# Supplementary material for: Essential role of the Pax5 C-terminal domain in controlling B cell commitment and development
Source: J Exp Med. 2023 Sep 19;220(12):e20230260. doi: 10.1084/jem.20230260 (PMC10509461; doi:10.1084/jem.20230260)
Supplement: Table S1 — contains the mRNA-seq data of all Pax5-regulated genes that depend on the central domains. [file JEM_20230260_TableS1.xlsx]

## Sheet: WT vs ∆OP pro-B
Table S1: Deregulated genes in ex vivo sorted Pax5(+/+) vs Pax5(∆OP/∆OP) pro-B cells, determined by RNA-seq
Gene	Gene description	Functional annotation	Regulation	Pax5 binding	Cluster	Mean TPM	Mean TPM	Fold-change	Log2-fold-change	Adjusted P- value	TPM 181421	TPM 181422	TPM 181425	TPM 181426	SEM (TPM)	SEM (TPM)	Mean TPM	Mean TPM	Fold-change	Fold-change	Regulation	Regulation
			Pax5(+/+ ) / Pax5(DOP/DOP)			Pax5(+/+)	Pax5(DOP/DOP)	Pax5(+/+) / Pax5(∆OP/∆OP)	Pax5(+/+) / Pax5(DOP/DOP)		Pax5(+/+)	Pax5(+/+)	Pax5(DOP/DOP)	Pax5(DOP/DOP)	Pax5(+/+)	Pax5(DOP/DOP)	Pax5(DHD/DHD)	Pax5(DOP,HD/DOP,HD)	Pax5(+/+) / Pax5(∆HD/∆HD)	Pax5(+/+) / Pax5(DOP,HD/DOP,HD)	Pax5(+/+) / Pax5(∆HD/∆HD)	Pax5(+/+) / Pax5(DOP,HD/DOP,HD)
Car9	carbonic anhydrase 9; CAIX, Ca9, MN/CA9;	metabolism	activated	bound	C	6.98338	2.15105	3.19302	1.67492	0.00239674	6.94623	7.02054	2.55505	1.74705	0.0371554	0.404	6.38189	3.42402	1.10635	2.04956	activated	activated
Cldn4	claudin 4; CPE-R, CPER, CPETR, CPETR1, WBSCR8, hCPE-R, Cep-r, Cpetr, Cpetr1; Claudins (Clds) are crucial constituents of tight-junction strands in epithelial cells and have a central role in barrier functions. We show that Cld4 is unexpectedly expressed in normal thymic lymphocytes independently of tight junctions; Claudin-4 induction by E-protein activity in later stages of CD4/8 double-positive…	other	activated	bound	D	24.5852	7.63931	3.17059	1.66475	0.000198096	25.0315	24.139	6.88962	8.38899	0.44627	0.749685	11.4189	4.9956	2.16792	4.95909	activated	activated
Gm12596	predicted gene 12596; no information	unknown	activated	bound	D	5.03211	1.32368	3.70585	1.88981	0.0389321	4.08884	5.97538	1.4735	1.17387	0.943269	0.149813	3.16688	1.17776	1.58641	4.25801	activated	activated
Klrb1c	killer cell lectin-like receptor subfamily B member 1C; CD161, Klrb1b, Ly-59, Ly55c, Ly59, NK-RP1, NK1.1, NKR-P1.9, NKRP1, NKRP140, Nk-1, Nk-1.2, Nk1, Nk1.2, Nkrp1b, Nkrp1c, ly-55c; Mouse activating Nkrp1 proteins are commonly described as type II transmembrane receptors with disulfide-linked homodimeric structure. Their function and the manner in which Nkrp1 proteins of mouse strain (C57BL/6) ol…	surface receptor	activated		C	16.0361	4.61244	3.43253	1.77927	2.22546e-13	17.0093	15.063	4.65786	4.56703	0.973137	0.0454158	26.5998	17.6384	-1.63322	-1.09063	repressed	repressed
Serpina3n	serine (or cysteine) peptidase inhibitor, clade A, member 3N; Spi2-2, Spi2.2, Spi2/eb.4; Serpina3n accelerates tissue repair in a diabetic mouse model of delayed wound healing; The serine protease inhibitor SerpinA3N attenuates neuropathic pain by inhibiting T cell-derived leukocyte elastase.	other	activated		D	10.0045	0.608154	16.3118	4.02785	4.75048e-11	11.6627	8.34631	0.69584	0.520468	1.65818	0.0876859	4.40426	0.590245	2.31801	17.211	activated	activated
Timm23	translocase of inner mitochondrial membrane 23; Tim23;	other (mitochondrium)	activated		C	9.35532	2.81957	3.25115	1.70095	0.00667958	8.38448	10.3262	2.62198	3.01717	0.970841	0.197598	6.76103	6.74638	1.40544	1.3875	activated	activated
2510009E07Rik	no literature	unknown	repressed	bound	C	6.80698	21.7723	-3.25057	-1.70069	2.4127e-17	6.86062	6.75335	21.0432	22.5014	0.0536361	0.729129	3.96629	9.49534	1.74034	-1.38708	activated	repressed
4930426D05Rik	4930426D05Rik = Klhl14as; our data link Klhl14as to a previously established gene regulatory network during axial skeleton development	other (lncRNA)	repressed	bound	C	1.5899	8.06023	-5.12762	-2.35829	0.00488294	1.83787	1.34192	7.16015	8.96031	0.247975	0.900079	0	0.0507661	200.928	31.8633	activated	activated
Adamtsl2	ADAMTS-like 2; ADAMTSL-2, GPHYSD1, tcp-1; ADAMTS proteins are a superfamily of 26 secreted molecules comprising two related, but distinct families. ADAMTS proteases are zinc metalloendopeptidases, most of whose substrates are extracellular matrix (ECM) components, whereas ADAMTS-like proteins lack a metalloprotease domain, reside in the ECM and have regulatory roles vis-à-vis ECM assembly and/or …	secreted protein	repressed	bound	C	1.25076	5.15961	-4.15367	-2.05439	5.15041e-05	1.62732	0.874206	4.98069	5.33852	0.376555	0.178918	2.03492	4.16238	-1.59806	-3.27966	repressed	repressed
Cebpa	CCAAT enhancer binding protein alpha;	transcription regulator	repressed		C	1.61517	14.3507	-9.1208	-3.18916	4.348e-11	1.34249	1.88785	9.78579	18.9155	0.272682	4.56487	1.07852	1.81246	1.52411	-1.12371	activated	repressed
Cebpd	CCAAT enhancer binding protein delta	transcription regulator	repressed		C	2.38995	8.81814	-3.90703	-1.96607	0.0389507	0.712555	4.06735	4.78259	12.8537	1.6774	4.03555	1.65424	3.10256	1.41405	-1.34056	activated	repressed
Cgas	cyclic GMP-AMP synthase; Mb21d1; Cytosolic DNA sensing, the cyclic GMP-AMP synthase-stimulator of interferon genes (cGAS-STING) pathway, is an important novel role in the immune system.	signal transducer	repressed	bound	C	2.30853	9.92135	-4.39725	-2.1366	8.45577e-13	1.85033	2.76672	10.0898	9.7529	0.458196	0.168455	3.09906	6.39241	-1.33258	-2.77392	repressed	repressed
Chdh	choline dehydrogenase	metabolism	repressed		C	0.590382	5.28083	-9.24232	-3.20825	7.51618e-06	0.382706	0.798058	4.66698	5.89469	0.207676	0.613858	1.02138	0.793713	-1.71146	-1.35997	repressed	repressed
Cpa3	carboxypeptidase A3, mast cell; MC-CPA; Carboxypeptidase A3 (CPA3) is a specific mast cell (MC) protease with variable expression. This protease is one of the preformed components of the secretome. During maturation of granules, CPA3 becomes an active enzyme with a characteristic localization determining the features of the cytological and ultrastructural phenotype of MC. CPA3 takes part in the r…	protein turnover	repressed		C	0.528443	6.48868	-12.6247	-3.65818	0.00143868	0.332493	0.724393	6.1408	6.83657	0.19595	0.347885	0.408896	0.254861	1.31972	2.06349	activated	activated
Dennd3	DENN domain-containing protein 3; Family-wide characterization of the DENN domain Rab GDP-GTP exchange factors; Rab12, a previously uncharacterized Rab isoform, as a prime candidate among the 60 human or mouse Rabs screened. We showed that expression of a constitutive active mutant of Rab12 reduced the amount of TfR protein, whereas functional ablation of Rab12 by knockdown of either Rab12 itself…	signal transducer	repressed	bound	C	12.9174	41.5008	-3.26543	-1.70728	3.88726e-30	12.6854	13.1495	43.6558	39.3457	0.232077	2.15503	12.1691	30.2694	1.07312	-2.33253	activated	repressed
Eef1akmt1	EEF1A alpha lysine methyltransferase 1; Ayu21-9, Ayu21-96, Gt(pU21)96Imeg, GtAyu21-9, GtAyu21-96, N6am, N6amt2; eEF1A methyltransferase EEF1AKMT1. Novel N-terminal and Lysine Methyltransferases That Target Translation Elongation Factor 1A in Yeast and Human. Eukaryotic elongation factor 1A (eEF1A) is an essential, highly methylated protein that facilitates translational elongation by delivering a…	other (translation)	repressed	bound	D	8.40362	43.7807	-5.30398	-2.40708	2.34882e-16	7.99408	8.81316	46.423	41.1384	0.409541	2.64226	12.8289	44.429	-1.50914	-5.27265	repressed	repressed
Fut7	fucosyltransferase 7 (alpha (1,3) fucosyltransferase)	metabolism	repressed		C	1.27599	7.28546	-5.94177	-2.57089	0.00245055	0.546154	2.00582	7.16978	7.40113	0.729831	0.115677	2.84058	1.25231	-2.2427	-1.00092	repressed	repressed
Gpc1	glypican 1; Glypicans are a family of cell-surface proteoglycans that regulate Wnt, hedgehog, bone morphogenetic protein, and fibroblast growth factor signaling; The heparan sulfate proteoglycan glypican-1 (GPC1) is involved in tumorigenesis and angiogenesis and is overexpressed frequently in tumor and endothelial cells (ECs) in human gliomas.	surface receptor	repressed		C	1.56174	10.5605	-7.06472	-2.82063	0.0416793	0.848035	2.27545	8.30365	12.8174	0.71371	2.25688	1.27376	2.64025	1.21282	-1.72868	activated	repressed
Gpr150	G protein-coupled receptor 150; PGR11; We report nine new members of the Rhodopsin family of human G protein-coupled receptors (GPCRs) found by searches in the genome databases. BLAST searches and phylogenetic analyses showed that only four of the receptors are closely related to previously characterised GPCRs, GPR150 and GPR154 to oxytocin/vasopressin receptors, GPR152 to CRTH2/FPRs and GPR165 t…	surface receptor	repressed	bound	C	1.78145	5.58828	-3.17908	-1.66861	0.0469928	2.0261	1.5368	3.78594	7.39062	0.244651	1.80234	0.914762	3.89992	2.02628	-2.16428	activated	repressed
H1fx	H1 histone family, member X	other	repressed	bound	C	64.1734	213.983	-3.3997	-1.76541	5.32751e-15	61.9433	66.4034	180.055	247.91	2.23006	33.9273	39.2529	59.367	1.65611	1.08591	activated	activated
H2-Eb1	H2-Eb1 histocompatibility 2, class II antigen E beta; no functional analysis	surface receptor	repressed		C	8.23271	24.1663	-3.03686	-1.60258	0.00505266	5.11383	11.3516	26.4261	21.9066	3.11887	2.25974	4.69557	11.0732	1.75099	-1.36572	activated	repressed
Hdc	histidine decarboxylase; Hdc-a-c, Hdc-e, Hdc-s, Hdc;	metabolism	repressed		C	5.22936	20.9762	-4.16872	-2.0596	0.000405978	3.08784	7.37088	18.0824	23.8699	2.14152	2.89375	2.78789	6.63171	1.86813	-1.29024	activated	repressed
Hnrnpll	heterogeneous nuclear ribonucleoprotein L like; involved in alternative splicing of the CD45 gene transcript. The repression of Hnrnpll is required to generate the B220 isoform of CD45 protein family.	other (splicing)	repressed	bound	D	1.81504	21.6126	-12.2223	-3.61144	3.99364e-31	1.23361	2.39647	19.0325	24.1926	0.581431	2.58002	1.62246	18.1834	1.13493	-10.0523	activated	repressed
Icosl	icos ligand; B7-H2, B7H2, B7RP-1, B7RP1, CD275, GL50, ICOS-L, ICOSL, LICOS; ascular endothelial cells (ECs) and several cancer cells express B7h, which is the ligand of the ICOS T cell costimulatory molecule. We have previously shown that B7h triggering via a soluble form of ICOS (ICOS-Fc) inhibits the adhesion of polymorphonuclear and tumor cell lines to HUVECs; thus, we suggested that ICOS-Fc m…	surface receptor	repressed		C	1.85835	5.54707	-3.04113	-1.60461	0.012276	1.69945	2.01725	6.2035	4.89064	0.158899	0.656426	1.73013	3.60566	1.07563	-1.93918	activated	repressed
Lbp	lipopolysaccharide binding protein; Bpif, Bpifd2, Ly88; literature search not possible	unknown	repressed		C	3.29831	12.2999	-3.88795	-1.95901	0.00722787	1.59443	5.00219	12.6983	11.9014	1.70388	0.398461	1.49065	2.66263	2.20788	1.21148	activated	activated
Mcpt8	mast cell protease 8; MMCP-8; Particularly, mouse mast cell protease 8 (mMCP-8) is specifically expressed by basophils but not mast cells despite its name. Therefore, mMCP-8 is commonly used as a basophil-specific marker, but its functional property remains uncertain. Here we prepared recombinant mMCP-8 and examined its activity in vitro and in vivo Purified recombinant mMCP-8 showed heat-sensiti…	protein turnover	repressed		C	8.1688	102.597	-13.0392	-3.70479	0.0162319	5.28464	11.053	87.9498	117.244	2.88416	14.6469	5.43535	7.53111	1.51606	1.06758	activated	activated
Mpo	myeloperoxidase;	metabolism	repressed		C	61.4969	808.306	-13.882	-3.79514	0.0394944	23.9406	99.0532	646.518	970.095	37.5563	161.788	32.0068	75.0908	1.90253	-1.26267	activated	repressed
Mt2	metallothionein 2; The cellular accumulation of MT depends on the availability of cellular zinc derived from the diet. MT modulates: 1) the binding and exchange/ transport of heavy metals such as zinc, cadmium, or copper under physiological conditions and cytoprotection from their toxicities, and 2) the release of gaseous mediators such as hydroxyl radicals or nitric oxide.	other	repressed	bound	C	5.9046	26.9201	-4.6796	-2.22638	0.0467819	4.48935	7.31985	30.269	23.5712	1.41525	3.34892	3.36438	7.02476	1.77378	-1.20053	activated	repressed
Nxph4	neurexophilin 4; NPH4; A novel EZH2/NXPH4/CDKN2A axis is involved in regulating the proliferation and migration of non-small cell lung cancer cells. NXPH4 is discovered to be a neuropeptide-like glycoprotein, belonging to the Neurexophilins (Nxphs) family. NXPH4 shares a similar domain structure with NXPH1, which, however, is poorly understood in terms of its function. Furthermore, in NSCLC cells…	signal transducer	repressed	bound	C	2.08565	7.49277	-3.69775	-1.88665	0.0133422	1.4902	2.68111	6.71278	8.27276	0.595455	0.779989	0.972742	2.7224	2.12948	-1.31239	activated	repressed
Orm2	orosomucoid 2; Agp1, Orm, Orm-2; Orosomucoid 2 (ORM2) is an important glycoprotein that is mainly biosynthesized and secreted by hepatocytes. As an acute-phase protein, ORM2 likely plays important roles in anti-inflammation, immunomodulation and drug delivery.	other	repressed		F	0.357417	15.6988	-45.6628	-5.51295	7.2012e-10	0.624176	0.0906584	15.6517	15.7459	0.266759	0.0471344	6.69027	12.2814	-18.655	-34.951	repressed	repressed
Pde4c	phosphodiesterase 4C, cAMP-specific; DPDE1, PDE21; n Eukaryotes, more than 100 different phosphodiesterase (PDE) proteins serve to fine-tune cyclic nucleotide (cAMP and cGMP) signals and contribute to specificity of signaling. In mammals, PDEs are divided into 11 families, of which PDE4 represents the largest family. Four genes (pde4a, pde4b, pde4c and pde4d) encode for this class of enzymes in m…	signal transducer	repressed	bound	C	2.99023	9.76139	-3.2892	-1.71774	0.00246151	3.61662	2.36383	8.29987	11.2229	0.626396	1.46152	1.23741	2.55762	2.48756	1.18879	activated	activated
Prss34	protease, serine 34; Mcp11, mMcp-11; Basophil tryptase mMCP-11 plays a crucial role in IgE-mediated, delayed-onset allergic inflammation in mice. The transwell migration assay in vitro suggested that mMCP-11-mediated proteolytic products of serum protein promoted migration of basophils, eosinophils, and macrophages via 1 or more G protein-coupled receptors. Thus, basophil tryptase mMCP-11 is a cr…	protein turnover	repressed		C	13.6934	197.949	-14.9021	-3.89745	0.0196612	10.5946	16.7922	170.735	225.163	3.09883	27.2143	6.04632	12.3322	2.2917	1.09903	activated	activated
Ptpn3	protein tyrosine phosphatase, non-receptor type 3; PTP-H1, PTPH1; The mitogen-activated protein kinase p38? (also known as MAPK12) and its specific phosphatase PTPN3 (also known as PTPH1) cooperate to promote Ras-induced oncogenesis. We determined the architecture of the PTPN3-p38? complex	signal transducer	repressed		F	0.856444	10.3378	-12.2948	-3.61998	2.8043e-58	0.897602	0.815285	10.9114	9.76432	0.0411587	0.573531	11.4954	12.7963	-13.2904	-14.8996	repressed	repressed
Rgs10	regulator of G-protein signaling 10; Regulator of G protein signaling 10 (RGS10), a GTPase accelerating protein (GAP) for G alpha subunits, is a negative regulator of NF-kB in microglia. Critical role of regulator G-protein signaling 10 (RGS10) in modulating macrophage M1/M2 activation. The regulator of G protein signaling 10 (RGS10) protein is a GTPase activating protein that accelerates the hyd…	signal transducer	repressed	bound	D	23.4772	129.14	-5.60723	-2.48729	3.72848e-40	21.533	25.4214	132.067	126.214	1.94422	2.92615	22.4118	135.029	1.05489	-5.74138	activated	repressed
Scd1	acyl-CoA desaturase 1; asebia; delta(9)-desaturase 1; delta-9 desaturase 1; fatty acid desaturase 1; Scd1 catalyses the transformation of saturated fatty acids into monounsaturated fatty acids (e.g., oleic acid)	metabolism	repressed	bound	G	8.76961	26.6315	-3.14466	-1.6529	0.0457433	5.75966	11.7796	27.3248	25.9382	3.00995	0.693323	1.45415	4.24221	6.0555	2.03785	activated	activated

## Sheet: WT vs ∆HD pro-B
Table S1: Deregulated genes in ex vivo sorted Pax5(+/+) vs Pax5(∆HD/∆HD) pro-B cells, determined by RNA-seq
Gene	Gene description	Functional annotation	Regulation	Pax5 binding	Cluster	Mean TPM	Mean TPM	Fold-change	Log2-fold-change	Adjusted P- value	TPM 181421	TPM 181422	TPM 181423	TPM 181424	SEM (TPM)	SEM (TPM)	Mean TPM	Mean TPM	Fold-change	Fold-change	Regulation	Regulation
			Pax5(+/+)/Pax5(DHD/DHD)			Pax5(+/+)	Pax5(DHD/DHD)	Pax5(+/+) / Pax5(DHD/DHD)	Pax5(+/+) / Pax5(DOP/DOP)	Pax5(+/+) / Pax5(DHD/DHD)	Pax5(+/+)	Pax5(+/+)	Pax5(DHD/DHD)	Pax5(DHD/DHD)	Pax5(+/+)	Pax5(DHD/DHD)	Pax5(DOP/DOP)	Pax5(DOP,HD/DOP,HD)	Pax5(+/+) / Pax5(∆OP/∆OP)	Pax5(+/+) / Pax5(DOP,HD/DOP,HD)	Pax5(+/+ ) / Pax5(∆OP/∆OP)	Pax5(+/+) / Pax5(DOP,HD/DOP,HD)
Col5a3	collagen, type V, alpha 3; The a3(V) chain is poorly characterized among type V collagen chains. Pro-a3(V) collagen is expressed in newly synthesized bone as well as in the superficial fascia of developing muscle. The matrix containing the pro-a3(V) chain may therefore be needed for the initiation of wound healing.	other	activated		B	6.09344	0.0775489	82.2625	6.36216	5.2338e-05	5.94142	6.24546	0	0.155098	0.152021	0.0775489	5.00738	0.0400878	1.19481	152.724	activated	activated
2310008N11Rik	no information	unknown	activated		B	5.8891	0.549768	10.8751	3.44295	0.0493499	7.42371	4.3545	0.679342	0.420194	1.53461	0.129574	1.93637	0.145908	3.03562	41.3239	activated	activated
Cd36	CD36 molecule (thrombospondin receptor); BDPLT10, CHDS7, FAT, GP3B, GP4, GPIV, PASIV, SCARB3; CD36 antigen (collagen type I receptor, thrombospondin receptor); GPIIIB; PAS IV; PAS-4 protein; cluster determinant 36; fatty acid translocase; glycoprotein IIIb; leukocyte differentiation antigen CD36; platelet glycoprotein 4; platelet glycoprotein IV; scavenger receptor class B, member 3; function of …	surface receptor	activated	bound	B	11.6146	1.32543	8.82406	3.14144	1.46258e-25	8.89868	14.3305	1.12203	1.52883	2.71593	0.203402	17.7827	3.7561	-1.57184	3.07168	repressed	repressed
Phyhip	phytanoyl-CoA hydroxylase interacting protein; DYRK1AP3, PAHX-AP, PAHXAP1, Lnap1ip; Dual-specificity tyrosine-phosphorylated and regulated kinase 1A (DYRK1A) interacts with the phytanoyl-CoA alpha-hydroxylase associated protein 1 (PAHX-AP1), a brain specific protein.	other	activated		B	6.47961	0.747785	8.73818	3.12733	0.000150172	7.65058	5.30863	1.09903	0.39654	1.17097	0.351245	3.06369	1.41339	2.10238	4.64929	activated	activated
Enpep	glutamyl aminopeptidase (aminopeptidase A); BP1, APA, Bp-1/6C3, Ly-51, Ly51, CD249, gp160; While mice homozygous for the BP-1 mutation did not express detectable BP-1 protein or enzyme activity, they developed normally, generated normal numbers of T and B cells, exhibited integrity of Ab responses to both thymus-dependent and -independent Ags, and produced normal serum Ig levels. Phenotypic analy…	surface receptor	activated	bound	B	27.5656	4.27282	6.48713	2.69758	9.09457e-23	25.4491	29.682	4.73473	3.81091	2.11644	0.461914	37.0971	5.65158	-1.36978	4.88156	repressed	repressed
Scd1	acyl-CoA desaturase 1; asebia; delta(9)-desaturase 1; delta-9 desaturase 1; fatty acid desaturase 1; Scd1 catalyses the transformation of saturated fatty acids into monounsaturated fatty acids (e.g., oleic acid)	metabolism	activated	bound	G	8.76961	1.45415	6.0555	2.59825	0.000570625	5.75966	11.7796	0.752515	2.15579	3.00995	0.701636	26.6315	4.24221	-3.14466	2.03785	repressed	activated
Prg3	proteoglycan 3; eosinophil major basic protein homolog; prepro-MBPH; prepro-major basic protein homolog; a novel p53-inducible apoptogenic gene, PRG3, encodes a homologue of the apoptosis-inducing factor (AIF);	other	activated	bound	A	10.709	1.89412	5.78544	2.53243	0.0270544	9.58758	11.8305	0.87477	2.91346	1.12145	1.01935	6.67552	9.43945	1.56892	1.13129	activated	activated
Pinlyp	phospholipase A2 inhibitor and LY6/PLAUR domain containing; Phospholipase A2 inhibitor and LY6/PLAUR domain-containing protein PINLYP regulates type I interferon innate immunity. Type I interferons (IFNs) are the first frontline of the host innate immune response against invading pathogens. Herein, we characterized an unknown protein encoded by phospholipase A2 inhibitor and LY6/PLAUR domain-cont…	signal transducer	activated	bound	B	9.757	1.8866	5.16682	2.36928	0.0182425	10.4785	9.03553	2.79926	0.97393	0.721464	0.912667	6.44634	1.45868	1.49569	6.75221	activated	activated
Zkscan16	zinc finger with KRAB and SCAN domains 16; ZKSCAN16, ZSCAN48; no literature	unknown	activated	bound	A	5.64551	1.11607	5.08309	2.3457	3.06116e-16	4.64723	6.64379	1.07059	1.16155	0.998281	0.0454808	5.67221	5.1955	-1.02885	1.08358	repressed	activated
Cldn13	claudin 13; Claudin 13, a member of the claudin family regulated in mouse stress induced erythropoiesis; Claudins are integral membrane proteins and components of tight junction strands.		activated		A	13.9316	2.7997	4.9356	2.30323	0.00197865	9.63215	18.231	3.16307	2.43634	4.29941	0.363364	17.4461	15.9202	-1.29385	-1.15821	repressed	repressed
Fcna	ficolin A; Fcn1; Human ficolin-2 (FCN-2) and mouse ficolin-A (FCN-A, a ficolin-2-like molecule in mouse) are activators of the lectin complement pathway, present in normal plasma and usually associated with infectious diseases, but little is known about the role of FCN-A/2 in inflammatory bowel disease (IBD). Human ficolin-2 (FCN-2) and mouse ficolin-A (FCN-A, a ficolin-2-like molecule in mouse) …	secreted	activated		A	9.60497	2.07493	4.70632	2.2346	5.2338e-05	11.0048	8.2051	2.23043	1.91943	1.39987	0.155501	11.1265	8.29696	-1.1666	1.17166	repressed	repressed
Vcam1	vascular cell adhesion molecule 1; CD106, INCAM-100;	surface receptor	activated		A	6.41908	1.42416	4.46472	2.15857	5.25325e-05	4.28896	8.54921	1.61619	1.23214	2.13012	0.192023	4.66116	5.71389	1.3327	1.10842	activated	activated
Dnase1l3	deoxyribonuclease I-like 3; DNasegamma, Dhp2, Lsd; Apoptotic DNA fragmentation may be a cooperative activity between caspase-activated deoxyribonuclease and the poly(ADP-ribose) polymerase-regulated DNAS1L3, an endoplasmic reticulum-localized endonuclease that translocates to the nucleus during apoptosis. Loss-of-function variant in DNASE1L3 causes a familial form of systemic lupus erythematosus.…	other	activated	bound	B	10.6933	2.54065	4.2153	2.07564	1.33015e-08	9.94784	11.4388	3.15925	1.92206	0.745499	0.618595	7.46829	1.99828	1.40705	5.36277	activated	activated
Gypa	glycophorin A; CD235a, GPA; Glycophorins are transmembrane proteins of red blood cells (RBCs), heavily glycosylated on their external-facing surface. In humans, there are four glycophorin proteins, glycophorins A, B, C and D. Glycophorins A and B are encoded by two similar genes GYPA and GYPB, and glycophorin C and glycophorin D are encoded by a single gene, GYPC.	surface receptor	activated		A	16.517	3.92649	4.16521	2.05839	0.000922748	10.489	22.5449	4.2642	3.58878	6.02794	0.337709	11.172	11.5173	1.42873	1.41034	activated	activated
Pde9a	phosphodiesterase 9A; Phosphodiesterase 9A regulates central cGMP and modulates responses to cholinergic and monoaminergic perturbation in vivo	signal transducer	activated	bound	B	37.4624	9.28329	4.05508	2.01973	4.43018e-22	33.8225	41.1022	9.99331	8.57326	3.63985	0.710024	48.5098	11.5731	-1.32274	3.23953	repressed	activated
Cacna1e	calcium channel, voltage-dependent, R type, alpha 1E subunit	transporter	activated	bound	A	17.6287	4.55481	3.91536	1.96914	1.47041e-28	18.0481	17.2094	5.03442	4.07519	0.419319	0.479615	16.2293	8.48148	1.07161	2.09446	activated	activated
Hmox1	heme oxygenase (decycling) 1; EOXG, Heox, Hmox, Ho-1, Ho1, hsp32; P32 protein; heme oxygenase 1; hemoxygenase;	metabolism	activated		A	37.1992	9.89276	3.78609	1.92071	1.55396e-11	36.0188	38.3796	11.2643	8.5212	1.18036	1.37156	33.6085	28.8087	1.08876	1.29571	activated	activated
Sdc3	syndecan 3; SDCN, SYND3; Loss of niche-satellite cell interactions in syndecan-3 null mice alters muscle progenitor cell homeostasis improving muscle regeneration. Syndecan-3, a transmembrane proteoglycan expressed in satellite cells, supports communication with the niche, providing cell interactions and signals to maintain quiescent satellite cells. Syndecans are heparan sulphate proteoglycans e…	surface receptor	activated		A	5.91471	1.63824	3.65744	1.87083	1.71875e-05	5.18222	6.6472	1.25867	2.01781	0.73249	0.379571	6.21093	5.92194	-1.07274	-1.00328	repressed	repressed
C1qb	complement component 1, q subcomponent, beta polypeptide; Adia;	other (complement)	activated		A	16.4417	4.55846	3.63034	1.8601	0.000175696	16.9935	15.8898	5.61073	3.50619	0.551841	1.05227	22.4751	13.6835	-1.3847	1.20929	repressed	repressed
Fam219a	family with sequence similarity 219 member A; no literature	unknown	activated	bound	B	7.89332	2.21969	3.59933	1.84773	0.000959231	8.66655	7.1201	2.60398	1.83539	0.773224	0.3843	3.2585	2.16863	2.39608	3.67955	activated	activated
Grb7	growth factor receptor-bound protein 7; B47; GRB7 adapter protein; Growth factor receptor-bound protein 7 (GRB7 adapter protein) (Epidermal growth factor receptor GRB-7); epidermal growth factor receptor GRB-7; growth factor receptor-bound protein 7; Grb7 family adaptor molecules consist of Grb7, Grb10 and Grb14, each of which has several splicing variants. Grb7 is a multidomain intracellular sig…	signal transducer	activated		B	153.553	44.0517	3.5448	1.8257	0.000103397	172.358	134.748	52.6424	35.4611	18.805	8.59064	164.437	35.798	-1.08052	4.35093	repressed	repressed
Spsb4	splA/ryanodine receptor domain and SOCS box containing 4; SPRY domain-containing SOCS box protein 4; belong to the SOCS box family of E3 ubiquitin ligases; iNOS was polyubiquitinated and degraded in a proteasome-dependent manner when SPSB1, SPSB2, or SPSB4 was expressed	protein turnover	activated	bound	B	13.6741	3.99871	3.49875	1.80684	4.14379e-07	14.8988	12.4494	3.29018	4.70723	1.2247	0.708522	15.959	4.53152	-1.18052	3.04996	repressed	activated
Hbb-b2	hemoglobin, beta adult minor chain	other (b-globin)	activated		A	3198.71	944.266	3.4346	1.78014	0.0224148	3274.43	3122.99	987.471	901.062	75.718	43.2044	3257.69	2623.51	-1.03508	1.22628	repressed	repressed
C1qa	complement component 1, q subcomponent, alpha polypeptide; Adic, C1q;	other (complement)	activated		A	15.8963	4.71563	3.38611	1.75963	0.000115584	15.2554	16.5372	5.48874	3.94252	0.640899	0.773105	20.9952	16.3749	-1.34531	-1.02722	repressed	repressed
C1qc	complement component 1, q subcomponent, C chain; Adib, C1qg, Ciqc;	other (complement)	activated		A	16.2002	4.91428	3.32454	1.73316	0.000258438	15.8898	16.5105	5.33161	4.49695	0.310324	0.417329	16.9793	13.6294	-1.06571	1.19317	repressed	repressed
Tent5c	terminal nucleotidyltransferase 5C; Fam46, Fam46c; FAM46 proteins are novel eukaryotic non-canonical poly(A) polymerases. TENT5A, possibly together with its paralog TENT5C, is responsible for the wave of cytoplasmic polyadenylation of mRNAs. TENT5C is a non-canonical cytoplasmic poly(A) polymerase highly expressed by activated B cells to suppress their proliferation.	other (polyA pol)	activated	bound	A	31.3225	9.4926	3.30777	1.72586	1.79886e-05	28.0962	34.5487	11.3931	7.59207	3.22626	1.90053	29.9869	28.3276	1.02141	1.10424	activated	activated
Alas2	5'-aminolevulinate synthase 2; ALAS-E, ALASE, ANH1, ASB, SIDBA1, XLDPP, XLEPP, XLSA; Delta-aminolevulinate synthase 2 also known as ALAS2; The product of this gene specifies an erythroid-specific mitochondrially located enzyme. The encoded protein catalyzes the first step in the heme biosynthetic pathway.	metabolism	activated		A	239.758	73.1701	3.28997	1.71807	0.0146438	208.234	271.282	78.9596	67.3805	31.5242	5.78951	201.182	187.084	1.16299	1.27731	activated	activated
Skap1	src family associated phosphoprotein 1; Scap1, Skap-55; The Multiple Roles of the Cytosolic Adapter Proteins ADAP, SKAP1 and SKAP2 for TCR/CD3 -Mediated Signaling Events. Molecular analysis of the fyn-complex: cloning of SKAP55 and SLAP-130, two novel adaptor proteins which associate with fyn and may participate in the regulation of T cell receptor-mediated signaling	signal transducer	activated	bound	B	6.96137	2.18987	3.26799	1.70841	0.00645396	7.61067	6.31206	1.45795	2.92179	0.649307	0.73192	3.28272	1.71606	2.09865	4.09975	activated	activated
Fcgr2b	Fc receptor, IgG, low affinity Iib; CD32, Fc[g]RII, FcgRII, Fcgr2, Fcgr2a, Fcr-2, Fcr-3, Ly-17, Ly-m20, LyM-1, Lym-1; Mice lacking the inhibitory receptor FcRIIb exhibit a massive expansion in peritoneal B1 cells, implicating this receptor in B1 cell homeostasis. FcgammaRIIB is the only inhibitory Fc receptor.	surface receptor	activated	bound	B	24.6927	7.72098	3.22729	1.69033	0.00016186	23.3327	26.0526	7.93064	7.51131	1.35995	0.209666	26.427	6.12148	-1.08753	4.04133	repressed	repressed
Klf1	Kruppel-like factor 1 (erythroid); Eklf, Nan; KLF1 is a zinc finger transcription factor that plays an essential role in red blood cell proliferation and differentiation. Mutations have been identified in the KLF1 gene that cause hematologic diseases.	transcription regulator	activated		A	14.8898	4.63717	3.21541	1.685	0.00754579	9.97298	19.8067	3.45517	5.81917	4.91684	1.182	22.4675	13.5782	-1.55869	1.08125	repressed	activated
Dkk3	dickkopf WNT signaling pathway inhibitor 3; UNQ258/PRO295, REIC, RIG	secreted	activated	bound	A	7.60026	2.46429	3.13078	1.64652	7.7257e-08	8.16401	7.0365	2.50808	2.42051	0.563755	0.0437868	13.8368	5.40509	-1.84166	1.4187	repressed	repressed
Hdac11	histone deacetylase 11; HD11; Histone deacetylase 11: A novel epigenetic regulator of myeloid derived suppressor cell expansion and function. Divergent roles of histone deacetylase 6 (HDAC6) and histone deacetylase 11 (HDAC11) on the transcriptional regulation of IL10 in antigen presenting cells.	transcription regulator	activated	bound	B	45.9169	15.2732	3.03964	1.6039	1.33015e-08	48.8149	43.019	18.9219	11.6246	2.89796	3.64865	23.9193	7.90293	1.89919	5.86732	activated	activated
Muc13	mucin 13, cell surface associated, MUC13, a transmembrane mucin, expressed in gastrointestinal and airway epithelium	other	repressed		B	7.77486	25.3835	-3.24285	-1.69726	6.44932e-15	7.15963	8.3901	27.8318	22.9353	0.615234	2.44822	11.9272	24.1624	-1.56427	-3.10151	repressed	activated
Adamtsl4	ADAMTS-like 4; ADAMTSL4, a secreted glycoprotein widely distributed in the eye, binds fibrillin-1 microfibrils and accelerates microfibril biogenesis. Enhanced fibrillin-1 deposition in the presence of ADAMTSL4 and colocalization of ADAMTSL4 with fibrillin-1 in the ECM of cultured fibroblasts suggest a potential role for ADAMTSL4 in the formation or maintenance of the zonule.	secreted	repressed		B	2.45921	8.8524	-3.58642	-1.84255	4.14379e-07	2.01496	2.90345	9.36671	8.33809	0.444243	0.514313	2.38337	8.2243	1.00801	-3.35067	activated	activated
Spns2	spinster homolog 2 (Drosophila), sphingosine 1-phosphate transporter spinster homolog 2 (Drosophila), sphingosine 1-phosphate transporter	transporter	repressed	bound	A	5.60446	21.7579	-3.81989	-1.93353	2.39725e-16	6.05546	5.15346	20.4481	23.0677	0.450998	1.3098	8.43418	16.3628	-1.52504	-2.89543	repressed	activated
Gas6	growth arrest specific 6; AXLLG, AXSF; Axl receptor tyrosine kinase (RTK) and its ligand, growth arrest-specific protein 6 (Gas6), are involved in several biological functions and participate in the development and progression of a range of malignancies and autoimmune disorders.	secreted	repressed		A	4.43527	19.5249	-4.36731	-2.12674	1.0042e-10	4.37838	4.49215	22.9032	16.1466	0.0568861	3.37832	1.0767	6.23812	4.05113	-1.40023	activated	activated
H19	H19, imprinted maternally expressed transcript (non-protein coding);	other	repressed		B	1.24555	6.2881	-4.92328	-2.29962	6.09996e-05	1.7244	0.766713	5.49828	7.07792	0.478841	0.789821	0.974404	8.97078	1.26912	-7.09624	activated	activated
Abca1	ATP-binding cassette, sub-family A (ABC1), member 1; ABC-1, ABC1, CERP, HDLDT1, TGD; ATP-binding cassette transporter ABCA1 (member 1 of human transporter sub-family ABCA), also known as the cholesterol efflux regulatory protein (CERP) is a protein which in humans is encoded by the ABCA1 gene. This transporter is a major regulator of cellular cholesterol and phospholipid homeostasis.	transporter	repressed	bound	A	8.66727	44.8843	-5.16999	-2.37016	3.94303e-34	6.84331	10.4912	44.9808	44.7878	1.82397	0.0965134	9.56066	12.3842	-1.13228	-1.43543	repressed	activated
Stum	stum, mechanosensory transduction mediator homolog	signal transducer	repressed	bound	A	0.646902	6.21984	-9.56798	-3.25822	3.34697e-22	0.491192	0.802611	6.68091	5.75878	0.155709	0.461064	0.199747	4.57526	3.1578	-7.0745	activated	activated
Ptpn3	protein tyrosine phosphatase, non-receptor type 3; PTP-H1, PTPH1; he mitogen-activated protein kinase p38? (also known as MAPK12) and its specific phosphatase PTPN3 (also known as PTPH1) cooperate to promote Ras-induced oncogenesis. We determined the architecture of the PTPN3-p38? complex	signal transducer	repressed		F	0.856444	11.4954	-13.2904	-3.73232	2.45151e-62	0.897602	0.815285	11.2697	11.7211	0.0411587	0.22571	10.3378	12.7963	-12.2948	-14.8996	repressed	activated
Orm2	orosomucoid 2; Agp1, Orm, Orm-2; Orosomucoid 2 (ORM2) is an important glycoprotein that is mainly biosynthesized and secreted by hepatocytes. As an acute-phase protein, ORM2 likely plays important roles in anti-inflammation, immunomodulation and drug delivery.	other	repressed		F	0.357417	6.69027	-18.655	-4.22149	1.07596e-05	0.624176	0.0906584	2.97015	10.4104	0.266759	3.72012	15.6988	12.2814	-45.6628	-34.951	repressed	activated

## Sheet: WT vs ∆OP,HD pro-B
Table S1: Deregulated genes in ex vivo sorted Pax5(+/+) vs Pax5(∆OP,HD/∆OP,HD) pro-B cells, determined by RNA-seq
Gene	Gene description	Functional annotation	Regulation	Pax5 binding	Cluster	Mean TPM	Mean TPM	Fold-change	Log2-fold-change	Adjusted P- value	TPM 181421	TPM 181422	TPM 181427	TPM 181428	SEM (TPM)	SEM (TPM)	Mean TPM	Mean TPM	Fold-change	Fold-change	Regulation	Regulation
			Pax5(+/+) / Pax5(DOP,HD/DOP,HD)			Pax5(+/+)	Pax5(∆OP,HD/∆OP,HD)	Pax5(+/+) / Pax5(DOP,HD/DOP,HD)	Pax5(+/+) / Pax5(DOP,HD/DOP,HD)	Pax5(+/+) / Pax5(DOP,HD/DOP,HD)	Pax5(+/+)	Pax5(+/+)	Pax5(DOP,HD/DOP,HD)	Pax5(DOP,HD/DOP,HD)	Pax5(+/+)	Pax5(DOP,HD/DOP,HD)	Pax5(DOP/DOP)	Pax5(DHD/DHD)	Pax5(+/+) / Pax5(∆OP/DOP)	Pax5(+/+) / Pax5(∆HD/∆HD)	Pax5(+/+) / Pax5(∆OP/∆OP)	Pax5(+/+) / Pax5(∆HD/∆HD)
Col5a3	collagen, type V, alpha 3; The a3(V) chain is poorly characterized among type V collagen chains. Pro-a3(V) collagen is expressed in newly synthesized bone as well as in the superficial fascia of developing muscle. The matrix containing the pro-a3(V) chain may therefore be needed for the initiation of wound healing.	other	activated		B	6.09344	0.0400878	152.724	7.25478	5.22014e-06	5.94142	6.24546	0.0397837	0.0403919	0.152021	0.000304127	5.00738	0.0775489	1.19481	82.2625	activated	activated
2310008N11Rik	no information	unknown	activated		B	5.8891	0.145908	41.3239	5.3689	0.0065016	7.42371	4.3545	0	0.291815	1.53461	0.145908	1.93637	0.549768	3.03562	10.8751	activated	activated
Serpina3n	serine (or cysteine) peptidase inhibitor, clade A, member 3N; Spi2-2, Spi2.2, Spi2/eb.4; Serpina3n accelerates tissue repair in a diabetic mouse model of delayed wound healing; The serine protease inhibitor SerpinA3N attenuates neuropathic pain by inhibiting T cell-derived leukocyte elastase.	other	activated		D	10.0045	0.590245	17.211	4.10526	1.24014e-11	11.6627	8.34631	0.233245	0.947244	1.65818	0.357	0.608154	4.40426	16.3118	2.31801	activated	activated
Ly96	lymphocyte antigen 96; ESOP-1, MD-2, MD2, ly-96; Activation of Human Toll-like Receptor 4 (TLR4)Myeloid Differentiation Factor 2 (MD-2) by Hypoacylated Lipopolysaccharide from a Clinical Isolate of Burkholderia cenocepacia.The human TLR4myeloid differentiation factor 2 (MD-2) LPS receptor complex is strongly activated by hexa-acylated lipid A and poorly activated by underacylated lipid A. Here, w…	surface receptor	activated	bound	E	7.15264	1.01737	7.02739	2.81299	0.0174039	6.27592	8.02935	0.806494	1.22824	0.876718	0.210871	2.83125	3.42533	2.47163	2.09651	activated	activated
Pinlyp	phospholipase A2 inhibitor and LY6/PLAUR domain containing; no literature	unknown	activated	bound	B	9.757	1.45868	6.75221	2.75536	0.00339721	10.4785	9.03553	0.888248	2.02911	0.721464	0.570433	6.44634	1.8866	1.49569	5.16682	activated	activated
Hdac11	histone deacetylase 11; HD11; Histone deacetylase 11: A novel epigenetic regulator of myeloid derived suppressor cell expansion and function. Divergent roles of histone deacetylase 6 (HDAC6) and histone deacetylase 11 (HDAC11) on the transcriptional regulation of IL10 in antigen presenting cells.	transcription regulator	activated	bound	B	45.9169	7.90293	5.86732	2.5527	8.43752e-22	48.8149	43.019	8.57975	7.22611	2.89796	0.67682	23.9193	15.2732	1.89919	3.03964	activated	activated
Cd2	CD2 molecule; LFA-2, SRBC, T11; CD2 is a transmembrane cell surface glycoprotein found on T lymphocytes and natural killer cells and plays important roles in immune recognition. The interaction between human CD2 and its counter receptor CD58 facilitates surface adhesion between helper T lymphocytes and antigen presenting cells as well as between cytolytic effectors and target cells.	surface receptor	activated		E	5.33776	0.897543	5.82903	2.54326	0.0442453	2.88572	7.7898	0.212551	1.58254	2.45204	0.684992	2.35491	2.44681	2.17608	2.16978	activated	activated
Dnase1l3	deoxyribonuclease I-like 3; DNasegamma, Dhp2, Lsd; Apoptotic DNA fragmentation may be a cooperative activity between caspase-activated deoxyribonuclease and the poly(ADP-ribose) polymerase-regulated DNAS1L3, an endoplasmic reticulum-localized endonuclease that translocates to the nucleus during apoptosis. Loss-of-function variant in DNASE1L3 causes a familial form of systemic lupus erythematosus.…	other	activated	bound	B	10.6933	1.99828	5.36277	2.42298	1.46903e-11	9.94784	11.4388	1.97208	2.02448	0.745499	0.0261992	7.46829	2.54065	1.40705	4.2153	activated	activated
Rd3l	retinal degenretinal degeneration 3-like; TDRD9-AS1, TDRD9AS1; no literatureeration 3 like	unknown	activated		E	13.5677	2.62736	5.18456	2.37422	1.18657e-05	13.12	14.0155	2.87572	2.379	0.447737	0.248358	17.8878	4.91707	-1.34061	2.77962	repressed	activated
Cldn4	claudin 4; CPE-R, CPER, CPETR, CPETR1, WBSCR8, hCPE-R, Cep-r, Cpetr, Cpetr1; Claudins (Clds) are crucial constituents of tight-junction strands in epithelial cells and have a central role in barrier functions. We show that Cld4 is unexpectedly expressed in normal thymic lymphocytes independently of tight junctions; Claudin-4 induction by E-protein activity in later stages of CD4/8 double-positive…	other	activated	bound	D	24.5852	4.9956	4.95909	2.31007	1.10784e-08	25.0315	24.139	6.31056	3.68064	0.44627	1.31496	7.63931	11.4189	3.17059	2.16792	activated	activated
Enpep	glutamyl aminopeptidase (aminopeptidase A); BP1, APA, Bp-1/6C3, Ly-51, Ly51, CD249, gp160; While mice homozygous for the BP-1 mutation did not express detectable BP-1 protein or enzyme activity, they developed normally, generated normal numbers of T and B cells, exhibited integrity of Ab responses to both thymus-dependent and -independent Ags, and produced normal serum Ig levels. Phenotypic analy…	surface receptor	activated	bound	B	27.5656	5.65158	4.88156	2.28734	1.75762e-16	25.4491	29.682	3.85231	7.45085	2.11644	1.79927	37.0971	4.27282	-1.36978	6.48713	repressed	activated
Phyhip	phytanoyl-CoA hydroxylase interacting protein; DYRK1AP3, PAHX-AP, PAHXAP1, Lnap1ip; Dual-specificity tyrosine-phosphorylated and regulated kinase 1A (DYRK1A) interacts with the phytanoyl-CoA alpha-hydroxylase associated protein 1 (PAHX-AP1), a brain specific protein.	other	activated		B	6.47961	1.41339	4.64929	2.21701	0.0160728	7.65058	5.30863	0.3778	2.44899	1.17097	1.03559	3.06369	0.747785	2.10238	8.73818	activated	activated
Polm	polymerase (DNA directed), mu; Pol Mu, Tdt-N; DNA-directed DNA/RNA polymerase mu; Pol iota; polymerase (DNA-directed), mu; terminal transferase polymerase (DNA directed), mu	other (VDJ)	activated	bound	E	11.0686	2.44816	4.49924	2.16968	6.71553e-09	8.919	13.2183	1.77346	3.12287	2.14964	0.674705	5.9901	6.23759	1.79998	1.78016	activated	activated
Grb7	growth factor receptor-bound protein 7; B47; GRB7 adapter protein; Growth factor receptor-bound protein 7 (GRB7 adapter protein) (Epidermal growth factor receptor GRB-7); epidermal growth factor receptor GRB-7; growth factor receptor-bound protein 7; Grb7 family adaptor molecules consist of Grb7, Grb10 and Grb14, each of which has several splicing variants. Grb7 is a multidomain intracellular sig…	signal transducer	activated		B	153.553	35.798	4.35093	2.12132	1.54717e-06	172.358	134.748	43.8908	27.7053	18.805	8.09278	164.437	44.0517	-1.08052	3.5448	repressed	activated
Gm12596	predicted gene 12596; no information	unknown	activated	bound	D	5.03211	1.17776	4.25801	2.09018	0.029076	4.08884	5.97538	1.51974	0.835776	0.943269	0.34198	1.32368	3.16688	3.70585	1.58641	activated	activated
Skap1	src family associated phosphoprotein 1; Scap1, Skap-55; The Multiple Roles of the Cytosolic Adapter Proteins ADAP, SKAP1 and SKAP2 for TCR/CD3 -Mediated Signaling Events. Molecular analysis of the fyn-complex: cloning of SKAP55 and SLAP-130, two novel adaptor proteins which associate with fyn and may participate in the regulation of T cell receptor-mediated signaling	signal transducer	activated	bound	B	6.96137	1.71606	4.09975	2.03553	0.000471087	7.61067	6.31206	1.62845	1.80366	0.649307	0.0876011	3.28272	2.18987	2.09865	3.26799	activated	activated
Bcat1	branched chain amino-acid transaminase 1_ cytosolic branched chain amino-acid transaminase 1, cytosolic	metabolism	activated	bound	E	41.4882	10.2159	4.06429	2.023	2.16533e-46	37.7152	45.2612	9.56385	10.868	3.773	0.652059	29.7829	15.6046	1.36551	2.68225	activated	activated
Fcgr2b	Fc receptor, IgG, low affinity Iib; CD32, Fc[g]RII, FcgRII, Fcgr2, Fcgr2a, Fcr-2, Fcr-3, Ly-17, Ly-m20, LyM-1, Lym-1; Mice lacking the inhibitory receptor FcRIIb exhibit a massive expansion in peritoneal B1 cells, implicating this receptor in B1 cell homeostasis. FcgammaRIIB is the only inhibitory Fc receptor.	surface receptor	activated	bound	B	24.6927	6.12148	4.04133	2.01483	1.86936e-06	23.3327	26.0526	3.4602	8.78276	1.35995	2.66128	26.427	7.72098	-1.08753	3.22729	repressed	activated
Slc52a3	solute carrier family 52 (riboflavin transporter), member 3; BVVLS, BVVLS1, C20orf54, RFT2, RFVT3, bA371L19.1, hRFT2; Functional involvement of RFVT3/SLC52A3 in intestinal riboflavin absorption. These results strongly suggest that RFVT3 would functionally be involved in riboflavin absorption in the apical membranes of intestinal epithelial cells.	transporter	activated	bound	E	15.0705	3.89154	3.90967	1.96705	1.32184e-09	16.0106	14.1303	4.65921	3.12388	0.940137	0.767665	9.51843	7.93185	1.56419	1.92427	activated	activated
Fam219a	family with sequence similarity 219 member A; no literature	unknown	activated	bound	B	7.89332	2.16863	3.67955	1.87953	0.00068459	8.66655	7.1201	2.15218	2.18508	0.773224	0.0164524	3.2585	2.21969	2.39608	3.59933	activated	activated
Lgr5	leucine-rich repeat-containing G protein-coupled receptor 5; Wnt agonists of the R-spondin family provide potent growth stimuli for crypts in vivo and in vitro. Independently, Lgr5 was found as an exquisite marker for these crypt stem cells. The story has come full circle with the finding that the stem cell marker Lgr5 constitutes the receptor for R-spondins and occurs in complex with Frizzled/Lr…	surface receptor	activated	bound	E	28.7847	8.25885	3.47165	1.79562	1.14755e-13	23.4155	34.1539	9.60037	6.91734	5.36916	1.34152	24.6724	10.4858	1.13937	2.75014	activated	activated
Pde9a	phosphodiesterase 9A; Phosphodiesterase 9A regulates central cGMP and modulates responses to cholinergic and monoaminergic perturbation in vivo	signal transducer	activated	bound	B	37.4624	11.5731	3.23953	1.69579	1.27109e-15	33.8225	41.1022	11.6238	11.5225	3.63985	0.0506866	48.5098	9.28329	-1.32274	4.05508	repressed	activated
Cd36	CD36 molecule (thrombospondin receptor); BDPLT10, CHDS7, FAT, GP3B, GP4, GPIV, PASIV, SCARB3; CD36 antigen (collagen type I receptor, thrombospondin receptor); GPIIIB; PAS IV; PAS-4 protein; cluster determinant 36; fatty acid translocase; glycoprotein IIIb; leukocyte differentiation antigen CD36; platelet glycoprotein 4; platelet glycoprotein IV; scavenger receptor class B, member 3; function of …	surface receptor	activated	bound	B	11.6146	3.7561	3.07168	1.61903	1.8182e-07	8.89868	14.3305	3.44685	4.06535	2.71593	0.309247	17.7827	1.32543	-1.57184	8.82406	repressed	activated
Spsb4	splA/ryanodine receptor domain and SOCS box containing 4; SPRY domain-containing SOCS box protein 4; belong to the SOCS box family of E3 ubiquitin ligases; iNOS was polyubiquitinated and degraded in a proteasome-dependent manner when SPSB1, SPSB2, or SPSB4 was expressed	protein turnover	activated	bound	B	13.6741	4.53152	3.04996	1.60879	9.18876e-06	14.8988	12.4494	5.26552	3.79752	1.2247	0.733999	15.959	3.99871	-1.18052	3.49875	repressed	activated
Gm15708	predicted gene 15708; no information	unknown	activated		E	5.75146	1.91627	3.03514	1.60176	0.0303946	6.33754	5.16537	2.29481	1.53773	0.586086	0.378539	3.57343	3.20138	1.59486	1.8288	activated	activated
Car3	carbonic anhydrase 3; Ca3, Car-3; CAIII; Carbonic anhydrase III (CAIII) is an isoenzyme of the CA family. Because of its low specific anhydrase activity, physiological functions in addition to hydrating CO(2) have been proposed. CAIII expression is highly induced in adipogenesis and CAIII is the most abundant protein in adipose tissues. The down-regulation of CAIII in preadipocytes enhances adipo…	metabolism	repressed	bound	E	8.66899	26.0593	-3.0092	-1.58938	1.86936e-06	7.42521	9.91277	23.3245	28.7941	1.24378	2.73479	9.04626	21.3934	-1.06637	-2.45861	repressed	repressed
Muc13	mucin 13, cell surface associated, MUC13, a transmembrane mucin, expressed in gastrointestinal and airway epithelium	other	repressed		B	7.77486	24.1624	-3.10151	-1.63297	8.6518e-14	7.15963	8.3901	24.4605	23.8644	0.615234	0.298059	11.9272	25.3835	-1.56427	-3.24285	repressed	repressed
Ski	ski sarcoma viral oncogene homolog (avian); proto-oncogene c-Ski; ski oncogene; ski oncoprotein; Ski, as an evolutionarily conserved protein, is a versatile transcriptional regulator which widely distributes in various tissues and species. Recently c-Ski, a co-repressor of transforming growth factor (TGF-)/Smad signaling, was detected to express in VSMC of rat artery; The interaction between SKI …	transcription regulator	repressed	bound	E	6.55837	20.7994	-3.15832	-1.65916	2.13753e-16	6.35015	6.76658	22.0837	19.5151	0.208216	1.28428	17.1047	11.7071	-2.65721	-1.76401	repressed	repressed
Sema3g	sema domain, immunoglobulin domain (Ig), short basic domain, secreted, (semaphorin) 3G; sem2; Differential endothelial transcriptomics identifies semaphorin 3G as a vascular class 3 semaphorin. Semaphorins have been identified as axon guidance molecules. Yet, they have more recently also been characterized as attractive and repulsive regulators of angiogenesis. Although the mouse knockout phenoty…	secreted	repressed	bound	E	11.3679	38.1606	-3.2944	-1.72001	1.20607e-10	14.2644	8.47137	40.0645	36.2566	2.89654	1.90395	15.4454	22.8713	-1.36348	-1.96163	repressed	repressed
Adamtsl4	ADAMTS-like 4; ADAMTSL4, a secreted glycoprotein widely distributed in the eye, binds fibrillin-1 microfibrils and accelerates microfibril biogenesis. Enhanced fibrillin-1 deposition in the presence of ADAMTSL4 and colocalization of ADAMTSL4 with fibrillin-1 in the ECM of cultured fibroblasts suggest a potential role for ADAMTSL4 in the formation or maintenance of the zonule.	secreted	repressed		B	2.45921	8.2243	-3.35067	-1.74445	1.7741e-06	2.01496	2.90345	8.37437	8.07422	0.444243	0.150071	2.38337	8.8524	1.00801	-3.58642	activated	repressed
Cacnb2	calcium channel_ voltage-dependent_ beta 2 subunit calcium channel, voltage-dependent, beta 2 subunit	transporter	repressed	bound	E	2.43229	8.3436	-3.41103	-1.77021	1.04757e-09	2.51508	2.3495	8.01419	8.673	0.0827903	0.329407	4.73788	6.22989	-1.97846	-2.52309	repressed	repressed
Ell3	elongation factor RNA polymerase II-like 3; ELL3 can also increase the catalytic rate of transcription elongation by RNA polymerase I.; Selective expression of the transcription elongation factor ELL3 in B cells prior to ELL2 drives proliferation and survival.	transcription regulator	repressed	bound	E	9.90872	34.5382	-3.44768	-1.78563	2.7073e-08	11.0148	8.80264	41.2526	27.8239	1.10609	6.71435	9.14689	26.5988	1.07199	-2.64126	activated	repressed
Cyp2j6	cytochrome P450, family 2, subfamily J, polypeptide 6; Molecular cloning and characterization of mouse CYP2J6, an unstable cytochrome P450 isoform. We conclude that CYP2J6 is an unstable P450 that is active in the metabolism of benzphetamine, but not arachidonic acid.	metabolism	repressed	bound	E	1.78224	6.21905	-3.48535	-1.80131	5.11864e-06	1.61261	1.95187	5.43357	7.00453	0.169626	0.785483	1.74394	4.94837	1.00191	-2.75475	activated	repressed
Wdr86	WD repeat domain 86; no literature	unknown	repressed	bound	E	1.55926	6.3891	-4.01635	-2.00589	0.00727995	2.25416	0.864351	5.03742	7.74078	0.694906	1.35168	3.96518	3.21492	-2.54118	-2.00695	repressed	repressed
Pf4	platelet factor 4; CXCL4, PF-4, SCYB4; Platelets are inflammatory anuclear cells with a well-established role in the development and manifestation of atherosclerosis. Activated platelets secrete a plethora of chemokines including CXCL4 or platelet factor 4 (PF4), CCL5, CXCL12 or stromal cell derived factor-1alpha (SDF-1alpha), CXCL16 and others.	secreted	repressed	bound	E	5.78867	26.584	-4.62013	-2.20793	0.030041	4.65584	6.92149	10.0627	43.1052	1.13282	16.5213	7.61351	1.92511	-1.34537	3.08743	repressed	activated
Gimap3	GTPase, IMAP family member 3; Gimap5, Ian4; Gimap3 regulates tissue-specific mitochondrial DNA segregation. Gimap3 is important for T cell development and survival, suggesting that leukocyte survival may be a key factor in the genetic regulation of mtDNA sequence variants and in modulating human mitochondrial diseases. Gimap3 is a membrane-anchored GTPase with a critical role in T cell developmen…	signal transducer	repressed	bound	E	15.344	72.7824	-4.74094	-2.24517	3.65069e-38	13.5136	17.1744	74.6289	70.9359	1.83037	1.84646	22.6921	44.8898	-1.51025	-2.90723	repressed	repressed
Eef1akmt1	EEF1A alpha lysine methyltransferase 1; Ayu21-9, Ayu21-96, Gt(pU21)96Imeg, GtAyu21-9, GtAyu21-96, N6am, N6amt2; eEF1A methyltransferase EEF1AKMT1. Novel N-terminal and Lysine Methyltransferases That Target Translation Elongation Factor 1A in Yeast and Human. Eukaryotic elongation factor 1A (eEF1A) is an essential, highly methylated protein that facilitates translational elongation by delivering a…	other (translation)	repressed	bound	D	8.40362	44.429	-5.27265	-2.39853	1.40514e-16	7.99408	8.81316	40.5263	48.3317	0.409541	3.90269	43.7807	12.8289	-5.30398	-1.50914	repressed	repressed
Rgs10	regulator of G-protein signaling 10; Regulator of G protein signaling 10 (RGS10), a GTPase accelerating protein (GAP) for G alpha subunits, is a negative regulator of NF-kB in microglia. Critical role of regulator G-protein signaling 10 (RGS10) in modulating macrophage M1/M2 activation. The regulator of G protein signaling 10 (RGS10) protein is a GTPase activating protein that accelerates the hyd…	signal transducer	repressed	bound	D	23.4772	135.029	-5.74138	-2.5214	1.82374e-41	21.533	25.4214	126.072	143.987	1.94422	8.95782	129.14	22.4118	-5.60723	1.05489	repressed	activated
H19	H19, imprinted maternally expressed transcript (non-protein coding);	other	repressed		B	1.24555	8.97078	-7.09624	-2.82706	9.76578e-08	1.7244	0.766713	7.43927	10.5023	0.478841	1.5315	0.974404	6.2881	1.26912	-4.92328	activated	repressed
Hnrnpll	heterogeneous nuclear ribonucleoprotein L like; involved in alternative splicing of the CD45 gene transcript. The repression of Hnrnpll is required to generate the B220 isoform of CD45 protein family.	other	repressed	bound	D	1.81504	18.1834	-10.0523	-3.32945	2.40511e-26	1.23361	2.39647	17.9542	18.4126	0.581431	0.229183	21.6126	1.62246	-12.2223	1.13493	repressed	activated
Cacna1h	calcium channel, voltage-dependent, T type, alpha 1H subunit; CACNA1HB, Cav3.2, ECA6, EIG6; The T-type voltage-gated Ca(2+) channel Cav3.2 is essential for tracheal chondrogenesis. No assotiation with plasma cell differentation.	transporter	repressed		B	0.558089	6.69293	-11.8814	-3.57063	3.84066e-20	0.655658	0.46052	6.28483	7.10102	0.0975691	0.408096	0.415099	2.99083	1.32179	-5.27184	activated	repressed
Ptpn3	protein tyrosine phosphatase, non-receptor type 3; PTP-H1, PTPH1; The mitogen-activated protein kinase p38? (also known as MAPK12) and its specific phosphatase PTPN3 (also known as PTPH1) cooperate to promote Ras-induced oncogenesis. We determined the architecture of the PTPN3-p38? complex	signal transducer	repressed		F	0.856444	12.7963	-14.8996	-3.89721	3.73561e-68	0.897602	0.815285	13.7315	11.8612	0.0411587	0.935144	10.3378	11.4954	-12.2948	-13.2904	repressed	repressed
Orm2	orosomucoid 2; Agp1, Orm, Orm-2; Orosomucoid 2 (ORM2) is an important glycoprotein that is mainly biosynthesized and secreted by hepatocytes. As an acute-phase protein, ORM2 likely plays important roles in anti-inflammation, immunomodulation and drug delivery.	other	repressed		F	0.357417	12.2814	-34.951	-5.12726	8.91404e-09	0.624176	0.0906584	13.7182	10.8447	0.266759	1.43677	15.6988	6.69027	-45.6628	-18.655	repressed	repressed
