# Supplementary material for: Essential role of the Pax5 C-terminal domain in controlling B cell commitment and development
Source: J Exp Med. 2023 Sep 19;220(12):e20230260. doi: 10.1084/jem.20230260 (PMC10509461; doi:10.1084/jem.20230260)
Supplement: Table S2 — contains the mRNA-seq data of all Pax5-regulated genes that require the C-terminal domains for their expression. [file JEM_20230260_TableS2.xlsx]

## Sheet: WT_vs_∆CRD2_pro_B
Table S2: Deregulated genes in ex vivo sorted Pax5(+/+) vs Pax5(∆CRD2/–) pro-B cells, determined by RNA-seq
Gene	Gene description	Functional annotation	Regulation	Pax5 binding	Cluster	Mean TPM	Mean TPM	Fold-change	Log2-fold-change	Adjusted P- value	TPM 111725	TPM 111735	TPM 111736	TPM 181421	TPM 181422	TPM 181433	TPM 181434	SEM (TPM)	SEM (TPM)	Mean TPM	Mean TPM	Mean TPM	Fold-change	Fold-change	Fold-change	Regulation	Regulation	Regulation
			Pax5(+/+) / Pax5(DCRD2/-)			Pax5(+/+)	Pax5(DCRD2/-)	Pax5(+/+) / Pax5(DCRD2/-)	Pax5(+/+) / Pax5(DCRD2/-)		Pax5(+/+)	Pax5(+/+)	Pax5(+/+)	Pax5(+/+)	Pax5(+/+)	Pax5(DCRD2/-)	Pax5(DCRD2/-)	Pax5(+/+)	Pax5(DCRD2/-)	Pax5(DCRD1/-)	Pax5(DCRD1,2/-)	Pax5(D/D)	Pax5(+/+) / Pax5(DCRD1/-)	Pax5(+/+) / Pax5(DCRD1,2/-)	Pax5(+/+) / Pax5(D/D)	Pax5(+/+) / Pax5(DCRD1/-)	Pax5(+/+) / Pax5(DCRD1,2/-)	Pax5(+/+) / Pax5(D/D)
Serpina3n	serine (or cysteine) peptidase inhibitor, clade A, member 3N; Spi2-2, Spi2.2, Spi2/eb.4; Serpina3n accelerates tissue repair in a diabetic mouse model of delayed wound healing; The serine protease inhibitor SerpinA3N attenuates neuropathic pain by inhibiting T cell-derived leukocyte elastase.	other	activated		D	7.53041	0.0557051	190.137	7.57089	1.70459e-10	6.56153	2.39573	8.68583	11.6627	8.34631	0.0758497	0.0355605	1.52282	0.0201446	0	0.0164172	0.0933673	1590.46	652.471	75.7827	repressed	repressed	repressed
Col5a3	collagen, type V, alpha 3; The a3(V) chain is poorly characterized among type V collagen chains. Pro-a3(V) collagen is expressed in newly synthesized bone as well as in the superficial fascia of developing muscle. The matrix containing the pro-a3(V) chain may therefore be needed for the initiation of wound healing.	other	activated		D	8.48893	0.0574117	111.806	6.80485	6.98309e-26	5.65306	12.3294	12.2753	5.94142	6.24546	0.0905618	0.0242616	1.55966	0.0331501	0	0.0137039	0.0140858	2810.35	389.44	606.603	repressed	repressed	repressed
Pinlyp	phospholipase A2 inhibitor and LY6/PLAUR domain containing; no literature	unknown	activated	bound	D	7.46026	0.470556	21.598	4.43283	8.10568e-06	5.06139	4.71903	8.00686	10.4785	9.03553	0.433279	0.507833	1.12158	0.0372771	0.200697	0.140671	0.147858	49.752	72.6745	42.1154	repressed	repressed	repressed
Enpep	glutamyl aminopeptidase (aminopeptidase A); BP1, APA, Bp-1/6C3, Ly-51, Ly51, CD249, gp160; While mice homozygous for the BP-1 mutation did not express detectable BP-1 protein or enzyme activity, they developed normally, generated normal numbers of T and B cells, exhibited integrity of Ab responses to both thymus-dependent and -independent Ags, and produced normal serum Ig levels. Phenotypic analy…	surface receptor	activated	bound	D	24.8003	1.32724	21.4967	4.42604	3.11079e-57	23.0665	26.9951	18.8087	25.4491	29.682	1.31538	1.3391	1.84356	0.0118557	0.0351388	0	0.0154207	802.571	9753.59	1875.5	repressed	repressed	repressed
Rd3l	retinal degenretinal degeneration 3-like; TDRD9-AS1, TDRD9AS1; no literatureeration 3 like	unknown	activated		D	11.8551	0.860538	16.4137	4.03683	2.96347e-08	11.0226	8.14824	12.969	13.12	14.0155	1.03907	0.682004	1.04742	0.178534	0.192967	0.183439	0	71.6608	65.5339	424.104	repressed	repressed	repressed
Phyhip	phytanoyl-CoA hydroxylase interacting protein; DYRK1AP3, PAHX-AP, PAHXAP1, Lnap1ip; Dual-specificity tyrosine-phosphorylated and regulated kinase 1A (DYRK1A) interacts with the phytanoyl-CoA alpha-hydroxylase associated protein 1 (PAHX-AP1), a brain specific protein.	other	activated		D	5.53879	0.464306	14.6164	3.86952	6.81036e-10	3.54468	4.97157	6.2185	7.65058	5.30863	0.396926	0.531686	0.680912	0.0673798	0.330384	0.111419	0.50357	20.2594	56.7295	10.1164	repressed	repressed	repressed
Hdac11	histone deacetylase 11; HD11; Histone deacetylase 11: A novel epigenetic regulator of myeloid derived suppressor cell expansion and function. Divergent roles of histone deacetylase 6 (HDAC6) and histone deacetylase 11 (HDAC11) on the transcriptional regulation of IL10 in antigen presenting cells.	transcription regulator	activated	bound		46.4	4.574	10.4535	3.38591	1.36989e-25	33.7537	48.5518	57.8607	48.8149	43.019	3.20225	5.94576	3.95708	1.37175	1.41571	2.11272	15.664	33.2901	20.9125	2.96942	repressed	repressed	repressed
Cldn4	claudin 4; CPE-R, CPER, CPETR, CPETR1, WBSCR8, hCPE-R, Cep-r, Cpetr, Cpetr1; Claudins (Clds) are crucial constituents of tight-junction strands in epithelial cells and have a central role in barrier functions. We show that Cld4 is unexpectedly expressed in normal thymic lymphocytes independently of tight junctions; Claudin-4 induction by E-protein activity in later stages of CD4/8 double-positive…	other	activated	bound	D	22.6219	3.3187	7.69726	2.94435	3.33902e-13	17.3693	16.8345	29.7354	25.0315	24.139	2.70709	3.93031	2.44737	0.611606	0.263672	0.0378022	0.166739	95.3503	691.458	126.721	repressed	repressed	repressed
Slc52a3	solute carrier family 52 (riboflavin transporter), member 3; BVVLS, BVVLS1, C20orf54, RFT2, RFVT3, bA371L19.1, hRFT2; Functional involvement of RFVT3/SLC52A3 in intestinal riboflavin absorption. These results strongly suggest that RFVT3 would functionally be involved in riboflavin absorption in the apical membranes of intestinal epithelial cells.	transporter	activated	bound	D	14.3882	2.76965	5.6746	2.50452	2.83131e-13	12.5637	11.3958	17.8406	16.0106	14.1303	2.85876	2.68053	1.15977	0.0891137	1.71568	2.41981	2.9188	9.01214	6.00994	4.83055	repressed	repressed	repressed
Dnase1l3	deoxyribonuclease I-like 3; DNasegamma, Dhp2, Lsd; Apoptotic DNA fragmentation may be a cooperative activity between caspase-activated deoxyribonuclease and the poly(ADP-ribose) polymerase-regulated DNAS1L3, an endoplasmic reticulum-localized endonuclease that translocates to the nucleus during apoptosis. Loss-of-function variant in DNASE1L3 causes a familial form of systemic lupus erythematosus.…	other	activated	bound	D	10.1169	1.95349	5.66758	2.50273	5.63851e-13	7.42402	8.84739	12.9262	9.94784	11.4388	1.90255	2.00442	0.962591	0.0509367	0.408177	0.17727	0.239171	26.7076	58.3176	41.3235	repressed	repressed	repressed
Spsb4	splA/ryanodine receptor domain and SOCS box containing 4; SPRY domain-containing SOCS box protein 4; belong to the SOCS box family of E3 ubiquitin ligases; iNOS was polyubiquitinated and degraded in a proteasome-dependent manner when SPSB1, SPSB2, or SPSB4 was expressed	protein turnover	activated	bound	D	12.8654	2.88537	4.94268	2.30529	2.83244e-09	12.8404	10.5724	13.5659	14.8988	12.4494	2.51533	3.25541	0.709127	0.370041	0.658831	0.509257	0.396368	21.3146	25.4614	31.8671	repressed	repressed	repressed
Grb7	growth factor receptor-bound protein 7; B47; GRB7 adapter protein; Growth factor receptor-bound protein 7 (GRB7 adapter protein) (Epidermal growth factor receptor GRB-7); epidermal growth factor receptor GRB-7; growth factor receptor-bound protein 7; Grb7 family adaptor molecules consist of Grb7, Grb10 and Grb14, each of which has several splicing variants. Grb7 is a multidomain intracellular sig…	signal transducer	activated		D	138.481	33.5305	4.79282	2.26087	1.74747e-20	123.065	112.207	150.026	172.358	134.748	32.2627	34.7983	10.5424	1.26779	0.476379	0.187878	1.2871	332.241	773.247	101.129	repressed	repressed	repressed
Itgb4	integrin, beta 4; CD104; SYK interaction with ITGbeta4 suppressed by Epstein-Barr virus LMP2A modulates migration and invasion of nasopharyngeal carcinoma cells.	surface receptor	activated	bound	D	5.69138	1.20859	4.2446	2.08563	1.09381e-07	6.76632	5.40272	6.49257	5.67769	4.11759	1.17924	1.23793	0.466784	0.0293435	0.752384	1.08482	1.22466	6.71147	4.36638	5.16756	repressed	repressed	repressed
Scn2b	sodium channel, voltage-gated, type II, beta subunit; Gm183, ATFB14; Loss of Na+ channel beta2 subunits is neuroprotective in a mouse model of multiple sclerosis. We induced non-relapsing EAE in Scn2b(+/+) and Scn2b(-/-) mice on the C57BL/6 background. Scn2b(-/-) mice display a dramatic reduction in EAE symptom severity and lethality as compared to wildtype, with significant decreases in axonal d…	transporter	activated	bound	D	13.3045	3.37962	4.20788	2.07309	3.07918e-09	11.886	14.5173	13.0644	16.1496	10.9054	4.1426	2.61664	0.932509	0.762978	1.75673	2.01071	1.8542	7.95768	6.53728	7.16753	repressed	repressed	repressed
Socs3	suppressor of cytokine signaling 3 suppressor of cytokine signaling 3 suppressor of cytokine signaling 3	signal transducer	activated	bound		14.2451	3.65508	4.00566	2.00204	3.86322e-05	15.7635	10.4333	17.0604	15.5776	12.3904	4.61552	2.69465	1.22426	0.960435	11.063	9.31495	7.93593	1.30077	1.4514	1.81872	repressed	repressed	repressed
Scd1	acyl-CoA desaturase 1; asebia; delta(9)-desaturase 1; delta-9 desaturase 1; fatty acid desaturase 1; Scd1 catalyses the transformation of saturated fatty acids into monounsaturated fatty acids (e.g., oleic acid)	metabolism	activated	bound	D	12.4379	2.32762	3.8483	1.94422	0.000704781	12.4489	14.333	17.8684	5.75966	11.7796	3.12239	1.53284	1.97629	0.794775	0.828673	1.02766	0.258878	10.6237	7.95957	59.2589	repressed	repressed	repressed
Fxyd6	FXYD domain containing ion transport regulator 6	transporter	activated		D	113.083	34.6046	3.75333	1.90817	2.49694e-08	108.107	110.44	98.1725	135.336	113.36	31.6823	37.5269	6.12104	2.92231	4.81817	0.948993	0.120465	26.5324	129.285	932.256	repressed	repressed	repressed
Tmem132e	transmembrane protein 132E; DFNB99; Whole-Exome Sequencing Identifies a Variant in TMEM132E Causing Autosomal-Recessive Nonsyndromic Hearing Loss DFNB99.	unknown	activated	bound	D	92.5214	25.3995	3.67564	1.87799	1.70459e-10	95.3136	81.5773	107.496	101.82	76.3998	22.6026	28.1964	5.90841	2.79689	3.23354	0.0140768	0.303413	28.4183	6184.03	344.612	repressed	repressed	repressed
Cep164	centrosomal protein 164kDa; NPHP15; Centrosome forms the backbone of cell cycle progression mechanism. Nephronophthisis-associated CEP164 regulates cell cycle progression, apoptosis and epithelial-to-mesenchymal transition.centrosomal protein 164 (CEP164) regulates both cilia and the DNA damage response in the autosomal recessive polycystic kidney disease nephronophthisis.This study reveals a nov…	cell cycle	activated	bound	D	127.31	39.1452	3.18436	1.671	5.45938e-10	146.538	105.134	146.641	133.258	104.981	36.747	41.5435	9.40525	2.39829	22.9645	27.3424	28.649	5.34249	4.20922	4.68803	repressed	repressed	repressed
Cxcr5	chemokine (C-X-C motif) receptor 5; CD185, MDR15, BLR1; Burkitt lymphoma receptor 1, GTP binding protein (chemokine (C-X-C motif) receptor 5); Burkitt lymphoma receptor 1, GTP-binding protein; C-X-C chemokine receptor type 5; CXC-R5; CXCR-5; MDR-15; monocyte-derived receptor 15 chemokine (C-X-C motif) receptor 5	surface receptor	activated	bound		36.2689	14.5995	3.12795	1.64522	0.000418052	39.142	17.0269	37.4119	44.4008	43.3629	17.2056	11.9934	4.98131	2.60612	9.56931	5.39952	48.4456	4.69407	7.83834	-1.53082	repressed	repressed	activated
Bcat1	branched chain amino-acid transaminase 1_ cytosolic branched chain amino-acid transaminase 1, cytosolic	metabolism	activated	bound	D	35.6455	14.1758	3.02816	1.59844	2.6148e-09	36.2365	30.3586	28.6561	37.7152	45.2612	16.6013	11.7502	2.94871	2.42554	6.21694	3.60813	0.846673	6.79156	10.9702	38.1292	repressed	repressed	repressed
Alpl	Apk2, alkaline phosphatase, liver/bone/kidney	metabolism	activated	bound		132.966	47.6391	3.01025	1.58988	3.93297e-07	163.404	102.886	123.726	146.621	128.192	51.4036	43.8747	10.3099	3.76442	79.1717	7.28792	0.842239	1.78211	18.1565	163.993	repressed	repressed	repressed
Pde9a	phosphodiesterase 9A; Phosphodiesterase 9A regulates central cGMP and modulates responses to cholinergic and monoaminergic perturbation in vivo	signal transducer	activated	bound	D	38.0388	12.9106	3.00062	1.58526	2.20513e-06	33.0931	30.8772	51.2989	33.8225	41.1022	13.1406	12.6806	3.73323	0.230009	0.0354915	0	0.0314391	1069.33	6494.67	1529.89	repressed	repressed	repressed
Ell3	elongation factor RNA polymerase II-like 3; ELL3 can also increase the catalytic rate of transcription elongation by RNA polymerase I.; Selective expression of the transcription elongation factor ELL3 in B cells prior to ELL2 drives proliferation and survival.	transcription regulator	repressed	bound	D	8.60548	31.2951	-3.02867	-1.59868	1.8575e-08	7.69529	6.58522	8.92945	11.0148	8.80264	30.6563	31.934	0.736836	0.638864	38.4528	42.8341	51.6681	-3.78119	-4.47959	-6.64142	activated	activated	activated
Gimap3	GTPase, IMAP family member 3; Gimap5, Ian4; Gimap3 regulates tissue-specific mitochondrial DNA segregation. Gimap3 is important for T cell development and survival, suggesting that leukocyte survival may be a key factor in the genetic regulation of mtDNA sequence variants and in modulating human mitochondrial diseases. Gimap3 is a membrane-anchored GTPase with a critical role in T cell developmen…	signal transducer	repressed	bound	D	15.0728	49.606	-3.12965	-1.646	4.487e-07	13.594	9.99742	21.0848	13.5136	17.1744	47.2597	51.9524	1.88333	2.34633	295.637	170.61	66.5335	-18.9526	-11.6676	-4.45863	activated	activated	activated
Cacnb2	calcium channel_ voltage-dependent_ beta 2 subunit calcium channel, voltage-dependent, beta 2 subunit	transporter	repressed	bound	D	2.89486	7.96016	-3.14793	-1.65441	2.89474e-07	3.20898	2.24499	4.15578	2.51508	2.3495	8.42265	7.49767	0.357252	0.46249	13.4447	12.6637	18.4409	-5.40402	-5.42605	-5.66714	activated	activated	activated
Plk2	polo-like kinase 2 polo-like kinase 2	cell cycle	repressed	bound		6.11553	14.1253	-3.33689	-1.7385	0.000132209	4.06427	11.1919	7.08129	3.10461	5.13558	12.4214	15.8293	1.43066	1.70396	15.8363	11.5276	6.68352	-3.80029	-2.94378	1.11577	activated	activated	repressed
4930486L24Rik	RIKEN cDNA 4930486L24 gene	unknown	repressed	bound	D	1.85735	7.73581	-3.50847	-1.81084	0.000706268	1.38189	1.63087	2.02387	2.05255	2.19759	9.09948	6.37214	0.151485	1.36367	12.2184	12.2946	11.1631	-5.63575	-6.01719	-6.64434	activated	activated	activated
Cgas	cyclic GMP-AMP synthase	signal transducer	repressed	bound	D	2.67933	8.43595	-3.53658	-1.82235	1.1756e-12	2.56051	3.22907	2.99002	1.85033	2.76672	8.55002	8.32187	0.235344	0.114074	10.1723	9.95101	9.84854	-4.33376	-4.50759	-3.33663	activated	activated	activated
Eef1akmt1	EEF1A lysine methyltransferase 1	metabolism	repressed	bound	D	6.40266	33.3438	-3.82661	-1.93607	1.1558e-08	6.33083	5.66595	3.20928	7.99408	8.81316	36.8883	29.7993	0.976954	3.54448	55.5852	87.0124	57.3658	-6.48482	-10.8041	-11.2067	activated	activated	activated
Slc5a9	solute carrier family 5 (sodium/glucose cotransporter), member 9; SGLT4; SLC5A9/SGLT4, a new Na+-dependent glucose transporter, is an essential transporter for mannose, 1,5-anhydro-D-glucitol, and fructose.	transporter	repressed			2.16537	6.10671	-3.93568	-1.97661	0.000135809	1.62616	1.7185	4.46134	1.08959	1.93127	6.05745	6.15596	0.590509	0.049252	9.17871	4.11378	10.7574	-6.0108	-2.86117	-4.14155	activated	activated	activated
Il2ra	interleukin 2 receptor subunit alpha	surface receptor	repressed	bound	D	6.49167	9.86486	-4.01135	-2.00409	0.0477882	4.44273	15.4235	7.76859	1.52746	3.29613	10.286	9.44376	2.45418	0.421101	16.9813	62.4489	47.4516	-7.0178	-27.589	-5.1223	activated	activated	activated
Ctla2a	cytotoxic T lymphocyte-associated protein 2 alpha; Ctla-2a; no proper literature. Identification of CTLA2A, DEFB29, WFDC15B, SERPINA1F and MUP19 as Novel Tissue-Specific Secretory Factors	secreted	repressed		D	2.11524	9.71821	-4.33835	-2.11715	0.000285792	2.07743	1.66808	2.47454	1.38626	2.96987	11.4583	7.97815	0.28216	1.74006	10.297	20.5232	19.5993	-4.67422	-9.86802	-9.41688	activated	activated	activated
Rgs10	regulator of G-protein signaling 10; Regulator of G protein signaling 10 (RGS10), a GTPase accelerating protein (GAP) for G alpha subunits, is a negative regulator of NF-?B in microglia. Critical role of regulator G-protein signaling 10 (RGS10) in modulating macrophage M1/M2 activation.The regulator of G protein signaling 10 (RGS10) protein is a GTPase activating protein that accelerates the hydr…	signal transducer	repressed	bound		28.0042	147.957	-6.08965	-2.60636	1.03014e-23	26.2489	35.8269	30.9909	21.533	25.4214	129.409	166.505	2.46722	18.5481	41.3692	35.4461	66.3493	-1.72977	-1.58342	-2.134	activated	activated	activated
Stum	stum, mechanosensory transduction mediator homolog	signal transducer	repressed	bound	D	0.612608	5.79718	-8.72411	-3.12501	2.44786e-06	0.517803	0.696124	0.555308	0.491192	0.802611	2.42394	9.17042	0.0591984	3.37324	28.1892	39.3555	260.331	-43.0664	-64.0992	-437.054	activated	activated	activated
Hnrnpll	heterogeneous nuclear ribonucleoprotein L like	other	repressed	bound	D	2.47781	25.3715	-13.5557	-3.76083	9.54349e-36	2.61363	3.82094	2.32439	1.23361	2.39647	29.6809	21.0622	0.412349	4.30936	31.6687	29.1426	23.0899	-17.2014	-16.8589	-7.7854	activated	activated	activated

## Sheet: WT_vs_∆CRD1_pro_B
Table S2: Deregulated genes in ex vivo sorted Pax5(+/+) vs Pax5(∆CRD1/–) pro-B cells, determined by RNA-seq
Gene	Gene description	Functional annotation	Regulation	Pax5 binding	Cluster	Mean TPM	Mean TPM	Fold-change	Log2-fold-change	Adjusted P- value	TPM 111725	TPM 111735	TPM 111736	TPM 181421	TPM 181422	TPM 181429	TPM 181430	SEM (TPM)	SEM (TPM)	Mean TPM	Mean TPM	Mean TPM	Fold-change	Fold-change	Fold-change	Regulation	Regulation	Regulation
			Pax5(+/+) / Pax5(DCRD1/-)			Pax5(+/+)	Pax5(DCRD1/-)	Pax5(+/+) / Pax5(DCRD1/-)	Pax5(+/+) / Pax5(DCRD1/-)		Pax5(+/+)	Pax5(+/+)	Pax5(+/+)	Pax5(+/+)	Pax5(+/+)	Pax5(DCRD1/-)	Pax5(DCRD1/-)	Pax5(+/+)	Pax5(DCRD1/-)	Pax5(DCRD2/-)	Pax5(DCRD1,2/-)	Pax5(D/D)	Pax5(+/+) / Pax5(DCRD2/-)	Pax5(+/+) / Pax5(DCRD1,2/-)	Pax5(+/+) / Pax5(D/D)	Pax5(+/+) / Pax5(DCRD2/-)	Pax5(+/+) / Pax5(DCRD1,2/-)	Pax5(+/+) / Pax5(D/D)
Col5a3	collagen, type V, alpha 3; The a3(V) chain is poorly characterized among type V collagen chains. Pro-a3(V) collagen is expressed in newly synthesized bone as well as in the superficial fascia of developing muscle. The matrix containing the pro-a3(V) chain may therefore be needed for the initiation of wound healing.	other	activated		D	8.48893	0	2810.35	11.4565	1.36038e-12	5.65306	12.3294	12.2753	5.94142	6.24546	0	0	1.55966	0	0.0574117	0.0137039	0.0140858	111.806	389.44	606.603	repressed	repressed	repressed
Serpina3n	serine (or cysteine) peptidase inhibitor, clade A, member 3N; Spi2-2, Spi2.2, Spi2/eb.4; Serpina3n accelerates tissue repair in a diabetic mouse model of delayed wound healing; The serine protease inhibitor SerpinA3N attenuates neuropathic pain by inhibiting T cell-derived leukocyte elastase.	other	activated		D	7.53041	0	1590.46	10.6352	7.20516e-10	6.56153	2.39573	8.68583	11.6627	8.34631	0	0	1.52282	0	0.0557051	0.0164172	0.0933673	190.137	652.471	75.7827	repressed	repressed	repressed
Pde9a	phosphodiesterase 9A; Phosphodiesterase 9A regulates central cGMP and modulates responses to cholinergic and monoaminergic perturbation in vivo	signal transducer	activated	bound	D	38.0388	0.0354915	1069.33	10.0625	2.65808e-19	33.0931	30.8772	51.2989	33.8225	41.1022	0	0.070983	3.73323	0.0354915	12.9106	0	0.0314391	3.00062	6494.67	1529.89	repressed	repressed	repressed
Enpep	glutamyl aminopeptidase (aminopeptidase A); BP1, APA, Bp-1/6C3, Ly-51, Ly51, CD249, gp160; While mice homozygous for the BP-1 mutation did not express detectable BP-1 protein or enzyme activity, they developed normally, generated normal numbers of T and B cells, exhibited integrity of Ab responses to both thymus-dependent and -independent Ags, and produced normal serum Ig levels. Phenotypic analy…	surface receptor	activated	bound	D	24.8003	0.0351388	802.571	9.64849	4.03619e-34	23.0665	26.9951	18.8087	25.4491	29.682	0.0702776	0	1.84356	0.0351388	1.32724	0	0.0154207	21.4967	9753.59	1875.5	repressed	repressed	repressed
D030045P18Rik	RIKEN cDNA D030045P18 gene	unknown	activated	bound	C	5.26475	0	609.549	9.2516	1.42686e-07	3.32514	6.23613	8.05251	2.55345	6.15653	0	0	1.01547	0	1.32186	0	0	3.34644	681.117	568.815	repressed	repressed	repressed
4922502D21Rik	no literature	unknown	activated	bound	C	5.25563	0	482.555	8.91455	2.35495e-06	1.59419	6.59942	9.79002	2.82792	5.4666	0	0	1.44414	0	0.623303	0	0.151389	6.83323	539.212	37.5639	repressed	repressed	repressed
Grb7	growth factor receptor-bound protein 7; B47; GRB7 adapter protein; Growth factor receptor-bound protein 7 (GRB7 adapter protein) (Epidermal growth factor receptor GRB-7); epidermal growth factor receptor GRB-7; growth factor receptor-bound protein 7; Grb7 family adaptor molecules consist of Grb7, Grb10 and Grb14, each of which has several splicing variants. Grb7 is a multidomain intracellular sig…	signal transducer	activated		D	138.481	0.476379	332.241	8.37608	8.07352e-129	123.065	112.207	150.026	172.358	134.748	0.586028	0.366731	10.5424	0.109649	33.5305	0.187878	1.2871	4.79282	773.247	101.129	repressed	repressed	repressed
2310008N11Rik			activated		C	5.59855	0	254.011	7.98875	3.13542e-05	6.19698	4.58098	5.43659	7.42371	4.3545	0	0	0.56119	0	1.28384	0	0	4.8197	283.835	159.216	repressed	repressed	repressed
Heyl	Hey3, Hrt3, bHLHb33, hesr3; The Hairy/Enhancer-of-split-related with YRPW-like motif (HEY) family of proteins are transcriptional repressors and downstream effectors of Notch signaling. Members of the Hes and Hey families of basic helix-loop-helix transcription factors are regarded as Notch target genes that generally inhibit neuronal differentiation of neural progenitor cells.	transcription regulator	activated	bound	C	84.0367	0.689654	134.131	7.0675	1.53249e-21	75.622	82.1697	83.3666	105.357	73.6688	0.58728	0.792028	5.64257	0.102374	28.1955	0.117049	0.0189965	3.3332	712.299	3723.11	repressed	repressed	repressed
Cldn4	claudin 4; CPE-R, CPER, CPETR, CPETR1, WBSCR8, hCPE-R, Cep-r, Cpetr, Cpetr1; Claudins (Clds) are crucial constituents of tight-junction strands in epithelial cells and have a central role in barrier functions. We show that Cld4 is unexpectedly expressed in normal thymic lymphocytes independently of tight junctions; Claudin-4 induction by E-protein activity in later stages of CD4/8 double-positive…	other	activated	bound	D	22.6219	0.263672	95.3503	6.57517	2.98694e-33	17.3693	16.8345	29.7354	25.0315	24.139	0.163296	0.364048	2.44737	0.100376	3.3187	0.0378022	0.166739	7.69726	691.458	126.721	repressed	repressed	repressed
Lgr5	leucine-rich repeat-containing G protein-coupled receptor 5; Wnt agonists of the R-spondin family provide potent growth stimuli for crypts in vivo and in vitro. Independently, Lgr5 was found as an exquisite marker for these crypt stem cells. The story has come full circle with the finding that the stem cell marker Lgr5 constitutes the receptor for R-spondins and occurs in complex with Frizzled/Lr…	surface receptor	activated	bound	C	39.6862	0.405442	71.8362	6.16664	5.12092e-56	28.7857	57.2199	54.8559	23.4155	34.1539	0.251096	0.559788	6.89823	0.154346	11.3886	0.181446	0.356902	2.59928	153.492	127.593	repressed	repressed	repressed
Rd3l	retinal degenretinal degeneration 3-like; TDRD9-AS1, TDRD9AS1; no literatureeration 3 like	unknown	activated		D	11.8551	0.192967	71.6608	6.16311	2.31463e-10	11.0226	8.14824	12.969	13.12	14.0155	0.0971512	0.288782	1.04742	0.0958156	0.860538	0.183439	0	16.4137	65.5339	424.104	repressed	repressed	repressed
Polm	polymerase (DNA directed), mu; Pol Mu, Tdt-N; DNA-directed DNA/RNA polymerase mu; Pol iota; polymerase (DNA-directed), mu; terminal transferase polymerase (DNA directed), mu	other (VDJ)	activated	bound	C	24.4178	0.176468	63.605	5.99107	4.45122e-31	21.6448	41.486	36.821	8.919	13.2183	0.252759	0.100177	6.39724	0.0762911	4.86561	0.0997657	1.38007	2.34085	100.825	24.3869	repressed	repressed	repressed
Pinlyp	phospholipase A2 inhibitor and LY6/PLAUR domain containing; no literature	unknown	activated	bound	D	7.46026	0.200697	49.752	5.63668	2.31097e-07	5.06139	4.71903	8.00686	10.4785	9.03553	0	0.401394	1.12158	0.200697	0.470556	0.140671	0.147858	21.598	72.6745	42.1154	repressed	repressed	repressed
Adam19	ADAM metallopeptidase domain 19; FKSG34, MADDAM, MLTNB; The ADAM (a disintegrin and metalloproteinases) and the related ADAMTS (a disintegrin and metalloproteinases with thrombospondin) motifs metalloproteinases are membrane-anchored and secreted proteins exhibiting key roles in mediating cell adhesion, proteolytic shedding, and cell signaling. ADAM10 is a principal 'sheddase' of the low-affinity…	protein turnover	activated	bound	E	8.1802	0.0709418	46.6891	5.54501	5.75318e-19	7.29922	15.1875	11.8298	2.3207	4.26376	0.0439353	0.0979484	2.37561	0.0270065	2.01195	0.215178	3.91835	1.67453	14.5964	2.97788	repressed	repressed	repressed
Ntn1			activated	bound	C	5.37687	0.109106	46.3073	5.53317	1.93251e-28	6.19556	5.37327	5.41053	4.6588	5.24621	0.128846	0.0893659	0.245366	0.0197403	2.84514	0.0634207	0.218004	1.80184	79.1901	26.0555	repressed	repressed	repressed
Gchfr	GTP cyclohydrolase I feedback regulator; GFRP, HsT16933, P35; GTP cyclohydrolase I (GTPCH) is the rate-limiting enzyme for biosynthesis of tetrahydrobiopterin (BH4), an obligate cofactor for NO synthases and aromatic amino acid hydroxylases. BH4 can limit its own synthesis by triggering decameric GTPCH to assemble in an inhibitory complex with two GTPCH feedback regulatory protein (GFRP) pentamer…	metabolism	activated	bound	C	11.1443	0.349924	33.5443	5.06799	6.09364e-08	8.73178	8.89977	15.386	14.3372	8.3668	0.117539	0.582309	1.52904	0.232385	3.70492	0	0.206328	3.22436	610.571	64.9145	repressed	repressed	repressed
Hdac11	histone deacetylase 11; HD11; Histone deacetylase 11: A novel epigenetic regulator of myeloid derived suppressor cell expansion and function. Divergent roles of histone deacetylase 6 (HDAC6) and histone deacetylase 11 (HDAC11) on the transcriptional regulation of IL10 in antigen presenting cells.	transcription regulator	activated	bound		46.4	1.41571	33.2901	5.05702	3.07896e-51	33.7537	48.5518	57.8607	48.8149	43.019	1.27469	1.55673	3.95708	0.14102	4.574	2.11272	15.664	10.4535	20.9125	2.96942	repressed	repressed	repressed
Cacna2d1	calcium channel, voltage-dependent, alpha2/delta subunit 1; Ca(v)alpha2delta1, Cacna2, Cchl2a;	transporter	activated	bound	C	11.7887	0.260521	30.7678	4.94335	1.80544e-10	6.78349	14.8154	21.4837	6.24334	9.61753	0.315738	0.205304	2.86069	0.055217	3.84562	0	0.0577056	2.11748	4958.03	266.805	repressed	repressed	repressed
Dkk3	dickkopf WNT signaling pathway inhibitor 3; UNQ258/PRO295, REIC, RIG	secreted	activated	bound	C	8.23243	0.266494	29.2725	4.87148	7.43734e-29	6.48115	8.80415	10.6763	8.16401	7.0365	0.267721	0.265267	0.73489	0.0012268	7.20456	0	0.0662164	1.09979	2311.7	149.92	repressed	repressed	repressed
Tmem132e	transmembrane protein 132E; DFNB99; Whole-Exome Sequencing Identifies a Variant in TMEM132E Causing Autosomal-Recessive Nonsyndromic Hearing Loss DFNB99.	unknown	activated	bound	D	92.5214	3.23354	28.4183	4.82875	5.09397e-71	95.3136	81.5773	107.496	101.82	76.3998	3.19842	3.26866	5.90841	0.0351201	25.3995	0.0140768	0.303413	3.67564	6184.03	344.612	repressed	repressed	repressed
Myo1e	myosin IE; actin-dependent motor protein myosin 1E (Myo1E). Myo1e modulates the recruitment of activated B cells to inguinal lymph nodes. critical role of Myo1e in the mechanism of B-cell adhesion and migration.	cytoskeleton	activated	bound	C	9.12594	0.215735	27.3359	4.77272	6.95052e-37	9.71533	12.4724	11.8224	4.9347	6.68484	0.194401	0.23707	1.45504	0.0213344	2.85061	0.176531	0.724218	2.10443	30.8396	15.6803	repressed	repressed	repressed
Dnase1l3	deoxyribonuclease I-like 3; DNasegamma, Dhp2, Lsd; Apoptotic DNA fragmentation may be a cooperative activity between caspase-activated deoxyribonuclease and the poly(ADP-ribose) polymerase-regulated DNAS1L3, an endoplasmic reticulum-localized endonuclease that translocates to the nucleus during apoptosis. Loss-of-function variant in DNASE1L3 causes a familial form of systemic lupus erythematosus.…	other	activated	bound	D	10.1169	0.408177	26.7076	4.73918	1.96412e-35	7.42402	8.84739	12.9262	9.94784	11.4388	0.479689	0.336666	0.962591	0.0715116	1.95349	0.17727	0.239171	5.66758	58.3176	41.3235	repressed	repressed	repressed
Fxyd6	FXYD domain containing ion transport regulator 6	transporter	activated		D	113.083	4.81817	26.5324	4.72968	1.92971e-51	108.107	110.44	98.1725	135.336	113.36	3.25928	6.37706	6.12104	1.55889	34.6046	0.948993	0.120465	3.75333	129.285	932.256	repressed	repressed	repressed
Plxdc1	plexin domain containing protein 1, TEM7 related; TEM7; a novel transmembrane protein that is highly expressed in the tumor endothelium; the ligand nidogen interact with full length TEM7 on cell surface	surface receptor	activated	bound	C	158.344	7.53089	22.2246	4.47409	2.939e-55	152.419	135.394	179.831	189.559	134.518	6.31158	8.75019	11.3259	1.2193	102.131	2.43232	7.4616	1.66479	64.1599	21.1927	repressed	repressed	repressed
Spsb4	splA/ryanodine receptor domain and SOCS box containing 4; SPRY domain-containing SOCS box protein 4; belong to the SOCS box family of E3 ubiquitin ligases; iNOS was polyubiquitinated and degraded in a proteasome-dependent manner when SPSB1, SPSB2, or SPSB4 was expressed	protein turnover	activated	bound	D	12.8654	0.658831	21.3146	4.41377	2.72639e-27	12.8404	10.5724	13.5659	14.8988	12.4494	0.529979	0.787683	0.709127	0.128852	2.88537	0.509257	0.396368	4.94268	25.4614	31.8671	repressed	repressed	repressed
Rsph1	radial spoke head 1 homolog; MC, MCA, Tsg, Tsga2, CT79, RSP440A, TSA2, TSGA2, RSPH1; Mice with a Deletion of Rsph1 Exhibit a Low Level of Mucociliary Clearance and Develop a Primary Ciliary Dyskinesia Phenotype. Approximately 50% of cilia from Rsph1-/- cells appeared normal by transmission EM, whereas the remaining cilia revealed a range of defects, primarily transpositions or a missing central p…	other (cilia)	activated	bound	C	67.5996	2.46253	20.6681	4.36933	2.73169e-27	57.9422	90.3387	89.3044	42.2668	58.146	1.13948	3.78559	9.51985	1.32306	30.0265	0.495669	0.411233	1.72392	95.5298	208.752	repressed	repressed	repressed
Phyhip	phytanoyl-CoA hydroxylase interacting protein; DYRK1AP3, PAHX-AP, PAHXAP1, Lnap1ip; Dual-specificity tyrosine-phosphorylated and regulated kinase 1A (DYRK1A) interacts with the phytanoyl-CoA alpha-hydroxylase associated protein 1 (PAHX-AP1), a brain specific protein.	other	activated		D	5.53879	0.330384	20.2594	4.34052	1.33625e-12	3.54468	4.97157	6.2185	7.65058	5.30863	0.450644	0.210124	0.680912	0.12026	0.464306	0.111419	0.50357	14.6164	56.7295	10.1164	repressed	repressed	repressed
Fcrla	Fc receptor-like A; FCRL, FCRL1, FREB, Fcrlm1, Fcrx, Freb1, mFREB, mFcrX; Fc receptor homolog expressed in B cells (FREB); Fc receptor related protein X; Fc receptor-like and mucin-like 1; fc receptor homolog expressed in B-cells; fc receptor-like protein; fc receptor-related protein X; FCRLA is a resident endoplasmic reticulum protein that associates with intracellular Igs, IgM, IgG and IgA; FCR…	protein trafficking	activated	bound	C	189.9	7.28904	18.2196	4.18742	2.51157e-35	185.437	324.243	178.435	115.113	146.271	7.79133	6.78675	35.8441	0.502292	124.143	2.59526	13.043	1.08698	48.4113	17.871	repressed	repressed	repressed
Wfdc21	Wfdc21 WAP four-disulfide core domain 21;no literature	unknown	activated		F	36.9674	2.59775	16.8071	4.071	0.0447069	70.905	14.9436	11.3759	23.5306	64.0818	1.18156	4.01394	12.6639	1.41619	78.0136	14.2404	44.5774	-1.75685	2.87181	-1.36051	activated	repressed	activated
Cacna1e	calcium channel, voltage-dependent, R type, alpha 1E subunit	transporter	activated	bound	C	21.8403	1.08331	16.672	4.05936	9.74013e-10	21.8957	21.0541	30.9941	18.0481	17.2094	0.966584	1.20004	2.45193	0.116729	14.436	0.17067	1.2166	1.27108	98.1646	20.9393	repressed	repressed	repressed
Prg3	proteoglycan 3; eosinophil major basic protein homolog; prepro-MBPH; prepro-major basic protein homolog; a novel p53-inducible apoptogenic gene, PRG3, encodes a homologue of the apoptosis-inducing factor (AIF);	other	activated	bound		9.24647	0.657911	16.547	4.0485	6.2482e-10	7.78675	11.9791	5.04846	9.58758	11.8305	0.389526	0.926295	1.30412	0.268384	6.66105	5.28266	1.36484	1.6638	1.92879	6.22882	repressed	repressed	repressed
Cox6a2	cytochrome c oxidase subunit 6A2	metabolism	activated		C	10.429	0.389574	16.4448	4.03956	0.000110328	11.8195	15.2903	12.3592	5.00951	7.66648	0.112188	0.66696	1.82063	0.277386	9.31822	25.6124	205.666	-1.42626	-4.24316	-15.3504	activated	activated	activated
Ly6g	lymphocyte antigen 6 complex, locus G; Gr, Gr-, Gr-1, Gr1, Ly-6, Ly-6G	surface receptor	activated		F	6.70073	0.676809	16.2972	4.02655	0.0170801	6.82339	1.30772	3.01386	4.0172	18.3415	0.320746	1.03287	3.04468	0.356063	16.2632	2.0975	7.17318	-1.44954	4.96863	-1.91724	activated	repressed	activated
Ikzf3	IKAROS family zinc finger 3 (Aiolos) IKAROS family zinc finger 3 (Aiolos)	transcription regulator	activated	bound	C	42.5413	1.3117	16.1826	4.01637	5.26692e-41	51.855	66.9561	51.7446	15.0113	27.1398	1.47936	1.14404	9.38785	0.16766	15.7064	1.06907	2.02636	1.37258	18.654	28.2839	repressed	repressed	repressed
Slit1	slit homolog 1 (Drosophila); MEGF4, SLIL1, SLIT-1, SLIT3; SLIT1 gene at human chromosome 10q24.1, SLIT2 gene at 4p15.31, and SLIT3 gene at 5q34-q35.1 encode large secreted proteins functioning as ligands for Roundabout (Robo) receptors. SLIT-ROBO signaling pathway is implicated in neurogenesis, angiogenesis, and immune response through the regulation of axonal guidance, endothelial cell migration…	secreted	activated	bound	C	31.7609	1.96679	16.118	4.0106	2.38173e-41	26.8809	28.4608	41.8183	33.8338	27.8106	1.93369	1.99988	2.79067	0.0330946	13.5397	1.00612	0.865715	2.37848	29.6473	38.3511	repressed	repressed	repressed
S100a9	S100 calcium binding protein A9; 60B8AG, CAGB, CFAG, CGLB, L1AG, LIAG, MAC387, MIF, MRP14, NIF, P14; The S100A8/A9 heterodimer is abundantly expressed by myeloid cells, especially neutrophils, but its mechanism of action is only partially determined. In this study we investigated S100A8/A9 involvement in the host response to Streptococcus pneumoniae infection making use of S100a9(-/-) mice that l…	secreted	activated		F	855.606	106.927	15.0977	3.91626	0.0494164	418.878	348.927	187.068	183.472	3139.69	72.0979	141.756	572.852	34.829	3523.73	681.703	802.864	-2.14615	2.23084	-2.57118	activated	repressed	activated
Camp			activated		F	282.06	20.9004	14.7567	3.8833	0.0467917	612.663	98.4872	79.0234	156.467	463.658	10.738	31.0628	107.929	10.1624	862.291	94.8714	235.985	-2.74935	3.05435	1.13559	activated	repressed	repressed
S100a8	S100 calcium binding protein A8; 60B8AG, CAGA, CFAG, CGLA, CP-10, L1Ag, MA387, MIF, MRP8, NIF, P8; calcium-binding protein A8 (S100A8) is a protein that in humans is encoded by the S100A8 gene. It is also known as calgranulin A.The proteins S100A8 and S100A9 form a heterodimer called calprotectin. The protein encoded by this gene is a member of the S100 family of proteins containing 2 EF-hand cal…	other (Ca binding)	activated		F	407.688	44.4325	14.5764	3.86556	0.0376735	384.409	190.26	134.197	103.935	1225.64	31.308	57.5571	210.229	13.1246	1482.53	249.093	355.22	-2.2506	2.44743	-1.50934	activated	repressed	activated
Lcn2	lipocalin 2; 24p3, MSFI, NGAL, p25, Sip24; Endoplasmic reticulum stress drives proteinuria-induced kidney lesions via Lipocalin 2; Lipocalin 2, a new GADD153 target gene, as an apoptosis inducer of endoplasmic reticulum stress in lung cancer cells. ER stress drives Lipocalin 2 upregulation in prostate cancer cells in an NF-?B-dependent manner.	ER stress	activated		F	292.107	22.8703	14.0103	3.80842	0.0407075	594.476	96.6226	119.747	118.277	531.413	15.1678	30.5728	111.093	7.70251	676.362	92.215	309.873	-2.07559	3.25984	-1.13318	activated	repressed	activated
Sort1	sortilin 1; mNTR3; neurotensin receptor 3; sortilin; sortilin, encoded by SORT1, is an intracellular sorting receptor for apolipoprotein (apo) B100;	protein trafficking	activated		E	11.1574	0.885777	12.8522	3.68394	1.64612e-19	10.7497	13.8566	8.69707	9.1789	13.3049	0.682778	1.08878	1.04956	0.202999	8.31887	1.8013	9.04625	1.39169	5.94436	1.22661	repressed	repressed	repressed
Plbd1	phospholipase B domain containing 1; Is the bovine lysosomal phospholipase B-like protein an amidase? By comparison with other Ntn-hydrolases, we conclude that the acyl moiety of PLBD1 substrate must be small to fit the putative binding pocket, whereas the space for the rest of the substrate is a large open cleft. Finally, as all the known substrates of Ntn-hydrolases have amide bonds, we suggest…	metabolism	activated	bound	F	9.28237	0.913134	12.1835	3.60685	0.0223675	13.001	4.97363	5.82491	3.63028	18.982	0.861417	0.964851	2.91871	0.0517171	18.6721	3.98887	9.12163	-1.64984	2.62047	-1.15329	activated	repressed	activated
Lpcat2	lysophosphatidylcholine acyltransferase 2; 1-AGPAT 11, Aytl1, Aytl1a, lpafat1, lysoPAFAT, lysoPAFAT/LPCAT2; The encoded enzyme may function in two ways: to catalyze the biosynthesis of platelet-activating factor (1-O-alkyl-2-acetyl-sn-glycero-3-phosphocholine) from 1-O-alkyl-sn-glycero-3-phosphocholine, and to catalyze the synthesis of glycerophospholipid precursors from arachidonyl-CoA and lysop…	metabolism	activated	bound	C	20.4187	1.71003	12.0878	3.59548	1.01335e-23	19.816	17.732	23.6063	15.6064	25.3328	1.46972	1.95033	1.80346	0.240307	13.7809	1.94786	4.85246	1.52449	9.96682	4.22133	repressed	repressed	repressed
Mgst1	microsomal glutathione S-transferase 1; Microsomal glutathione transferase 1 (MGST1) is a membrane bound enzyme involved in the detoxification of reactive electrophiles and protection of membranes from oxidative stress. The enzyme displays an unusual and broad subcellular distribution with especially high levels in the endoplasmic reticulum (ER) and outer mitochondrial membrane (OMM).	metabolism	activated	bound	C	57.904	5.62779	11.904	3.57337	2.31916e-06	40.015	72.3918	44.5341	51.9217	80.6576	4.99896	6.25661	7.94412	0.628823	44.857	3.66696	4.58423	1.51763	17.1719	11.1658	repressed	repressed	repressed
Ehd2	EH-domain containing 2; PAST homolog 2; PAST2; ferlins are calcium-sensing, C2 domain-containing proteins involved in vesicle trafficking; Fer1L5 protein binds directly to the endocytic recycling proteins EHD1 and EHD2 and that the second C2 domain in Fer	protein trafficking	activated	bound	C	120.141	10.4473	11.4461	3.51678	1.04468e-31	141.365	115.327	111.581	127.914	104.52	8.48599	12.4087	6.52426	1.96136	44.2294	4.69754	0.94628	2.74725	23.7916	136.214	repressed	repressed	repressed
Lgals3	lectin_ galactoside-binding_ soluble_ 3; CBP35, GAL3, GALBP, GALIG, L31, LGALS2, MAC2; 35 kDa lectin; CBP 35; L-34 galactoside-binding lectin; carbohydrate-binding protein 35; gal-3; galactose-specific lectin 3; galectin-3; igE-binding protein; laminin-binding protein; lectin L-29; mac-2 antigen; galectin-3 regulates B cell differentiation into plasma cells; galectin-3 plays a role in splenic arc…	secreted	activated		F	10.6647	1.38358	11.2201	3.48802	0.0329503	11.2218	4.77777	5.99726	6.87215	24.4545	0.630999	2.13616	3.61452	0.752578	17.3555	4.09088	12.2642	-1.0992	3.54942	-1.67299	activated	repressed	activated
Retnlg			activated		F	52.9756	7.85321	10.7546	3.42688	0.0127885	26.7716	30.0295	35.4596	19.4675	153.15	4.74235	10.9641	25.177	3.11086	41.3028	48.1003	96.8483	2.07834	1.65365	-3.25776	repressed	repressed	activated
Scd1	acyl-CoA desaturase 1; asebia; delta(9)-desaturase 1; delta-9 desaturase 1; fatty acid desaturase 1; Scd1 catalyses the transformation of saturated fatty acids into monounsaturated fatty acids (e.g., oleic acid)	metabolism	activated	bound	D	12.4379	0.828673	10.6237	3.40921	7.79328e-13	12.4489	14.333	17.8684	5.75966	11.7796	0.718381	0.938966	1.97629	0.110293	2.32762	1.02766	0.258878	3.8483	7.95957	59.2589	repressed	repressed	repressed
Slpi	secretory leukocyte peptidase inhibitor; ALK1, ALP, BLPI, HUSI, HUSI-I, MPI, WAP4, WFDC4, ALP; Targeting secretory leukocyte protease inhibitor (SLPI) inhibits colorectal cancer cell growth, migration and invasion via downregulation of AKT. SLPI Inhibits ATP-Mediated Maturation of IL-1? in Human Monocytic Leukocytes: A Novel Function of an Old Player.	signal transducer	activated		F	9.30643	1.13086	10.4256	3.38206	0.0215634	11.0575	5.80048	5.79732	4.41198	19.4648	0.421987	1.83972	2.78227	0.708869	15.2552	7.03507	25.4513	-1.27186	1.57609	-3.30075	activated	repressed	activated
H2-Aa	histocompatibility 2, class II antigen A, alpha; A alpha; H-2 class II histocompatibility antigen, A-B alpha chain; H-2 class II histocompatibility antigen, A-F alpha chain; H-2 class II histocompatibility antigen, A-K alpha chain; H-2 class II histocompatibility antigen, A-Q alpha chain; H-2 class II histocompatibility antigen, A-R alpha chain; H-2 class II histocompatibility antigen, A-S alpha …	surface receptor	activated		F	29.7661	2.05378	9.69975	3.27795	6.71712e-09	24.1682	49.2455	35.5926	11.7066	28.1176	1.76965	2.33791	6.2193	0.284129	19.7298	16.3816	53.5029	1.02717	1.14562	-1.44497	repressed	repressed	activated
Kif19a	kinesin family member 19A; KIF 19A, KIF19A; KIF19A is a microtubule-depolymerizing kinesin for ciliary length control. KIF19A had ATP-dependent microtubule-depolymerizing activity mainly at the plus end of microtubules.	cytoskeleton	activated	bound	C	17.4859	1.78797	9.45488	3.24106	1.99755e-21	15.3004	15.5788	23.6689	18.0833	14.7984	1.35675	2.21919	1.64655	0.431219	10.962	1.13946	3.31963	1.56645	13.9313	5.50597	repressed	repressed	repressed
Mmp8			activated		F	7.44303	1.07784	9.25261	3.20986	0.0182758	5.65859	5.477	5.7031	2.29772	18.0787	0.602789	1.55289	2.73559	0.475049	8.95267	4.10452	9.05468	1.13267	2.28864	-1.64191	repressed	repressed	activated
Cd36	CD36 molecule (thrombospondin receptor); BDPLT10, CHDS7, FAT, GP3B, GP4, GPIV, PASIV, SCARB3; CD36 antigen (collagen type I receptor, thrombospondin receptor); GPIIIB; PAS IV; PAS-4 protein; cluster determinant 36; fatty acid translocase; glycoprotein IIIb; leukocyte differentiation antigen CD36; platelet glycoprotein 4; platelet glycoprotein IV; scavenger receptor class B, member 3; function of …	surface receptor	activated	bound	C	12.0898	1.27434	9.20599	3.20257	1.87785e-15	9.51046	14.3866	13.3225	8.89868	14.3305	1.28021	1.26848	1.19692	0.00586644	6.13932	0.246109	0.423738	1.94297	45.0741	31.2041	repressed	repressed	repressed
Neurl3	neuralized E3 ubiquitin protein ligase 3; LINCR, RNF132; Several proteins interact with and regulate the Notch pathway, including the E3 ubiquitin ligase Neuralized (Neur) that influences the stability and activity of Notch ligands. LINCR may exert its effects on distal lung development in this model through activation of the Notch signaling pathway.	signal transducer	activated		C	25.1437	2.70616	9.15299	3.19424	1.72462e-19	15.6188	31.8749	29.5287	21.8831	26.8128	2.60465	2.80766	2.90412	0.101505	15.3788	2.69341	7.73934	1.63586	8.643	3.28693	repressed	repressed	repressed
Mmp9	matrix metallopeptidase 9; B/MMP9, Clg4b, Gel B, MMP-9, pro-MMP-9;	secreted	activated		F	21.3743	2.98593	9.08825	3.184	0.0311456	27.9293	10.8229	13.0375	9.51008	45.5715	2.09571	3.87614	6.89227	0.890215	27.3707	10.9764	27.1806	1.00805	2.31974	-1.58486	repressed	repressed	activated
Slc52a3	solute carrier family 52 (riboflavin transporter), member 3; BVVLS, BVVLS1, C20orf54, RFT2, RFVT3, bA371L19.1, hRFT2; Functional involvement of RFVT3/SLC52A3 in intestinal riboflavin absorption. These results strongly suggest that RFVT3 would functionally be involved in riboflavin absorption in the apical membranes of intestinal epithelial cells.	transporter	activated	bound	D	14.3882	1.71568	9.01214	3.17187	8.2421e-22	12.5637	11.3958	17.8406	16.0106	14.1303	1.63046	1.80091	1.15977	0.0852222	2.76965	2.41981	2.9188	5.6746	6.00994	4.83055	repressed	repressed	repressed
Gm12596			activated	bound	C	5.03228	0.575212	8.87036	3.14899	2.84795e-06	4.21284	5.71906	5.16529	4.08884	5.97538	0.635354	0.515071	0.383429	0.0601415	2.74734	0.995733	0.420623	1.88653	4.87307	11.2116	repressed	repressed	repressed
Hoxa9			activated		F	6.3201	0.490381	8.82518	3.14163	7.33514e-10	5.69037	6.48118	10.9797	4.36382	4.08544	0.572407	0.408356	1.24408	0.0820255	2.02509	1.55766	7.88265	2.16887	2.62787	-1.03022	repressed	repressed	activated
Ccm2l	cerebral cavernous malformation 2-like; The cerebral cavernous malformation proteins CCM2L and CCM2 prevent the activation of the MAP kinase MEKK3. In vitro, both CCM2L and CCM2 bind MEKK3 in a complex with CCM1. Both CCM2L and CCM2 interfere with MEKK3 activation and its ability to phosphorylate MEK5, a downstream target. The in vivo relevance of this regulation was investigated in zebrafish. CC…	signal transducer	activated		C	22.0254	2.019	8.66229	3.11475	1.37071e-13	20.1078	20.4663	35.764	20.7413	13.0474	1.97823	2.05976	3.72231	0.0407679	8.83024	0.785902	1.81118	2.01377	20.6247	14.2	repressed	repressed	repressed
Axin2	axin2; Axi1, Axil, Conductin, ODCRCS; Axin and conductin (also known as axin2) are structurally related inhibitors of Wnt/?-catenin signalling that promote degradation of ?-catenin. Negative-feedback regulation of the Wnt pathway by conductin/axin2 involves insensitivity to upstream signalling.	signal transducer	activated	bound	C	5.35626	0.561277	8.57245	3.09971	1.62323e-14	5.39403	5.94645	6.05344	4.95442	4.43298	0.468804	0.653751	0.304116	0.0924736	2.14682	0.739495	0.263299	2.27776	6.0313	21.6363	repressed	repressed	repressed
Anxa2	annexin A2, regulator and effector of v-Src in cell transformation; Annexin A2 is a calcium-dependent phospholipid-binding protein whose function is to help organize exocytosis of intracellular proteins to the extracellular domain. Annexin 2 is involved in diverse cellular processes such as cell motility (especially that of the epithelial cells), linkage of membrane-associated protein complexes t…	signal transducer	activated	bound	F	16.1191	2.78149	8.44356	3.07785	0.0241689	17.9515	9.33933	5.92772	10.6069	36.7701	1.99089	3.57209	5.52284	0.790598	41.5193	9.45092	36.798	-1.73814	2.33426	-3.28122	activated	repressed	activated
Gm15708	predicted gene 15708	unknown	activated		C	6.13605	0.708237	8.34066	3.06016	5.79618e-09	5.59803	5.16929	8.41001	6.33754	5.16537	0.669826	0.746648	0.607362	0.038411	2.84625	0.678829	1.28205	2.11037	8.06677	4.97884	repressed	repressed	repressed
Rab6b	RAB6B, member RAS oncogene; ARHGEF10 was found to localize to vesicles containing Rab6 (of which there are three isoforms, Rab6a, Rab6b and Rab6c), Rab8 (of which there are two isoforms, Rab8a and Rab8b), and/or the secretion marker neuropeptide Y (NPY)-Venus in a Rab6-dependent manner. ARHGEF10 directs the localization of Rab8 to Rab6-positive executive vesicles.	protein trafficking	activated	bound	C	22.967	2.57199	8.33276	3.05879	3.86692e-22	23.8997	17.3918	31.8185	22.4854	19.2396	2.40506	2.73892	2.49426	0.166931	10.6588	0.79929	3.20778	2.04213	25.0905	7.69493	repressed	repressed	repressed
Rtl5	retrotransposon gag domain containing 4	unknown	activated		E	11.0219	1.17187	8.24311	3.04319	3.21175e-27	9.64005	12.809	13.8087	9.87423	8.97782	0.990314	1.35343	0.958244	0.181559	6.75978	2.2603	5.50573	1.4514	4.01253	2.20692	repressed	repressed	repressed
Tnfaip2			activated	bound	E	5.95341	0.865424	8.24046	3.04272	0.0103791	6.79718	5.50025	3.16715	3.92444	10.378	0.786952	0.943895	1.27229	0.0784717	6.64717	1.27389	3.29968	1.09105	5.27851	1.54515	repressed	repressed	repressed
Slc11a2	solute carrier family 11 member 2 ; AHMIO1, DCT1, DMT1, NRAMP2; Divalent metal transporter 1 (DMT1). Cellular iron importer, divalent metal transporter 1 (DMT1).	transporter	activated	bound	C	36.0969	3.90729	8.17719	3.0316	7.61048e-57	33.1744	44.5819	39.9263	28.3209	34.4808	4.43461	3.37998	2.81318	0.527318	17.5057	3.89227	7.36519	1.8547	7.69137	5.3685	repressed	repressed	repressed
Pipox	pipecolic acid oxidase; LPIPOX, Pso; Evidence for Pipecolate Oxidase in Mediating Protection Against Hydrogen Peroxide Stress	metabolism	activated	bound	C	8.47074	0.683442	8.07912	3.0142	3.82422e-09	8.72507	12.865	9.88446	4.6296	6.2496	0.458429	0.908455	1.43283	0.225013	2.08812	0.476239	1.05788	2.69452	10.7662	9.96047	repressed	repressed	repressed
Scn2b	sodium channel, voltage-gated, type II, beta subunit; Gm183, ATFB14; Loss of Na+ channel beta2 subunits is neuroprotective in a mouse model of multiple sclerosis. We induced non-relapsing EAE in Scn2b(+/+) and Scn2b(-/-) mice on the C57BL/6 background. Scn2b(-/-) mice display a dramatic reduction in EAE symptom severity and lethality as compared to wildtype, with significant decreases in axonal d…	transporter	activated	bound	D	13.3045	1.75673	7.95768	2.99235	5.81338e-20	11.886	14.5173	13.0644	16.1496	10.9054	1.40993	2.10354	0.932509	0.346805	3.37962	2.01071	1.8542	4.20788	6.53728	7.16753	repressed	repressed	repressed
Ms4a1	membrane-spanning 4-domains, subfamily A, member 1; CD20 antigen; B-cell differentiation antigen Ly-44; B-lymphocyte antigen CD20; lymphocyte antigen 44	surface receptor	activated	bound	C	13.2454	0.542806	7.82305	2.96773	4.96286e-07	10.3581	16.8255	30.5247	2.13527	6.38334	0.397084	0.688528	4.95101	0.145722	3.76042	0.227369	0.268077	1.14725	17.5371	72.674	repressed	repressed	repressed
Mir1a-1hg	Mir1a-1 and Mir133a-2 host gene	other (miRNA)	activated	bound	C	6.13464	0.600676	7.7809	2.95994	1.1923e-05	7.36955	5.97183	8.02058	2.95116	6.3601	0.439418	0.761934	0.874462	0.161258	2.02948	0.747676	0.865548	2.33396	5.83289	8.34531	repressed	repressed	repressed
Klf2	Kruppel-like factor 2 (lung); B cell homeostasis and plasma cell homing controlled by Kruppel-like factor 2. Kruppel-like factor 2 (KLF2) regulates B-cell reactivity, subset differentiation, and trafficking molecule expression. Kruppel-like factor 2 is required for phenotypic maintenance but not development of B1 B cells. KLF2 is a negative regulator of pre-B cell clonal expansion and B cell acti…	transcription regulator	activated	bound	E	49.5824	2.71648	7.6832	2.94171	6.73123e-24	50.0399	83.514	73.395	18.9769	21.986	3.01265	2.4203	13.0707	0.296174	12.2406	5.10673	25.4487	1.73249	3.85519	2.73238	repressed	repressed	repressed
Lzts2	leucine zipper, putative tumor suppressor 2; LAPSER1, inhibits nuclear translocation of beta-catenin and its transactivation activity. Lzts2 regulates embryonic cell movements and dorsoventral patterning through interaction with and export of nuclear -catenin in zebrafish. Leucine zipper tumor suppressor 2 inhibits cell proliferation and regulates Lef/Tcf-dependent transcription through Akt/GSK3 …	signal transducer	activated	bound	F	10.0502	1.23256	7.52175	2.91107	8.59715e-15	9.70907	8.69774	13.7776	9.73061	8.33579	0.809937	1.65519	0.971603	0.422624	5.04152	4.22287	20.6871	1.86839	2.05534	-1.92321	repressed	repressed	activated
H2-Eb1	H2-Eb1 histocompatibility 2, class II antigen E beta; no functional analysis	surface receptor	activated		F	12.4041	1.1239	7.35142	2.87802	3.15599e-08	14.1802	17.596	13.7788	5.11383	11.3516	1.01884	1.22895	2.07673	0.105059	8.4721	5.83276	21.0848	-1.00746	1.33084	-1.3615	activated	repressed	activated
Prg2	proteoglycan 2, bone marrow (natural killer cell activator, eosinophil granule major basic protein); BMPG, MBP, MBP1; The Proteoglycan 2 protein encoded by this gene is the predominant constituent of the crystalline core of the eosinophil granule. High levels of the proform of this protein are also present in placenta and pregnancy serum, where it exists as a complex with several other proteins i…	other	activated		F	102.733	24.8819	7.07744	2.82323	0.0114543	44.3292	54.8799	61.0594	94.7392	258.656	12.175	37.5888	39.8833	12.7069	109.828	109.947	65.1426	1.62963	1.50008	-1.2562	repressed	repressed	activated
Tmprss3	Tmprss3 ?? transmembrane protease, serine 3;	protein turnover	activated	bound	C	47.3231	4.69759	7.04185	2.81596	3.27654e-22	53.9493	58.7497	58.9149	29.503	35.4987	4.51494	4.88024	6.18956	0.182654	27.2587	3.31445	4.2693	1.23274	9.44136	13.5432	repressed	repressed	repressed
Zap70	zeta-chain (TCR) associated protein kinase 70kDa zeta-chain (TCR) associated protein kinase 70kDa	signal transducer	activated	bound	E	16.9714	2.38931	6.99895	2.80714	1.1424e-14	20.6619	13.7049	17.7131	15.654	17.1233	1.46723	3.31139	1.15323	0.922082	11.4542	4.12818	18.3594	1.48435	3.80699	-1.03415	repressed	repressed	activated
Ear1	eosinophil-associated, ribonuclease A family, member 1; EAR-1, ECP 1, Raf1, YMR171C; Ear1p and Ssh4p are new adaptors of the ubiquitin ligase Rsp5p for cargo ubiquitylation and sorting at multivesicular bodies. Ear1p/Ssh4p recruit Rsp5p and assist it in its function at MVBs by directing the ubiquitylation of specific cargoes.	protein trafficking (endosome)	activated		F	6.73004	1.54207	6.9444	2.79585	0.021187	1.68067	4.83155	5.37559	3.16203	18.6004	0.207383	2.87675	3.03784	1.33469	6.52291	7.054	4.48563	1.66872	1.42314	-1.16455	repressed	repressed	activated
Lcp2	SLP-76, SH2 domain-containing leukocyte protein of 76 kDa	signal transducer	activated	bound	C	20.0764	3.28747	6.88886	2.78427	1.19958e-11	16.2389	18.927	20.6349	19.4739	25.1076	2.40861	4.16632	1.44975	0.878857	15.4018	1.67887	3.09443	1.49444	12.774	6.00871	repressed	repressed	repressed
Bcat1	branched chain amino-acid transaminase 1_ cytosolic branched chain amino-acid transaminase 1, cytosolic	metabolism	activated	bound	D	35.6455	6.21694	6.79156	2.76374	7.86219e-30	36.2365	30.3586	28.6561	37.7152	45.2612	7.09938	5.3345	2.94871	0.882436	14.1758	3.60813	0.846673	3.02816	10.9702	38.1292	repressed	repressed	repressed
Tnfrsf8	tumor necrosis factor receptor superfamily, member 8; Cd30, D1S166E, Ki, Ki-1; Costimulatory signals via the subset of the TNFR superfamily molecules, OX40 (TNFRSF4), 4-1BB (TNFRSF9), CD27, DR3 (TNFRSF25), CD30 (TNFRSF8), GITR (TNFRSF18), TNFR2 (TNFRSF1B), and HVEM (TNFRSF14), which are constitutive or inducible on T cells, play important roles in protective immunity, inflammatory and autoimmune …	surface receptor	activated		C	8.78257	1.50935	6.76907	2.75896	1.10581e-09	8.2829	4.51165	11.1827	10.3578	9.57786	1.37708	1.64162	1.16972	0.132268	5.60787	0.282057	0.144539	1.85023	33.7142	59.0109	repressed	repressed	repressed
Khdrbs3	KH domain containing, RNA binding, signal transduction associated 3; Etle, SLM-2, Slm2, T-STAR;The STAR/GSG family protein rSLM-2 regulates the selection of alternative splice sites	other	activated	bound	F	6.36816	1.12849	6.73419	2.7515	9.05593e-11	4.90595	7.77968	4.20129	6.46532	8.48855	1.36694	0.890044	0.816433	0.238449	7.34068	3.33019	5.77654	1.05142	2.14124	-1.01445	repressed	repressed	activated
Itgb4	integrin, beta 4; CD104; SYK interaction with ITGbeta4 suppressed by Epstein-Barr virus LMP2A modulates migration and invasion of nasopharyngeal carcinoma cells.	surface receptor	activated	bound	D	5.69138	0.752384	6.71147	2.74663	6.44394e-14	6.76632	5.40272	6.49257	5.67769	4.11759	0.934787	0.569981	0.466784	0.182403	1.20859	1.08482	1.22466	4.2446	4.36638	5.16756	repressed	repressed	repressed
Parvb	parvin, beta; CGI-56 6, D15Gsk1, affixin; Structural basis for paxillin binding and focal adhesion targeting of -parvin. -Parvin is a cytoplasmic adaptor protein that localizes to focal adhesions where it interacts with integrin-linked kinase and is involved in linking integrin receptors to the cytoskeleton. It has been reported that despite high sequence similarity to -parvin, -parvin does not b…	signal transducer	activated	bound	C	73.8671	11.2023	6.62427	2.72776	2.26764e-19	62.4764	71.2689	92.2767	87.3862	55.9273	11.1347	11.2699	7.00004	0.067607	41.1748	5.51693	13.2087	1.83084	12.5788	5.72245	repressed	repressed	repressed
Epx	eosinophil peroxidase; EPO, EPP-PEN, EPXD, EPX; Myeloperoxidase (MPO) and eosinophil peroxidase (EPO) are heme-containing enzymes, well known for their antimicrobial activity, are released in abundance by innate immune infiltrates at sites of inflammation and injury.	other (antimicrobial)	activated		F	10.8512	2.79668	6.60403	2.72335	0.0273832	4.30462	6.17674	6.51618	8.28825	28.97	1.40117	4.19219	4.57363	1.39551	12.5864	9.46556	6.64181	1.49115	1.82154	-1.20994	repressed	repressed	activated
Bfsp2	beaded filament structural protein 2, phakinin; CP4, CP47, CP49, LIFL-L; Bfsp2 mutation found in mouse 129 strains causes the loss of CP49 and induces vimentin-dependent changes in the lens fibre cell cytoskeleton.	cytoskeleton	activated	bound	C	424.551	80.3402	6.59497	2.72137	9.81031e-22	425.492	331.405	340.62	605.796	419.445	78.0752	82.6052	49.2936	2.26498	299.781	30.6149	11.6266	1.79588	16.2815	31.9453	repressed	repressed	repressed
Inppl1	inositol polyphosphate phosphatase-like 1; SHIP2; SH2 domain-containing inositol 5'-phosphatase 2; coligation of the BCR and the inhibitory receptor Fc gamma RIIB1 leads to potent inhibition of BCR-induced positive signaling through the recruitment of the inositol phosphatase SHIP to Fc gamma RIIB1.	signal transducer	activated	bound	C	14.7235	1.85369	6.58728	2.71968	1.35125e-27	14.2853	18.59	16.8286	11.6449	12.2687	1.42177	2.28561	1.32434	0.431919	8.70277	1.10767	4.19465	1.42555	10.3135	3.98334	repressed	repressed	repressed
Sertad4	SERTA domain containing 4; no literature	unknown	activated	bound	C	38.2252	5.52775	6.4008	2.67825	6.96942e-27	29.3619	44.4919	47.6423	30.6355	38.9946	5.34763	5.70786	3.63804	0.180116	15.7684	0.204723	0.197032	2.28025	165.901	238.508	repressed	repressed	repressed
Mmrn1	multimerin 1; ECM, EMILIN4, GPIa*, MMRN; Multimerin 1 (MMRN1) is a large, homopolymeric adhesive protein, stored in platelets and endothelium, that when released, binds to activated platelets, endothelial cells and the extracellular matrix.	other	activated		C	66.7184	10.3845	6.30564	2.65664	3.02194e-31	56.6935	61.4894	86.4363	55.9428	73.0302	11.0196	9.74936	5.79908	0.635142	58.5935	0.947728	0.0792704	1.13592	65.0158	1020.86	repressed	repressed	repressed
Fcna	ficolin A; Fcn1; Human ficolin-2 (FCN-2) and mouse ficolin-A (FCN-A, a ficolin-2-like molecule in mouse) are activators of the lectin complement pathway, present in normal plasma and usually associated with infectious diseases, but little is known about the role of FCN-A/2 in inflammatory bowel disease (IBD). Human ficolin-2 (FCN-2) and mouse ficolin-A (FCN-A, a ficolin-2-like molecule in mouse) …	secreted	activated		C	6.43103	1.61613	6.12396	2.61446	0.000125477	4.32195	4.18514	4.43812	11.0048	8.2051	0.673641	2.55862	1.36987	0.942491	5.14312	1.41294	0.967377	1.95817	6.55959	4.5935	repressed	repressed	repressed
Arap3	ArfGAP with RhoGAP domain, ankyrin repeat and PH domain 3; Centd3, Drag1, cnt-d3; ARAP3 (Arf-GAP with Rho-GAP domain, ANK repeat, and PH domain-containing protein 3) is unique for its dual specificity GAPs (GTPase-activating protein) activity for Arf6 (ADP-ribosylation factor 6) and RhoA (Ras homolog gene family member A) regulated by phosphatidylinositol 3,4,5-trisphosphate and a small GTPase Ra…	signal transducer	activated		E	7.89213	1.31203	6.10478	2.60994	1.01371e-11	7.77232	6.87538	9.1481	7.80441	7.86042	1.42513	1.19893	0.362925	0.113102	6.02134	1.93618	9.48015	1.35295	3.8661	-1.19377	repressed	repressed	activated
Bcl6b	B cell CLL/lymphoma 6, member B; Bazf, BAZF, ZBTB28, ZNF62; 1. B cell CLL/lymphoma 6 member B inhibits hepatocellular carcinoma metastases in vitro and in mice. B cell CLL/lymphoma 6 member B (BCL6B) is a novel tumor suppressor silenced in human cancer.	transcription regulator	activated		C	9.20364	1.36359	6.09709	2.60812	3.20632e-13	7.05373	8.67257	14.0122	7.94376	8.33597	1.2732	1.45397	1.2322	0.0903843	4.98076	0.718251	0.95753	1.69577	10.8631	10.4714	repressed	repressed	repressed
Cd9	CD9 molecule, tetraspanin proteins; MIC3, MRP-1, TSPAN-29, TSPAN29; colocalizes with membrane type-1 matrix metalloproteinase (MT1-MMP)	surface receptor	activated		F	53.3005	10.9349	6.072	2.60217	1.40354e-16	47.8026	45.7593	42.8267	62.2893	67.8247	9.07938	12.7905	4.94242	1.85555	62.4482	24.7778	55.0487	1.08034	2.52301	-1.20935	repressed	repressed	activated
Gpam	glycerol-3-phosphate acyltransferase_ mitochondrial glycerol-3-phosphate acyltransferase, mitochondrial	metabolism	activated	bound	C	245.166	37.811	6.03536	2.59344	1.56495e-53	226.687	290.271	260.759	206.528	241.583	38.336	37.2859	14.361	0.525048	168.593	14.7568	16.8713	1.37531	14.5373	15.4425	repressed	repressed	repressed
Slc12a3	solute carrier family 12, member 3; NCC, NCCT, TSC; Gitelman syndrome (GS) is a rare autosomal recessive renal tubular disease, caused by mutations in the SLC12A3 gene, which encodes the renal thiazide-sensitive Na/Cl cotransporter (NCCT) in the distal renal tubule.	transporter	activated	bound	C	25.5328	3.5348	5.97903	2.57991	8.41281e-20	22.5812	26.9932	36.6259	19.428	22.0357	3.33916	3.73045	3.0282	0.195647	19.1074	1.09265	1.17726	1.1234	18.2317	24.6185	repressed	repressed	repressed
F11r	F11 receptor; CD321, JAM, JAM1, JAMA, JCAM, KAT, PAM-1; The junctional adhesion molecule-A (JAM-A) is an adhesion molecule present in the surface of several cell types, such as endothelial cells and leukocytes as well as Dendritic Cells (DC).	surface receptor	activated		C	5.92976	1.27512	5.86845	2.55298	1.11986e-05	4.02336	6.41927	4.82574	9.60255	4.77786	1.31064	1.2396	0.997726	0.0355202	4.71152	0.677544	1.34035	1.61376	10.4736	3.8315	repressed	repressed	repressed
Erc1	ELKS/RAB6-interacting/CAST family member 1; CAST2, ELKS, Elk, Elks1, RAB, RAB6, RAB6IP2A, RAB6IP2B, Rab6ip2; ELKS1 Captures Rab6-Marked Vesicular Cargo in Presynaptic Nerve Terminals. Rab6, a Golgi-derived GTPase for constitutive secretion, associates with mobile axonal cargo and localizes to nerve terminals. ELKS1 is a stationary presynaptic protein with Golgin homology that binds to Rab6. Knock…	protein trafficking	activated	bound	C	13.9362	2.53529	5.77617	2.53011	2.04535e-13	15.3935	14.3246	11.3673	14.6101	13.9855	2.49841	2.57216	0.683015	0.0368721	6.82312	1.43619	1.46641	2.18118	9.49621	9.52748	repressed	repressed	repressed
Hck	hemopoietic cell kinase	signal transducer	activated	bound	F	18.2036	2.45974	5.64889	2.49797	4.09893e-08	18.7595	16.8375	27.894	10.3535	17.1734	1.87304	3.04643	2.81749	0.586697	15.8677	4.70539	13.3228	-1.12293	2.76411	1.58326	activated	repressed	repressed
Gmpr	guanosine monophosphate reductase; GMPR 11, GMPR; Guanosine 5'-monophosphate reductase (GMPR) is involved in the purine salvage pathway and is conserved throughout evolution.	metabolism	activated	bound	C	101.095	20.0574	5.51099	2.46231	9.30047e-14	99.1664	89.004	102.353	117.626	97.3248	17.2228	22.892	4.68507	2.83461	47.4895	14.1688	11.1091	2.36428	7.29624	8.77357	repressed	repressed	repressed
Rapgefl1	Rap guanine nucleotide exchange factor (GEF)-like 1; Link guanine nucleotide exchange factor II; RAP guanine-nucleotide-exchange factor (GEF)-like 1; link GEFII; rap guanine nucleotide exchange factor-like 1; no literature	unknown	activated	bound	C	19.6311	2.37764	5.47191	2.45204	2.76012e-23	19.0461	26.9973	26.7918	13.9259	11.3943	2.37975	2.37554	3.21148	0.0021067	12.573	2.04113	2.6227	1.05129	5.97695	9.32237	repressed	repressed	repressed
Ache	acetylcholinesterase; ACEE, ARACHE, N-ACHE, YT	metabolism	activated	bound	C	6.45364	0.916074	5.43558	2.44243	0.000606611	5.19163	7.04708	10.1365	3.42168	6.47134	1.16981	0.662337	1.11133	0.253737	2.49813	0.174284	1.21118	2.02267	27.4915	6.17577	repressed	repressed	repressed
Ajuba	LIM domain-containing protein ajuba; Ajuba transactivates N-cadherin expression in colorectal cancer cells through interaction with Twist. Ajuba is a multiple LIM domain-containing protein and functions as a transcriptional coregulator to modulate many gene expressions in various cellular processes. Here, we describe that the LIM domain of Ajuba interacts with Twist, and the Twist box is a pivota…	transcription regulator	activated	bound	C	20.9586	3.77836	5.41883	2.43798	1.5785e-13	18.387	20.7008	25.7124	20.3423	19.6507	3.10249	4.45424	1.25238	0.675877	16.401	0.560256	0.406249	1.26781	33.7232	52.3129	repressed	repressed	repressed
Cdc42ep4	CDC42 effector protein (Rho GTPase binding) 4; binder of Rho GTPase 4; binder of Rho GTPases 4; cdc42 effector protein 4; no literature	signal transducer	activated	bound	C	9.70824	1.86321	5.41528	2.43704	2.56849e-07	11.1843	8.7781	8.80123	9.42367	10.3539	1.62103	2.10539	0.467143	0.24218	5.80724	0.749106	1.0628	1.76559	12.5525	9.30445	repressed	repressed	repressed
C1qc	complement component 1, q subcomponent, C chain; Adib, C1qg, Ciqc;	other (complement)	activated		C	11.8785	3.06899	5.39345	2.43121	2.03773e-05	7.01103	7.43561	12.5457	15.8898	16.5105	2.38491	3.75308	2.01771	0.684086	9.07104	1.21178	1.80126	1.8575	12.8838	5.01959	repressed	repressed	repressed
Fcgr2b	Fc receptor, IgG, low affinity Iib; CD32, Fc[g]RII, FcgRII, Fcgr2, Fcgr2a, Fcr-2, Fcr-3, Ly-17, Ly-m20, LyM-1, Lym-1; Mice lacking the inhibitory receptor FcRIIb exhibit a massive expansion in peritoneal B1 cells, implicating this receptor in B1 cell homeostasis. FcgammaRIIB is the only inhibitory Fc receptor.	surface receptor	activated	bound	E	29.4415	4.68829	5.37148	2.42532	1.43208e-07	29.3249	38.4375	30.0599	23.3327	26.0526	4.59087	4.78571	2.55075	0.0974209	21.659	3.0938	11.9349	1.1821	7.75441	2.745	repressed	repressed	repressed
Cep164	centrosomal protein 164kDa; NPHP15; Centrosome forms the backbone of cell cycle progression mechanism. Nephronophthisis-associated CEP164 regulates cell cycle progression, apoptosis and epithelial-to-mesenchymal transition.centrosomal protein 164 (CEP164) regulates both cilia and the DNA damage response in the autosomal recessive polycystic kidney disease nephronophthisis.This study reveals a nov…	cell cycle	activated	bound	D	127.31	22.9645	5.34249	2.41751	1.28097e-22	146.538	105.134	146.641	133.258	104.981	21.0679	24.8611	9.40525	1.8966	39.1452	27.3424	28.649	3.18436	4.20922	4.68803	repressed	repressed	repressed
4632428C04Rik	The cardiac-enriched lncRNA 4632428C04Rik, named as cardiomyocyte hypertrophic associated inhibitory RNA (CHAIR), is dynamically regulated during heart development, is expressed at low levels in embryonic hearts and accumulated at high levels in adult hearts	other (lncRNA)	activated	bound	C	7.32869	1.1057	5.29994	2.40598	4.12891e-10	7.11522	7.55522	10.4976	5.63764	5.83783	0.974393	1.237	0.87238	0.131303	2.66666	1.42933	0.666029	2.23413	3.84612	12.4046	repressed	repressed	repressed
Gstm5	glutathione S-transferase mu 5; GSTM5-5, GTM5; Glutathione S-transferases (GSTs) are essential drug-metabolizing enzymes, involved in conjugation of various endogenous and exogenous substrates.	metabolism	activated		F	5.57417	1.37331	5.20146	2.37892	3.08676e-05	4.49424	5.19949	4.10206	5.83341	8.24165	1.37963	1.36699	0.729946	0.00632204	4.19652	3.65223	5.80629	1.72936	1.83184	-1.24785	repressed	repressed	activated
Trp53inp2	tumor protein p53 inducible nuclear protein 2; DOR, PINH; diabetes and obesity-regulated protein; Autophagy-regulating TP53INP2 mediates muscle wasting and is repressed in diabetes. TP53INP2/DOR protein chaperones deacetylated nuclear LC3 to the cytoplasm to promote macroautophagy.	other (autophagy)	activated	bound	C	18.0029	2.72398	5.14326	2.36268	1.51912e-14	19.2409	20.4907	22.798	12.8945	14.5904	3.19483	2.25312	1.85008	0.470851	12.1457	1.14956	4.09919	1.17266	11.3562	5.11803	repressed	repressed	repressed
Mturn	maturin, neural progenitor differentiation regulator homolog (Xenopus); Ells1; no proper literature	unknown	activated	bound	C	16.7626	2.73235	5.13885	2.36144	1.98563e-10	10.9889	25.0561	20.1137	11.986	15.6682	2.85586	2.60884	2.6207	0.123514	8.69451	1.63101	1.62696	1.64006	8.07719	11.4657	repressed	repressed	repressed
Pbx1	PBX homeobox 1	transcription regulator	activated	bound	E	5.24216	0.920135	5.07263	2.34273	6.17477e-10	4.69169	5.42905	6.85607	3.60078	5.63323	0.971952	0.868318	0.538039	0.0518167	3.05575	0.873449	1.90812	1.55259	5.03946	2.95388	repressed	repressed	repressed
Padi3	peptidyl arginine deiminase, type III; Pad3, Pdi3, mKIAA4171; eptidylarginine deiminase (PAD, EC 3.5.3.15) enzyme catalyzes the conversion of arginine residues to citrulline residues in the presence of calcium ion, which is an elaborate post-translational modification on the target protein. Recently, five isoforms have been identified in mammals. Among them, three isoforms (type I, II, III) are e…	metabolism	activated	bound	E	18.4969	3.98058	5.04445	2.3347	1.13774e-05	15.5583	15.1304	22.7369	21.3107	17.7482	3.71106	4.2501	1.52355	0.269518	7.09959	1.14357	6.83314	2.87407	16.772	2.59386	repressed	repressed	repressed
Vsir	no literature	unknown	activated	bound	E	23.9514	5.10508	5.04307	2.3343	6.4837e-08	20.4212	21.2551	27.8403	25.9866	24.2538	5.66009	4.55006	1.39803	0.555014	19.5093	3.33604	14.32	1.34191	7.22082	1.59623	repressed	repressed	repressed
Cdc25b	cell division cycle 25B; Cell Division Cycle-25 (CDC25) plays an important role in transitions between cell-cycle phases by dephosphorylating and activating CDKs. CDC25B and CDC25C play a major role in G2/M progression, whereas CDC25A assists in G1/S transition	cell cycle	activated	bound	C	676.401	138.292	4.9355	2.3032	2.78654e-32	635.319	727.271	682.264	642.693	694.458	127.029	149.554	16.9884	11.2628	500.04	35.3582	17.4387	1.38681	18.0929	39.3164	repressed	repressed	repressed
C1qb	complement component 1, q subcomponent, beta polypeptide; Adia;	other (complement)	activated		C	11.2408	3.46451	4.86076	2.28118	1.74385e-07	6.87441	7.33288	9.1133	16.9935	15.8898	3.0805	3.84851	2.163	0.384006	10.563	0.959434	1.62249	1.62212	16.3251	4.88262	repressed	repressed	repressed
Speer2	spermatogenesis associated glutamate (E)-rich protein 4a; no literature	unknown	activated		C	33.148	6.5577	4.82983	2.27197	0.032945	11.6116	36.5905	54.6807	23.1905	39.6665	8.33224	4.78316	7.35176	1.77454	18.2074	0.122468	0	1.76776	260.271	1943.98	repressed	repressed	repressed
Klc3	kinesin light chain 3; KLC2, KLC2L, KLCt, KNS2B; KLC3 is involved in sperm tail midpiece formation and sperm function. Kinesin light chain 3 (KLC3) is the only known kinesin light chain expressed in post-meiotic male germ cells.	other (sperm)	activated	bound	C	8.30171	1.48817	4.80137	2.26345	1.05084e-06	5.85963	7.81386	13.8438	6.829	7.16228	1.56759	1.40874	1.42098	0.0794264	4.99248	0.853645	2.1492	1.45402	7.93216	4.27088	repressed	repressed	repressed
Ppm1e	protein phosphatase, Mg2+/Mn2+ dependent 1E; CAMKPN, CaMKP-N, POPX1, PP2CH, caMKN; Conversely, transfection with Lnc-MALAT1 small interfering RNA aggravated Dex-induced cytotoxicity. Transfection with LV-MALAT1 downregulated Ppm1e (protein phosphatase, Mg2+/ Mn2+-dependent 1e) expression to activate AMPK signaling.	signal transducer	activated	bound	C	21.1883	3.28039	4.78676	2.25905	1.17726e-17	18.1218	29.3757	27.479	13.0309	17.9341	3.26636	3.29442	3.10759	0.0140324	11.8361	1.77544	3.39034	1.34821	8.28671	7.41534	repressed	repressed	repressed
Myh10	myosin_ heavy chain 10_ non-muscle myosin, heavy chain 10, non-muscle	cytoskeleton	activated	bound	C	6.81897	1.38915	4.77835	2.25651	6.58193e-10	9.64854	5.57699	5.98335	7.31424	5.57173	1.21589	1.56241	0.776149	0.173258	3.56794	1.50491	2.05192	1.89089	4.13753	3.52479	repressed	repressed	repressed
Snca	synuclein alpha; Alpha-synuclein is a neuronal protein that regulates synaptic vesicle trafficking and subsequent neurotransmitter release	protein trafficking	activated		C	24.6883	7.47721	4.75858	2.25053	9.46721e-08	15.2064	23.8286	14.7866	34.3203	35.2994	7.03636	7.91806	4.43882	0.440848	24.0972	2.57242	1.23167	1.50118	13.1701	14.5937	repressed	repressed	repressed
Uchl1	ubiquitin carboxyl-terminal esterase L1 (ubiquitin thiolesterase); Loss of UCHL1 rescues the defects related to Parkinson's disease by suppressing glycolysis. The role of ubiquitin carboxyl-terminal hydrolase L1 (UCHL1; also called PARK5) in the pathogenesis of Parkinson's disease (PD) has been controversial. Here, we find that the loss of UCHL1 destabilizes pyruvate kinase (PKM) and mitigates th…	metabolism	activated	bound	C	208.726	51.3298	4.73939	2.2447	1.03387e-20	212.344	152.272	204.003	242.539	232.471	44.7331	57.9266	15.6996	6.59676	113.362	42.9924	13.9945	2.18077	5.30274	13.7815	repressed	repressed	repressed
Map7	microtubule associated protein 7; MAP7 interacts with RC3H1 and cooperatively regulate cell-cycle progression of cervical cancer cells via activating the NF-?B signaling	cytoskeleton	activated	bound	C	92.4047	17.7951	4.73793	2.24426	1.641e-41	96.3606	95.6893	105.208	83.0715	81.6944	17.3595	18.2307	4.42815	0.435591	38.4068	15.7776	27.2091	2.23024	5.02322	3.6867	repressed	repressed	repressed
Prf1	perforin 1; Pfn, Pfp, Prf, Prf-1, pe; PRF1 gene, encoding the pore-forming protein perforin.	other	activated		C	5.0664	0.96772	4.73021	2.2419	1.74491e-05	4.5214	4.77992	7.1375	5.13532	3.75786	1.04383	0.891608	0.565048	0.0761119	1.78547	0.606457	1.83923	2.60401	7.04209	3.01145	repressed	repressed	repressed
Cxcr5	chemokine (C-X-C motif) receptor 5; CD185, MDR15, BLR1; Burkitt lymphoma receptor 1, GTP binding protein (chemokine (C-X-C motif) receptor 5); Burkitt lymphoma receptor 1, GTP-binding protein; C-X-C chemokine receptor type 5; CXC-R5; CXCR-5; MDR-15; monocyte-derived receptor 15 chemokine (C-X-C motif) receptor 5	surface receptor	activated	bound		36.2689	9.56931	4.69407	2.23084	1.23738e-08	39.142	17.0269	37.4119	44.4008	43.3629	9.78222	9.3564	4.98131	0.212905	14.5995	5.39952	48.4456	3.12795	7.83834	-1.53082	repressed	repressed	activated
C1qa	complement component 1, q subcomponent, alpha polypeptide; Adic, C1q;	other (complement)	activated		C	11.3136	3.46756	4.6788	2.22614	3.46101e-05	6.09127	7.87996	10.8041	15.2554	16.5372	3.21147	3.72366	2.02665	0.256095	9.08069	1.95205	1.65489	1.81874	7.75134	5.00735	repressed	repressed	repressed
Ypel4	yippee like 4; Yippee like 4 (Ypel4) is essential for normal mouse red blood cell membrane integrity	other	activated		C	6.07735	1.32093	4.63941	2.21394	0.00455299	3.85098	7.55861	6.88068	4.81827	7.27823	1.27808	1.36378	0.735649	0.0428498	3.82843	0.871972	2.03936	1.62773	6.64246	3.04585	repressed	repressed	repressed
Egfl6	EGF-like-domain, multiple 6; Maeg; EGF-like protein 6; MAM and EGF domains-containing gene protein; epidermal growth factor-like protein 6; EGFL6, a member of the epidermal growth factor (EGF) repeat superfamily proteins, induces angiogenesis by a paracrine mechanism in which EGFL6 is expressed in osteoblastic-like cells but promotes migration and angiogenesis of endothelial cells. Co-immunopreci…	secreted	activated	bound	C	6.10993	0.720234	4.60189	2.20223	0.00133416	5.14093	12.2485	6.60092	2.50503	4.05424	0.273822	1.16665	1.67457	0.446412	4.02907	0.181809	0	-1.1963	17.085	1109.13	activated	repressed	repressed
Id3	inhibitor of DNA binding 3, HLH protein	transcription regulator	activated	bound	C	574.867	135.383	4.60073	2.20186	3.30093e-17	613.305	432.871	619.159	681.072	527.929	130.021	140.744	43.0609	5.3614	416.23	47.1349	52.9563	1.5203	12.4259	10.6409	repressed	repressed	repressed
Crip2	cysteine-rich protein 2, CRP2, ESP1, cysteine-rich intestinal protein; LIM domain protein ESP1/CRP2; Cysteine-rich intestinal protein 2 (CRIP2) acts as a repressor of NF-kappaB-mediated proangiogenic cytokine transcription to suppress tumorigenesis and angiogenesis. Crip2 is a LIM-only gene; Cysteine-rich LIM-only proteins CRP1 and CRP2 are potent smooth muscle differentiation cofactors.	transcription regulator	activated	bound	C	43.6665	8.88047	4.57928	2.19512	1.20194e-09	56.5021	37.8767	44.951	44.2024	34.8003	8.25567	9.50526	3.73378	0.624796	21.6152	3.7561	3.9699	1.91204	10.0636	11.9405	repressed	repressed	repressed
Gpr12			activated		E	11.4919	1.70602	4.47901	2.16318	2.74355e-09	10.3478	18.535	13.6092	7.26419	7.7034	1.60722	1.80482	2.09313	0.098801	3.08821	2.23647	5.40962	2.51152	3.228	2.62592	repressed	repressed	repressed
Emid1	EMI domain containing 1; emilin and multimerin domain-containing protein 1	unknown	activated	bound	F	33.8905	6.105	4.46359	2.1582	1.00971e-18	41.024	37.4232	37.7279	26.8141	26.4634	5.1556	7.05439	3.02762	0.949395	15.859	15.8388	30.2114	1.74658	1.61356	1.30713	repressed	repressed	repressed
Rhd	Rh blood group, D antigen; h-like polypeptide; Rhesus blood group CE and D; blood group Rh(D) polypeptide; erythrocyte membrane glycoprotein Rh30	other	activated		E	19.8798	5.58438	4.45801	2.1564	0.0313675	21.2384	18.8286	9.74653	16.5398	33.0455	4.3949	6.77386	3.80871	1.18948	12.7642	3.52901	8.33652	1.98185	6.60821	1.97408	repressed	repressed	repressed
Ermap	erythroblast membrane associated protein (Scianna blood group); BTN5, PRO2801, RD, SC; ERMAP is a B7 family-related molecule that negatively regulates T cell and macrophage responses	surface receptor	activated		C	9.11091	2.19826	4.45484	2.15537	0.000323726	9.58883	9.15914	7.24281	5.98008	13.5837	1.99816	2.39836	1.29477	0.200096	6.2071	0.688734	2.6165	1.60359	13.3111	3.28601	repressed	repressed	repressed
Fcmr	Fc fragment of IgM receptor; Fai, Faim3, Fcmu, FcmuR, Toso; Emerging Functions of Natural IgM and Its Fc Receptor FCMR in Immune Homeostasis. Opsonization of antigen complexed with IgM is mediated by cell surface Fc receptors. While the existence of Fc alpha/mu receptor has been known for some time, only recently has the Fc receptor specific for IgM (FCMR) been identified. sIgM-Fc?R Interactions …	surface receptor	activated		C	22.0971	2.24683	4.44034	2.15067	2.2566e-06	23.5752	25.5883	41.644	8.10047	11.5773	2.47928	2.01438	5.92886	0.232451	14.9289	0.567273	0.824751	-1.47359	17.0562	36.8757	activated	repressed	repressed
Cldn13			activated		E	10.2695	3.19805	4.38148	2.13142	0.0272629	10.3593	9.09517	4.02981	9.63215	18.231	3.17839	3.21772	2.28158	0.0196664	7.66306	1.34861	4.38386	1.85902	9.90423	1.78554	repressed	repressed	repressed
Ptms	parathymosin;	unknown	activated		F	76.562	10.8851	4.37415	2.129	1.5553e-12	89.9171	95.0702	105.111	50.1238	42.5878	8.64141	13.1287	12.6278	2.24366	44.673	21.0823	155.411	1.08293	2.11155	-1.57687	repressed	repressed	activated
Klf1			activated		E	13.1913	3.42478	4.36871	2.12721	0.0019487	16.8603	12.0706	7.24583	9.97298	19.8067	2.26519	4.58437	2.2824	1.15959	11.1639	2.9052	6.61912	1.36223	4.80768	1.83548	repressed	repressed	repressed
Tspo2			activated		E	11.1403	3.42223	4.35806	2.12369	0.00177773	8.43736	9.57939	8.30097	12.573	16.8107	3.0838	3.76066	1.61261	0.33843	9.25856	1.24656	3.16704	1.6371	11.3266	2.80694	repressed	repressed	repressed
Cd44	CD44 antigen; ERMES, Ly-24, Pgp-1, CDW44, CSPG8, ECMR-III, HCELL, HUTCH-I, IN, LHR, MC56, MDU2, MDU3, MIC4, Pgp1; CD44 antigen is a cell-surface glycoprotein involved in cellcell interactions, cell adhesion and migration.	surface receptor	activated	bound	E	36.1779	7.52892	4.33201	2.11504	1.27437e-15	37.8029	45.8263	32.9344	27.0627	37.2632	7.0754	7.98245	3.0864	0.453522	26.189	7.23864	20.4654	1.26573	4.24658	1.91738	repressed	repressed	repressed
Mgll	monoglyceride lipase; HU-K5, HUK5, MAGL, MGL; Mutation of Cys242 of human monoacylglycerol lipase disrupts balanced hydrolysis of 1- and 2-monoacylglycerols. Monoacylglycerol lipase (MAGL) is the primary enzyme metabolizing the endocannabinoid 2-arachidonoylglycerol in the brain.	metabolism	activated	bound	C	13.1516	3.22835	4.32848	2.11386	2.15143e-16	11.4576	12.8774	14.0583	13.3096	14.0551	3.30681	3.14988	0.480019	0.0784673	7.9403	2.71869	3.76422	1.7878	4.83665	3.42831	repressed	repressed	repressed
Ubash3a	ubiquitin associated and SH3 domain containing A; UBASH3A Regulates the Synthesis and Dynamics of TCR-CD3 Complexes	other	activated	bound	C	83.8496	23.8203	4.18895	2.06659	7.51276e-18	83.628	66.9322	73.9172	99.9599	94.8109	20.2043	27.4363	6.18301	3.61603	64.5845	18.9465	21.8417	1.56945	4.93914	3.47354	repressed	repressed	repressed
Ppic	peptidylprolyl isomerase C; CYPC, CyP-20c; Peptidyl-prolyl cis-trans isomerase C (PPIC,) as a member of the peptidyl-prolyl cis-trans isomerase (PPIase) family, catalyzes the cis-trans isomerization of proline imidic peptide bonds, which allows it to facilitate folding or repair of proteins.	metabolism	activated		E	7.33236	1.85999	4.12911	2.04583	0.000435909	7.45454	10.4472	3.80001	8.13953	6.82053	1.89717	1.82282	1.0749	0.0371751	3.71649	1.95972	2.90265	2.09965	3.69067	2.5311	repressed	repressed	repressed
Cpm	carboxypeptidase M; Carboxypeptidase M: a biomarker for the discrimination of well-differentiated liposarcoma from lipoma. Furthermore, the present data offer CPM for the first time to be a novel marker and cellular player in lipid uptake and/or metabolism of activated macrophages by promoting foam cell formation.	metabolism	activated	bound		41.8123	6.99887	4.11526	2.04098	1.36654e-10	33.3699	75.3136	43.3264	21.8385	35.2131	7.20108	6.79666	9.05098	0.20221	28.9366	9.10668	5.2316	1.01156	2.96509	9.70535	repressed	repressed	repressed
Hbb-b2	hemoglobin, beta adult minor chain	other (b-globin)	activated		C	2099.22	801.706	4.08781	2.03133	0.00372294	1519.77	1550.89	1028.01	3274.43	3122.99	718.08	885.333	458.974	83.6265	1760.47	195.226	307.294	1.89193	15.7165	4.38064	repressed	repressed	repressed
Bach2	BTB and CNC homology 1_ basic leucine zipper transcription factor 2 BTB and CNC homology 1, basic leucine zipper transcription factor 2	transcription regulator	activated	bound	C	130.32	18.6879	4.07847	2.02803	8.3447e-23	144.846	198.356	158.65	68.2413	81.5051	18.1413	19.2344	24.3713	0.546514	58.167	12.3539	24.6889	1.33115	5.79066	6.79712	repressed	repressed	repressed
Gypa	glycophorin A	surface receptor	activated		C	15.5481	4.08787	4.05163	2.0185	0.000580766	9.78375	20.5525	14.3704	10.489	22.5449	3.9657	4.21003	2.59044	0.122162	6.89146	1.76439	3.33407	2.44433	8.74585	4.43292	repressed	repressed	repressed
Plpp3	phospholipid phosphatase 3; Lpp3, PRG, PRG-2, Pp, Ppab2b, Ppap2b; The potential role of the lipid phosphate phosphatase 3 (Plpp3) gene in cardiovascular disease; PLPP3 encodes LPP3 (lipid phosphate phosphatase 3), a cell-surface enzyme that can regulate the availability of bioactive lysophopsholipids including lysophosphatidic acid (LPA). The PLPP3 gene encodes for a ubiquitous enzyme that dephos…	signal transducer	activated	bound	C	17.7672	4.81692	4.02494	2.00897	9.90223e-17	14.0221	17.9762	18.9094	18.8437	19.0847	4.6529	4.98093	0.955748	0.164016	9.58962	0.714113	0.252562	2.05392	25.145	69.8716	repressed	repressed	repressed
Tent5a	terminal nucleotidyltransferase 5A; BAP0, BAP014, D930050G01Rik, Fam4, Fam46a; Cytoplasmic polyadenylation by TENT5A is required for proper bone. TENT5A, possibly together with its paralog TENT5C, is responsible for the wave of cytoplasmic polyadenylation of mRNAs encoding secreted proteins occurring during bone mineralization. FAM46 proteins are novel eukaryotic non-canonical poly(A) polymerases…	other (polyA pol)	activated	bound	C	5.53661	1.16256	4.00755	2.00272	6.05933e-06	3.28331	9.43357	5.79619	4.00765	5.16234	1.06097	1.26416	1.06791	0.101593	6.23349	0.509839	1.65399	-1.31622	8.64859	3.71494	activated	repressed	repressed
Sptb			activated	bound	E	8.64001	2.30301	4.00136	2.00049	0.040925	10.7507	8.94864	5.29157	7.36707	10.8421	1.95606	2.64996	1.05432	0.346949	5.25521	1.04031	3.61603	1.78131	8.31875	2.27472	repressed	repressed	repressed
Mira	mistral long non-coding RNA	unknown	activated		F	32.857	6.65215	4.00092	2.00033	3.44857e-07	30.3213	34.0383	47.6093	23.4383	28.8778	7.5138	5.79051	4.06203	0.861646	20.1516	19.5233	61.8593	1.34116	1.28574	-1.66401	repressed	repressed	activated
Atp6v0a1	ATPase_ H+ transporting_ lysosomal V0 subunit a1 ATPase, H+ transporting, lysosomal V0 subunit a1; Several studies have suggested that the V0 domain of the vacuolar-type H(+)-adenosine triphosphatase (V-ATPase) is directly implicated in secretory vesicle exocytosis through a role in membrane fusion. We report in this paper that there was a rapid decrease in neurotransmitter release after acute ph…	transporter	activated	bound	F	9.16233	1.90365	3.99712	1.99896	9.88672e-15	9.22139	9.43832	12.2143	6.89338	8.04426	1.81953	1.98776	0.888607	0.0841163	5.2221	2.50528	12.4331	1.48172	2.85526	-1.20232	repressed	repressed	activated
5830416I19Rik			activated		F	6.7343	1.82091	3.97741	1.99183	4.05967e-06	6.07512	4.84643	8.45255	5.78633	8.51106	2.277	1.36482	0.741838	0.456089	3.99161	3.51075	5.33746	1.8431	1.94301	1.22762	repressed	repressed	repressed
Neurl1b	neuralized E3 ubiquitin protein ligase 1B; Using a yeast two-hybrid screen, we have identified a cGMP-hydrolysing phosphodiesterase, PDE9A, as a novel interactor and substrate of Neuralized E3 ubiquitin protein ligase 1 (NEURL1). Neuralized family member NEURL1 is a ubiquitin ligase for the cGMP-specific phosphodiesterase 9A	protein turnover	activated			8.34923	1.62774	3.9407	1.97845	7.87983e-08	12.3453	10.7723	6.03906	5.84242	6.74707	1.29035	1.96513	1.34215	0.337394	6.72125	2.53705	2.1544	-1.03119	2.37264	4.61852	activated	repressed	repressed
Hoxa7	homeobox A7	transcription regulator	activated		F	17.9391	3.39348	3.91462	1.96887	9.44208e-07	18.5798	16.2887	28.9277	13.7431	12.1565	3.10734	3.67962	2.95743	0.286138	10.3931	7.03547	28.7199	1.29808	1.78107	-1.35202	repressed	repressed	activated
Tyrobp	TYRO protein tyrosine kinase binding protein, DAP12, KARAP, Ly83; DAP12 (DNAX-activating protein 12)/TYROBP, a molecule localized to microglia, is a direct partner/adapter for microglial specific receptors TREM2, CD33, and CR3. This gene encodes a transmembrane signaling polypeptide which contains an immunoreceptor tyrosine-based activation motif (ITAM) in its cytoplasmic domain. The encoded prot…	signal transducer	activated	bound		69.8975	20.9478	3.91077	1.96745	0.0400573	67.9117	66.5491	52.0978	56.4476	106.481	15.898	25.9977	9.62093	5.04984	106.326	83.5632	423.855	-1.27612	-1.08574	-6.692	activated	activated	activated
Tspan33			activated		E	13.4426	4.1895	3.90974	1.96707	0.00133416	13.8237	13.7727	7.03924	11.1865	21.391	3.51002	4.86899	2.34014	0.679486	8.73762	1.66725	4.40552	1.90511	9.19035	2.62725	repressed	repressed	repressed
Tnk2	tyrosine kinase, non-receptor, 2	signal transducer	activated	bound	C	47.4625	11.1258	3.87837	1.95545	5.25997e-17	56.5894	48.1842	48.0459	41.0064	43.4865	9.61875	12.6328	2.66132	1.50704	21.5291	5.36012	5.79353	2.03674	7.53191	8.93537	repressed	repressed	repressed
Rhoc	ras homolog family member C; Arh9, Arhc; SIG-61; aplysia ras-related homolog 9 (RhoC); ras homolog 9 (RhoC); rho-related GTP-binding protein RhoC; silica-induced gene 61 protein; The Rho proteins are Ras-related guanosine triphosphatases (GTPases) that function in cytoskeletal reorganization, cell migration, and stress fiber and focal adhesion formation. Overexpression of RhoC enhances the abilit…	signal transducer	activated		E	5.85307	1.50592	3.80291	1.9271	0.0097724	5.76472	4.57074	7.85116	6.89732	4.18143	1.17025	1.84159	0.690267	0.335673	4.30285	0.572795	3.3787	1.35225	9.38311	1.80654	repressed	repressed	repressed
Zkscan16	zinc finger with KRAB and SCAN domains 16; ZKSCAN16, ZSCAN48; no literature	unknown	activated	bound	C	9.16166	1.50686	3.79684	1.9248	2.42745e-08	6.82016	13.2787	14.4184	4.64723	6.64379	1.51379	1.49992	1.95941	0.00693682	4.43241	0.102854	0.0770763	1.31183	51.2091	148.455	repressed	repressed	repressed
Zbp1	Z-DNA binding protein 1; DAI, DLM-1, DLM1; Z-DNA-binding protein 1 (ZBP1) as an innate sensor of influenza A virus (IAV). sensing of IAV RNA by retinoic acid inducible gene I (RIG-I) initiates ZBP1-mediated cell death via the RIG-I-MAVS-IFN-beta signaling axis. IAV infection induces ubiquitination of ZBP1, suggesting potential regulation of ZBP1 function through posttranslational modifications.	signal transducer (antiviral)	activated	bound	E	22.8711	7.88508	3.7924	1.92311	5.66786e-08	17.5979	18.3637	20.0326	30.0921	28.2691	5.3004	10.4698	2.62165	2.58468	21.0869	8.69259	14.9488	1.44059	3.23305	1.24854	repressed	repressed	repressed
Pik3ap1	phosphoinositide-3-kinase adaptor protein 1; BCAP; Nck-mediated recruitment of BCAP to the BCR regulates the PI(3)K-Akt pathway in B cells. Genetic ablation of Nck resulted in defective BCR signaling, which led to hampered survival and proliferation of B cells in vivo. We demonstrate a previously unknown adaptor function for Nck in recruiting BCAP to sites of BCR signaling and thereby modulating …	signal transducer	activated	bound	C	569.421	151.512	3.79007	1.92222	4.18804e-25	591.942	557.572	579.426	598.24	519.926	147.355	155.669	14.1915	4.15703	416.225	74.3131	121.575	1.40175	7.24687	4.80443	repressed	repressed	repressed
Smox			activated	bound	E	13.718	4.45469	3.72999	1.89917	2.50483e-08	10.9925	12.9069	11.7763	12.3163	20.598	3.92213	4.98726	1.74864	0.532569	8.56959	3.21064	11.4524	1.9706	4.87442	1.04076	repressed	repressed	repressed
Tle6	transducin-like enhancer of split 6, homolog of Drosophila E(spl); Groucho-related protein 6;Grg6; transducin-like enhancer protein 6; Gro/TLE-related gene product 6 (Grg6) shares with Gro/TLEs a conserved WD40 repeat domain but is more distantly related at its N-terminal half; no proper literature.	transcription regulator	activated	bound	E	10.4811	2.5852	3.71898	1.89491	2.4194e-05	9.72047	10.285	13.7317	10.6681	8.00041	2.23229	2.9381	0.931998	0.352907	3.57387	2.97494	4.00833	2.72982	3.04807	2.8173	repressed	repressed	repressed
Tpd52			activated	bound	E	52.1186	13.4692	3.692	1.8844	1.822e-23	43.8967	61.6365	57.6644	47.1208	50.2747	12.8105	14.1279	3.29639	0.658684	24.4953	15.1594	30.1773	2.06226	3.07995	1.8171	repressed	repressed	repressed
Ccdc9b	coiled-coil domain containing 9B, no literature	unknown	activated		C	5.36551	0.998147	3.6899	1.88358	0.0014283	4.00202	4.5837	11.053	3.72203	3.46682	0.877904	1.11839	1.43395	0.120243	2.7674	1.10163	1.35512	1.35092	3.14149	4.79488	repressed	repressed	repressed
Hmox1	heme oxygenase (decycling) 1; EOXG, Heox, Hmox, Ho-1, Ho1, hsp32; P32 protein; heme oxygenase 1; hemoxygenase;	metabolism	activated		E	22.2247	10.3492	3.67142	1.87634	9.9242e-05	10.7717	10.3281	15.6254	36.0188	38.3796	6.61448	14.0838	6.19479	3.73467	14.918	6.02892	5.27436	2.59011	5.91741	2.32724	repressed	repressed	repressed
Thy1	Thy-1 cell surface antigen_ CD90 Thy-1 cell surface antigen	surface receptor	activated	bound	F	33.7852	10.6838	3.6689	1.87535	6.84678e-08	39.7713	24.3724	28.7736	43.856	32.1526	9.58773	11.7798	3.56116	1.09605	15.7719	38.3801	46.2081	2.52474	-1.04064	-1.46669	repressed	activated	activated
Slc4a1			activated	bound	E	108.282	34.7905	3.6529	1.86904	0.0378731	97.7968	118.508	73.0126	93.8618	158.229	33.0826	36.4984	14.424	1.70794	66.9538	13.5384	34.9775	1.92834	8.80266	2.69336	repressed	repressed	repressed
Selenom	selenoprotein M; SELM, SEPM; ER-resident proteins - selenom. Selenoprotein M Promotes Hypothalamic Leptin Signaling and Thioredoxin Antioxidant Activity. elenoproteins are an essential class of proteins involved in redox signaling and energy metabolism. However, the functions of many selenoproteins are not clearly established. Selenoprotein M (SELENOM), an endoplasmic reticulum (ER)-resident oxid…	other	activated	bound	C	170.168	47.9284	3.62759	1.85901	1.93513e-06	151.136	112.83	251.069	204.373	131.43	41.3687	54.4882	25.3629	6.55972	87.9108	13.1666	9.45815	2.00901	12.4177	18.2805	repressed	repressed	repressed
Bahcc1	BAH domain and coiled-coil containing 1; BAHD2; no literature	unknown	activated	bound	F	12.946	2.85385	3.60045	1.84818	9.72941e-13	15.0288	12.3915	17.3138	10.8874	9.10877	3.06586	2.64183	1.46091	0.212016	5.87939	8.29981	19.535	1.77529	1.1619	-1.30102	repressed	repressed	activated
Apobec1	apolipoprotein B mRNA editing enzyme, catalytic polypeptide 1; Cdar1	other (RNA editing)	activated	bound	C	57.112	12.9695	3.57921	1.83964	4.24343e-10	40.2085	83.4227	70.3525	38.3219	53.2545	14.1989	11.7401	8.72136	1.22937	24.7061	9.16225	11.3054	1.90908	4.76722	5.71494	repressed	repressed	repressed
Alas2	5'-aminolevulinate synthase 2; ALAS-E, ALASE, ANH1, ASB, SIDBA1, XLDPP, XLEPP, XLSA; Delta-aminolevulinate synthase 2 also known as ALAS2; The product of this gene specifies an erythroid-specific mitochondrially located enzyme. The encoded protein catalyzes the first step in the heme biosynthetic pathway.	metabolism	activated		C	150.664	69.1439	3.52128	1.8161	1.99515e-05	84.5705	120.719	68.5119	208.234	271.282	64.2189	74.0688	38.6504	4.92497	145.666	17.2413	20.3246	1.69891	13.2542	4.43489	repressed	repressed	repressed
Epb42			activated	bound	E	6.39827	2.19602	3.49981	1.80728	0.00307642	5.34963	7.53571	3.78879	4.9708	10.3464	2.09348	2.29855	1.1582	0.102531	4.7584	0.843259	2.01742	1.64141	8.54447	2.74399	repressed	repressed	repressed
4921525O09Rik	no literature	unknown	activated	bound	C	12.2398	3.23882	3.49889	1.8069	2.64649e-09	12.3604	14.0554	12.5632	10.5324	11.6878	3.25373	3.22391	0.576001	0.0149099	7.95526	1.20658	0.771878	1.44764	8.93748	17.4097	repressed	repressed	repressed
2200002D01Rik	no literature	unknown	activated		C	33.647	9.50661	3.48899	1.80281	2.39723e-06	27.5747	34.9925	40.8226	32.8745	31.9708	9.33265	9.68057	2.1631	0.173963	24.922	8.77765	9.19112	1.35259	3.51286	3.77203	repressed	repressed	repressed
Pdcd1	PD-1_ programmed cell death 1; CD279, PD-1, PD1, SLEB2, hPD-1, hPD-l; programmed cell death protein 1; protein PD-1; PD-1, programmed cell death 1	surface receptor	activated		E	6.61301	2.28735	3.45479	1.7886	2.24828e-06	6.05368	6.6042	4.91511	7.38436	8.10768	2.18349	2.39121	0.548853	0.103861	9.98488	0.950198	2.8289	-1.24349	7.91417	2.10699	activated	repressed	repressed
Lix1l			activated		E	7.12929	2.18555	3.4515	1.78722	6.40935e-08	5.73129	7.89484	7.29437	7.73416	6.99179	2.26894	2.10216	0.384219	0.0833889	4.0639	2.15466	3.41494	1.88694	3.28418	2.06279	repressed	repressed	repressed
Tmem91	transmembrane protein 91; DSPC3, SynDIG3, IFITMD6; no literature	surface receptor	activated		E	122.462	36.8853	3.42168	1.77471	7.88298e-07	98.9479	87.9903	180.045	135.669	109.66	38.0632	35.7074	16.4245	1.17791	65.8608	28.3743	47.217	1.94711	4.17554	2.57712	repressed	repressed	repressed
P2rx3	purinergic receptor P2X, ligand-gated ion channel, 3	transporter	activated	bound		26.8128	7.96994	3.41151	1.77041	8.41854e-14	26.2639	28.7554	25.6129	24.1748	29.2569	7.11089	8.829	0.960393	0.859057	15.5977	9.03863	7.3011	1.77159	2.83459	3.72578	repressed	repressed	repressed
Hoxa5	homeobox A5	transcription regulator	activated		F	5.25167	0.764284	3.40515	1.76772	0.0318095	5.58619	5.59773	10.0057	2.78834	2.28042	0.708992	0.819576	1.37348	0.0552923	1.90388	1.20116	9.92231	1.38519	2.06416	-1.40637	repressed	repressed	activated
Bex1	brain expressed X-linked 1; BEX2, HBEX2, HGR74-h, Bex4, Rex3; BEX1 is a heart failure-induced gene functioning as an mRNA-associated protein that enhances expression of a subset of cardiac disease-promoting genes. BEX1 functions as an mRNA-dependent effector that augments pathology-promoting gene expression during heart failure. BEX1 acts as a tumor suppressor in acute myeloid leukemia. the loss …	other	activated		F	5.5557	1.78616	3.39571	1.76371	0.0127416	5.9962	6.06636	3.98327	7.43822	4.29444	2.1343	1.43802	0.634901	0.348138	5.86698	2.16336	2.24126	1.05137	2.6298	2.41527	repressed	repressed	repressed
Crat			activated	bound	E	24.3824	7.88968	3.39466	1.76327	2.0705e-09	26.7551	19.2516	23.6659	27.2734	24.9659	7.77524	8.00413	1.43468	0.114448	13.8155	4.81972	10.7032	1.9698	5.22207	2.18776	repressed	repressed	repressed
Kel			activated		E	6.16992	2.19026	3.36884	1.75225	0.0416788	5.47721	7.08559	3.38949	3.07226	11.8251	1.43985	2.94066	1.591	0.750404	4.40916	0.938282	2.09572	1.70018	7.35351	2.52569	repressed	repressed	repressed
Cnksr3			activated	bound	E	30.028	8.91382	3.35844	1.74779	4.83367e-18	27.0792	32.8454	31.9029	31.4088	26.9038	9.56314	8.2645	1.26127	0.649319	15.1428	6.56483	12.9003	2.00928	4.27464	2.39551	repressed	repressed	repressed
Rpl3l	ribosomal protein L3-like	other	activated		C	29.0225	7.77406	3.32804	1.73467	0.00077735	20.6607	27.1596	46.4981	23.4741	27.3199	7.6945	7.85362	4.54132	0.0795596	30.4039	0.873657	3.7868	-1.15689	28.6849	8.30318	activated	repressed	repressed
Tmcc2			activated		E	32.9938	10.434	3.30389	1.72416	5.2441e-11	27.2866	40.6832	29.1835	30.1055	37.7101	10.7107	10.1572	2.61537	0.276742	22.9261	4.91493	17.3558	1.52769	6.55928	1.86857	repressed	repressed	repressed
Prkcq	protein kinase C, theta; PKC-theta, PKCtheta, Pkcq; protein kinase C (PKC), in cooperation with PKC, is essential for T-cell signaling and function. Protein kinase C- promotes Th17 differentiation via upregulation of Stat3.	signal transducer	activated	bound	C	12.4263	4.29632	3.30344	1.72397	1.57044e-07	9.25354	11.8019	13.1886	12.638	15.2497	3.88294	4.70969	0.976053	0.413376	10.4243	1.97595	1.39511	1.38358	6.73974	8.40694	repressed	repressed	repressed
Phka1	phosphorylase kinase alpha 1; Ph, Phka; PHKA1 gene codes for the alphaM subunit of the PhK, a multimeric protein complex responsible for the control of glycogen breakdown in muscle	metabolism	activated	bound	C	5.85281	1.33426	3.29619	1.7208	1.16061e-05	5.19304	7.95734	7.3804	3.04167	5.6916	0.991403	1.67713	0.869666	0.342862	4.54365	1.27512	1.69608	-1.01694	3.22993	4.05962	activated	repressed	repressed
Gm19582	predicted gene, 19582	unknown	activated	bound	C	5.80993	1.26905	3.29137	1.71869	0.020021	5.22453	8.29478	7.40581	4.78708	3.33744	1.31865	1.21946	0.900652	0.0495946	4.14909	0.930676	1.56533	1.0234	4.16678	4.51684	repressed	repressed	repressed
Prep	prolyl endopeptidase	protein turnover	activated	bound	C	338.18	102.689	3.29123	1.71863	4.0322e-25	295.106	358.845	372.059	295.679	369.211	104.725	100.653	17.6061	2.03597	234.374	43.4961	48.3396	1.46523	7.28489	7.12082	repressed	repressed	repressed
Cdkn2d	cyclin dependent kinase inhibitor 2D; INK, INK4d, p1, p19, p19IN, p19INK4d	cell cycle	activated	bound	C	272.548	80.3804	3.28119	1.71422	8.29432e-13	311.767	304.073	233.363	275.349	238.19	76.0278	84.7329	16.2108	4.35259	197.044	56.3761	44.5147	1.35983	4.38814	6.45023	repressed	repressed	repressed
Epha2	EPH receptor A2	surface receptor	activated	bound	F	62.3908	16.4896	3.26654	1.70776	6.29776e-14	70.4505	80.8876	55.8786	57.6245	47.1128	16.6404	16.3388	5.93982	0.150774	42.138	21.0467	56.0633	1.2991	2.40113	1.24897	repressed	repressed	repressed
Cpd	carboxypeptidase D; GP180; A non-class I MHC intestinal epithelial surface glycoprotein, gp180, binds to CD8. he receptor molecules for human and animal hepatitis B viruses have not been defined. Previous studies have described a 170 to 180 kDa molecule (p170 or gp180) that binds in vitro to the pre-S domain of the large envelope protein of duck hepatitis B virus (DHBV); cDNA cloning revealed the…	metabolism	activated	bound	C	9.72341	2.60465	3.24944	1.70019	1.27064e-08	9.35095	12.478	9.99868	6.13216	10.6573	2.46386	2.74544	1.03854	0.140789	9.20062	1.63817	2.89993	-1.06937	4.86903	3.68354	activated	repressed	repressed
Adgre5	adhesion G protein-coupled receptor E5; CD97, TM7LN1; G Protein-Coupling of Adhesion GPCRs ADGRE2/EMR2 and ADGRE5/CD97	surface receptor	activated	bound	C	207.337	61.1457	3.23432	1.69346	2.48231e-22	211.231	217.252	221.272	190.443	196.488	53.0002	69.2911	5.96144	8.14548	153.991	33.8082	41.4795	1.30482	5.4848	5.29078	repressed	repressed	repressed
Plod1			activated		F	5.17813	1.80895	3.22986	1.69147	8.51623e-05	6.57134	3.68112	4.30187	6.61085	4.72544	1.50047	2.11744	0.600313	0.308488	5.14387	4.50375	10.7147	1.1543	1.21478	-2.16014	repressed	repressed	activated
Trim10	tripartite motif containing 10; Herf, Herf1, Rn, Rnf9; Emerging Roles of MHC Class I Region-Encoded E3 Ubiquitin Ligases in Innate Immunity. Multiple E3 ubiquitin ligase genes, including tripartite motif 10 (TRIM10), TRIM15, TRIM26, TRIM27, TRIM31, TRIM38, TRIM39, TRIM40, and RING finger protein 39 (RNF39), are organized in a tight cluster, and an additional two TRIM genes (namely TRIM38 and TRIM…	protein turnover	activated		C	17.2871	7.08325	3.2297	1.6914	0.0031514	12.3657	19.5262	9.17651	16.8928	28.4742	7.67313	6.49338	3.31904	0.589872	13.5176	2.87184	3.76329	1.71962	7.48191	3.61709	repressed	repressed	repressed
Rhoq	ras homolog gene family, member Q; as-like protein TC10; ras-related GTP-binding protein TC10; rho-related GTP-binding protein RhoQ; small GTPase Tc10; Rho GTPase TC10 controls human myofibril organization and is activated by the sarcomeric RhoGEF obscurin; obscurin, a sarcomere-associated protein, as a specific activator of TC10.	signal transducer	activated	bound	F	9.55934	2.30388	3.22353	1.68864	2.39589e-05	7.58276	15.085	10.5072	6.34852	8.27327	2.47516	2.13259	1.53788	0.171287	4.62419	4.3295	14.9468	1.6314	1.61898	-1.33917	repressed	repressed	activated
Tent5c	terminal nucleotidyltransferase 5C; Fam46, Fam46c; FAM46 proteins are novel eukaryotic non-canonical poly(A) polymerases. TENT5A, possibly together with its paralog TENT5C, is responsible for the wave of cytoplasmic polyadenylation of mRNAs. TENT5C is a non-canonical cytoplasmic poly(A) polymerase highly expressed by activated B cells to suppress their proliferation.	other (polyA pol)	activated	bound	C	24.4961	9.95556	3.20025	1.67819	0.000459906	18.7514	26.0192	15.0648	28.0962	34.5487	9.83817	10.0729	3.45172	0.117384	16.2965	2.02953	4.55656	1.98606	14.6181	4.38322	repressed	repressed	repressed
Cfp		other	activated		F	17.0955	5.57445	3.19458	1.67563	0.000221404	15.0766	13.529	21.7879	15.0111	20.073	4.83541	6.3135	1.61282	0.739044	21.7223	6.78394	25.2954	-1.19914	2.46494	-1.49622	activated	repressed	activated
Gadd45b	growth arrest and DNA-damage-inducible 45 beta; GADD45BETA, MYD118;Gadd45 beta mediates the protective effects of CD40 costimulation against Fas-induced apoptosis. Growth arrest and DNA damage-inducible 45 (Gadd45) proteins are important components of these intracellular signalling networks. They are induced by a number of cytokines and by bacterial lipopolysaccharide. Within the innate immune sy…	signal transducer	activated	bound	F	44.2895	14.239	3.18997	1.67354	8.57625e-14	39.518	46.9387	46.2448	45.3474	43.3987	13.6652	14.8129	1.3327	0.573873	16.5492	19.4364	29.1846	2.78863	2.19653	1.52537	repressed	repressed	repressed
Gpr155	G protein-coupled receptor 155; DEPDC, DEPDC3, F730029F15Rik, PGR, PGR22; no conclusive literature	unknown	activated	bound	C	11.7913	2.81461	3.18691	1.67216	0.00069445	7.83448	18.4866	14.8633	6.73394	11.0382	3.04738	2.58185	2.19164	0.232765	6.68855	2.04701	3.41261	1.36211	4.13757	4.05148	repressed	repressed	repressed
Aldh1b1	aldehyde dehydrogenase 1 family, member B1; ALDH5, ALDHX; Aldehyde dehydrogenase 1B1 (ALDH1B1) is a mitochondrial enzyme sharing 65% and 72% sequence identity with ALDH1A1 and ALDH2 proteins, respectively. Compared to the latter two ALDH isozymes, little is known about the physiological functions of ALDH1B1. Studies in humans indicate that ALDH1B1 may be associated with alcohol sensitivity and st…	metabolism	activated	bound	E	101.872	35.7109	3.1721	1.66544	2.87809e-09	93.8301	99.5533	96.7772	129.767	89.4342	32.6624	38.7593	7.17236	3.04845	63.0608	31.2665	38.1211	1.82466	3.40035	2.54843	repressed	repressed	repressed
Nkd2	naked cuticle homolog 2 (Drosophila) naked cuticle homolog 2 (Drosophila); mNkd2; naked-2; NKD2 is myristoylated; Naked2 antagonizes Wnt-beta-catenin activity by degrading Dishevelled-1 at the plasma membrane	signal transducer	activated	bound	C	15.789	5.29146	3.16192	1.6608	1.29836e-06	17.7788	12.2879	16.2722	17.2827	15.3234	4.34461	6.23831	0.972073	0.946846	13.3801	2.82767	0.305881	1.27086	5.53183	49.0202	repressed	repressed	repressed
Cd40	CD40 molecule, TNF receptor superfamily member 5;	surface receptor	activated	bound	C	8.32288	2.37189	3.15821	1.65911	0.00198773	7.61263	8.0619	11.3329	7.76301	6.84389	2.36218	2.38159	0.778907	0.0097065	5.5367	1.58074	0.784732	1.37564	4.414	11.0337	repressed	repressed	repressed
Aes			activated	bound	F	726.578	212.13	3.14673	1.65385	3.96323e-17	759.797	702.885	866.644	664.159	639.406	208.926	215.334	40.4837	3.20425	333.658	291.223	605.364	2.03279	2.1483	1.2931	repressed	repressed	repressed
Mxd3	MAX dimerization protein 3; MXD3 is a transcription factor that plays an important role in proliferation of human DAOY medulloblastoma cells.	transcription regulator	activated	bound	C	176.674	56.7123	3.14171	1.65155	2.12818e-08	210.713	167.604	160.216	203.311	141.528	45.0764	68.3483	13.1465	11.636	176.051	39.5605	8.40317	1.02819	4.22907	21.7824	repressed	repressed	repressed
Afap1	actin filament associated protein 1; AFAP, AFAP-11010, AFAP1; Actin filament-associated protein 1 (AFAP-1) is a key mediator in inflammatory signaling-induced rapid attenuation of intrinsic P-gp function in human brain capillary endothelial cells. AFAP1 is an essential downstream signaling component of TGF-beta1 for Src activation, CCN2 induction and collagen XIIa in osteoblasts. Actin filament-a…	cytoskeleton	activated	bound	F	7.72641	1.82762	3.13754	1.64963	1.73584e-06	8.14936	10.0088	9.25327	5.53665	5.68398	1.41898	2.23627	0.913399	0.408647	4.74579	2.74613	6.88152	1.22672	1.96572	1.33282	repressed	repressed	repressed
St3gal5	ST3 beta-galactoside alpha-2,3-sialyltransferase 5; 3S-T, Siat9, [a]2; Transcriptional activation of human GM3 synthase (hST3Gal V) gene by valproic acid in ARPE-19 human retinal pigment epithelial cells. human GM3 synthase (hST3Gal V), which catalyzes ganglioside GM3 biosynthesis.	metabolism	activated		F	19.5512	6.85109	3.13334	1.6477	0.000157541	20.721	20.5037	14.0624	16.6092	25.8595	5.96761	7.73457	2.01062	0.883482	19.2587	7.51451	10.6681	1.13338	2.685	1.73619	repressed	repressed	repressed
Mast4	microtubule associated serine/threonine kinase family member 4; The Microtubule-Associated Serine/Threonine Kinase family (MAST1-4, and MAST-like) is characterised by the presence of a serine/threonine kinase domain and a postsynaptic density protein-95/discs large/zona occludens-1 domain (PDZ). This latter domain gives the MAST family the capacity to scaffold its own kinase activity.	signal transducer	activated	bound	E	11.9308	3.24859	3.12544	1.64406	2.60435e-11	12.307	13.0919	14.5211	10.9874	8.74654	3.26354	3.23363	0.98054	0.0149549	7.01935	1.85913	4.48826	1.46967	5.11088	2.98065	repressed	repressed	repressed
Fndc9	fibronectin type III domain containing 9; no literature	unknown	activated		C	51.8369	13.8046	3.12453	1.64364	2.15294e-11	45.8923	72.6122	55.6373	35.8652	49.1776	13.8194	13.7898	6.0974	0.0147703	34.4084	10.1789	14.3705	1.27401	3.98387	4.07438	repressed	repressed	repressed
Ankrd6	ankyrin repeat domain 6; diversin; Ankrd6 is related to the Drosophila gene Diego, which interacts with Flamingo in the regulation of planar cell polarity; Ankyrin repeat domain 6 (ANKRD6) is a ubiquitous protein that associates with early development in mammals and is highly expressed in the brain, spinal cord, and heart of humans. Centrosomal localization of Diversin and its relevance to Wnt si…	signal transducer	activated	bound	C	19.8198	5.70543	3.1199	1.6415	1.24767e-07	16.7816	19.6442	27.8811	17.5146	17.2774	5.97487	5.43599	2.07393	0.26944	13.5692	1.0966	0.586432	1.33262	15.1047	36.4271	repressed	repressed	repressed
Mt1	metallothionein 1;Metallothioneins (MTs) are a group of low-molecular weight, cysteine-rich proteins. In general, MT is known to modulate three fundamental processes: (1) the release of gaseous mediators such as hydroxyl radical or nitric oxide, (2) apoptosis and (3) the binding and exchange of heavy metals such as zinc, cadmium or copper.	other	activated	bound	F	57.3217	22.8262	3.09668	1.63072	2.07004e-05	55.0887	46.5569	46.142	63.7316	75.0892	26.19	19.4624	5.48919	3.36375	40.8897	42.7978	24.6181	1.75652	1.55655	2.02371	repressed	repressed	repressed
Tceal1			activated		F	5.25026	1.61868	3.04368	1.60581	0.0391034	5.15084	4.5139	6.93538	4.68911	4.96207	0.799598	2.43775	0.435297	0.819078	3.74391	1.54208	2.49508	1.33673	2.96033	2.23916	repressed	repressed	repressed
Fbxl12	F-box and leucine-rich repeat protein 12; F-box/LRR-repeat protein 12; no literature	unknown	activated	bound	C	236.164	75.5216	3.00648	1.58807	3.16369e-12	231.021	215.832	292.962	246.121	194.884	74.206	76.8371	16.5364	1.31558	201.095	30.6977	34.731	1.14714	6.9518	7.17304	repressed	repressed	repressed
Cd38	DP-ribosyl cyclase 1; ADP-ribosyl cyclase/cyclic ADP-ribose hydrolase; CD38 antigen (p45); NAD(+) nucleosidase; cADPr hydrolase 1; cyclic ADP-ribose hydrolase 1; CD38 is a glycosylated membrane protein with ectonucleotidase properties.	surface receptor	activated	bound	C	16.6268	3.71298	3.00015	1.58504	0.000675124	11.6	29.1267	20.1626	6.73439	15.5104	3.80334	3.62261	3.82834	0.0903669	7.35796	2.78167	3.90029	1.53857	3.7685	5.21272	repressed	repressed	repressed
5730488B01Rik	5730488B01Rik; no literature	unknown	repressed	bound	F	12.8788	27.8885	-3.04465	-1.60627	2.48337e-10	15.4694	13.2295	17.7045	8.15291	9.83771	26.3929	29.3842	1.75647	1.49566	26.783	22.5498	37.2479	-2.87865	-2.61842	-2.38994	activated	activated	activated
Ndrg1	N-myc downstream regulated 1; CAP43, CMT4D, DRG-1, DRG1, GC4, HMSNL, NDR1, NMSL, PROXY1, RIT42, RTP, TARG1, TDD5; N-myc downstream regulated gene 1 (NDRG1) is a potent metastasis suppressor with an undefined role in the stress response. The metastasis suppressor, N-myc downstream-regulated gene 1 (NDRG1), inhibits stress-induced autophagy in cancer cells. We found that Ndrg1 knock-out embryos wer…	protein trafficking	repressed	bound	F	33.2748	97.803	-3.04469	-1.6063	2.25962e-09	29.0596	31.4391	42.8703	29.6443	33.3609	93.9116	101.694	2.51395	3.89142	57.7092	77.2757	78.4913	-1.76853	-2.56518	-2.28701	activated	activated	activated
Jun	jun proto-oncogene; AP-1, AP1, c-Jun	transcription regulator	repressed	bound	F	64.2016	152.066	-3.06437	-1.61559	2.67678e-06	69.8424	69.0979	84.6053	44.6428	52.8198	136.822	167.311	7.01496	15.2444	118.143	84.3944	145.31	-2.34454	-1.80971	-1.93387	activated	activated	activated
Scin	scinderin	cytoskeleton	repressed	bound	E	3.4547	11.7752	-3.07067	-1.61855	6.40065e-06	3.26535	3.82191	2.58972	2.63291	4.96361	11.989	11.5614	0.439945	0.213815	10.8943	26.3857	8.05082	-2.79555	-7.34661	-2.4473	activated	activated	activated
BC147527	no literature	unknown	repressed		C	4.59156	17.4629	-3.07579	-1.62096	4.41528e-09	3.67619	5.09354	3.06485	5.49102	5.6322	19.3642	15.5616	0.515397	1.90131	12.662	30.96	27.5483	-2.195	-5.80737	-6.88591	activated	activated	activated
Ms4a6b	membrane-spanning 4-domains, subfamily A, member 6B; MS4A4B is a GITR-associated membrane adapter, expressed by regulatory T cells, which modulates T cell activation. We propose that T cells preoccupied with immune defense use this MS4A family to enhance sensitivity to extrinsic Ag stimulation, ensuring its elimination, while Tregs use these adaptors to allow low level Ag signals to sustain regul…	other	repressed		C	6.83769	24.283	-3.08688	-1.62615	3.65932e-06	3.90679	5.87082	8.97423	7.15934	8.27726	21.0358	27.5301	0.901823	3.24717	13.2776	38.9615	43.7754	-1.66069	-5.27673	-6.92804	activated	activated	activated
Gadd45g	growth arrest and DNA-damage-inducible, gamma	signal transducer	repressed	bound	F	8.27186	18.7855	-3.09471	-1.6298	0.000282394	8.96889	12.4399	8.07371	5.96435	5.91244	14.1703	23.4007	1.19977	4.61521	9.72715	15.0906	10.5283	-1.57756	-2.66174	-1.0608	activated	activated	activated
Dlg2	Discs, large homolog 2 (Drosophila); PPP1R58, PSD-93, PSD93, chapsyn-110, Dlgh2; PSD-93 (chapsyn-110, DLG2) is a member of the family of membrane-associated guanylate kinase (MAGUK) proteins. The MAGUK proteins are involved in receptor localization and signalling pathways. The best characterized MAGUK protein, PSD-95, is known to be involved in NMDA receptor signalling via its PDZ domains. The PD…	signal transducer	repressed	bound	E	3.94741	12.6638	-3.10854	-1.63624	2.28647e-10	3.27389	4.8311	3.63117	3.65355	4.34733	12.5432	12.7844	0.281143	0.12059	7.54642	12.0488	9.56006	-1.82207	-3.14285	-2.42273	activated	activated	activated
Arhgap22	Rho GTPase activating protein 22; RhoGAP2, RhoGap22, p68RacGAP; ARHGAP22 localizes at endosomes and regulates actin cytoskeleton. Rho small GTPases control cell morphology and motility through the rearrangement of actin cytoskeleton. We have previously shown that FilGAP, a Rac-specific GAP, binds to the actin-cross-linking protein Filamin A (FLNa) and suppresses Rac-dependent lamellae formation a…	signal transducer	repressed	bound	C	2.47018	8.909	-3.13747	-1.6496	1.71758e-05	1.92186	1.82322	3.02434	2.44841	3.13305	8.99251	8.8255	0.270756	0.0835021	8.04739	10.5466	10.1768	-2.79093	-3.96606	-4.50801	activated	activated	activated
Gimap9	GTPase, IMAP family member 8 GTPase IMAP family member 9	signal transducer unknown	repressed	bound		77.5796	209.909	-3.13825	-1.64996	6.99032e-07	44.334	113.896	97.8291	56.2408	75.5985	224.79	195.027	12.8325	14.8812	147.59	172.952	265.244	-2.17119	-2.74917	-3.1113	activated	activated	activated
Aph1b	APH1B gamma secretase subunit; APH-1B, PRO1328, PSFL, TAAV688, Aph1c; gamma-Secretase heterogeneity in the Aph1 subunit: relevance for Alzheimer's disease. The gamma-secretase complex plays a role in Alzheimer's disease and cancer progression. The development of clinically useful inhibitors, however, is complicated by the role of the gamma-secretase complex in regulated intramembrane proteolysis …	protein turnover	repressed	bound	F	4.11589	10.298	-3.17003	-1.6645	1.87262e-05	2.38805	6.1597	5.61296	2.50848	3.91028	11.4191	9.1769	0.77556	1.12109	7.30093	4.22591	3.0665	-2.21107	-1.38455	1.5359	activated	activated	repressed
Ski	ski sarcoma viral oncogene homolog (avian); proto-oncogene c-Ski; ski oncogene; ski oncoprotein; Ski, as an evolutionarily conserved protein, is a versatile transcriptional regulator which widely distributes in various tissues and species. Recently c-Ski, a co-repressor of transforming growth factor (TGF-)/Smad signaling, was detected to express in VSMC of rat artery; The interaction between SKI …	transcription regulator	repressed	bound	F	8.09104	21.338	-3.18639	-1.67192	2.7791e-08	9.42867	6.93392	10.9759	6.35015	6.76658	20.1166	22.5594	0.900983	1.22144	11.829	11.5312	12.8442	-1.73855	-1.84087	-1.38816	activated	activated	activated
Il7r	interleukin 7 receptor	surface receptor	repressed	bound	F	171.9	364.517	-3.18728	-1.67233	3.01639e-09	144.812	246.643	241.997	91.1291	134.918	373.783	355.25	30.9237	9.26648	286.353	263.217	378.693	-2.46409	-2.45097	-1.76739	activated	activated	activated
Tgtp1	T-cell specific GTPase 1	signal transducer	repressed	bound	C	0.996009	5.06609	-3.18936	-1.67327	3.63281e-05	0.2844	0.858464	0.716346	1.34723	1.7736	4.34275	5.78943	0.258024	0.723337	2.84606	7.49937	9.82862	-1.76516	-5.02888	-15.6238	activated	activated	activated
Rnase4			repressed	bound	F	33.1503	120.08	-3.21775	-1.68605	6.78132e-18	27.2163	32.2743	32.644	30.376	43.2408	119.084	121.075	2.69954	0.995736	59.2259	71.3888	63.8149	-1.56192	-2.03716	-2.07221	activated	activated	activated
Ang	angiogenin, ribonuclease, RNase A family, 5; ALS9, HEL168, RAA1, RNASE4, RNASE5; RNase 5 suppressed p27 and up-regulated cyclin D1, D3, and E by activating PI3-kinase/Akt in corneal endothelial cells to initiate cell cycle progression. Angiogenin promotes U87MG cell proliferation by activating NF-kappaB signaling pathway and downregulating its binding partner FHL3. Angiogenin is a potent stimulat…	secreted	repressed	bound	F	8.48736	27.9302	-3.23026	-1.69165	6.02836e-11	7.91047	8.24073	9.31895	7.83084	9.1358	26.6735	29.1869	0.311181	1.25668	13.1664	17.422	19.1267	-1.49873	-2.14903	-2.23477	activated	activated	activated
Saraf	store-operated calcium entry associated regulatory factor; TMEM66; Saraf-dependent activation of mTORC1 regulates cardiac growth. Mechanistically, Saraf activated mTORC1 (mechanistic target of rapamycin complex 1) and increased protein synthesis, while mTORC1 inhibition blunted Saraf-dependent cell growth	signal transducer	repressed	bound	C	35.327	112.954	-3.23387	-1.69326	1.29504e-22	30.0789	39.9546	37.9949	31.2492	37.3573	114.85	111.058	1.95991	1.89571	73.36	136.491	304.367	-2.06633	-4.16685	-8.40776	activated	activated	activated
Cmah	cytidine monophosphate-N-acetylneuraminic acid hydroxylase (CMP-N-acetylneuraminate monooxygenase) pseudogene	metabolism	repressed	bound	C	5.29402	12.4723	-3.28463	-1.71573	1.47559e-07	3.93893	8.21534	6.75887	2.48735	5.06961	12.9444	12.0002	1.01104	0.472101	4.96119	20.5641	65.1718	-1.28602	-5.76007	-10.3505	activated	activated	activated
Gh	growth hormone; Gh1;	secreted	repressed		E	7.35306	20.0798	-3.29516	-1.72035	0.000121933	7.85166	8.48825	8.59513	7.40094	4.42931	18.0941	22.0656	0.762582	1.98573	17.236	18.4706	4.1352	-2.78535	-3.24038	2.04387	activated	activated	repressed
Smoc1	SPARC related modular calcium binding 1; OAS; SMOC (Secreted Modular Calcium binding protein); SMOC Binds to Pro-EGF, but Does Not Induce Erk Phosphorylation via the EGFR. Secreted modular calcium-binding protein 1 (SMOC1) is a matricellular protein that potentially interferes with growth factor receptor signalling. Role of secreted modular calcium-binding protein 1 (SMOC1) in transforming growth…	secreted	repressed		C	1.91215	5.85219	-3.34988	-1.74411	1.74433e-06	2.08517	2.31565	1.75414	1.98072	1.42507	5.90018	5.8042	0.151602	0.0479908	3.57255	13.1023	10.8843	-2.01197	-7.98575	-5.18234	activated	activated	activated
Lpxn	leupaxin; Leupaxin is similar to paxillin in focal adhesion targeting and tyrosine phosphorylation but has distinct roles in cell adhesion and spreading. LIM domain-containing adaptor, leupaxin, localizes in focal adhesion and suppresses the integrin-induced tyrosine phosphorylation of paxillin.	cytoskeleton	repressed	bound	C	6.84393	21.3671	-3.3597	-1.74833	3.63876e-08	6.93624	9.21044	5.59917	5.85913	6.61466	18.6257	24.1086	0.639559	2.74145	11.8684	45.67	32.743	-1.83588	-7.67103	-4.46622	activated	activated	activated
Egln3	egl nine homolog 3 (C. elegans), PHD3, HIF-prolyl hydroxylase 3, oxygen-sensitive prolyl hydroxylases (PHD3), central regulator of the molecular responses to oxygen availability	other	repressed	bound	C	11.8804	35.4209	-3.36616	-1.75111	8.23794e-12	8.99336	13.3882	16.2206	8.00373	12.7962	38.4303	32.4116	1.50522	3.00938	20.6714	31.9883	69.133	-1.93331	-3.23709	-5.3627	activated	activated	activated
Fcrl1	Fc receptor-like 1; Fc receptor-like protein 1; Bxmas1, Bxmh1, Bxmh1b, Fcrh1, Fcrh1l, Fcrh1s, Ifgp1; BXMAS1-like protein 1; BXMAS1-like protein 1b; Fc receptor-like protein 1; IFGP family protein 1; fc receptor homolog 1; fcR-like protein 1; Fc receptor-like A associates with intracellular IgG and IgM but is dispensable for antigen-specific immune responses; FcRLA plays a role in Ig assembly that…	protein trafficking	repressed	bound	C	5.70462	16.9445	-3.39475	-1.76331	4.80801e-09	5.66116	5.08165	7.908	3.53997	6.33231	17.1928	16.6963	0.718491	0.24829	8.93859	21.4316	22.0712	-1.76196	-4.56887	-3.53742	activated	activated	activated
Ppp1r3b	protein phosphatase 1, regulatory (inhibitor) subunit 3B	signal transducer	repressed	bound	C	4.7566	13.7749	-3.39507	-1.76344	1.87e-16	4.21601	5.00667	6.58708	3.50623	4.46703	13.0738	14.476	0.517335	0.701134	6.37312	26.093	35.993	-1.54562	-6.85049	-6.76928	activated	activated	activated
Lgmn	legumain; AEP1, PRSC1, LGMN; peptidase involved in the activation of TLR signaling	signal transducer	repressed	bound	C	82.8347	280.964	-3.40909	-1.76938	8.75375e-18	73.1774	94.4083	86.3143	88.1451	72.1284	258.394	303.535	4.37117	22.5707	158.757	320.695	318.381	-1.896	-4.15031	-3.73844	activated	activated	activated
Fgl2	fibrinogen like 2	protein turnover	repressed		C	1.18869	5.24447	-3.40933	-1.76949	0.00011384	1.00681	1.02826	0.838964	0.704993	2.36443	5.64936	4.83958	0.299788	0.404891	2.19648	10.2495	8.74208	-1.40363	-7.09545	-9.03214	activated	activated	activated
St5			repressed		C	3.68805	12.8473	-3.41512	-1.77194	2.26069e-11	3.83907	3.5583	3.64141	3.18446	4.217	13.2967	12.3979	0.169589	0.449377	5.64964	16.349	30.4459	-1.47871	-4.63147	-8.24725	activated	activated	activated
Cd86	CD86, B7, B7-2, B7.2, B70, CLS1, Cd28l2, ETC-1, Ly-58, Ly58, MB7, MB7-2, TS/A-2; The CD28/B7 pathway is pivotal for the activation, optimal function, and regulation of T cell function. While the CD28 receptor and its ligands B7.1/B7.2 are also expressed on plasma cells, little is known of the role of the CD28/B7 pathway in plasma cell function. In this chapter we discuss the recent studies that h…	surface receptor	repressed	bound		1.7993	5.42462	-3.41522	-1.77198	0.00577812	1.10125	2.27263	2.45305	0.792819	2.37676	6.40609	4.44316	0.352502	0.981462	3.67521	4.71195	6.34812	-2.27577	-3.13954	-3.27673	activated	activated	activated
Derl3	derlin 3; IZP6, LLN2, derlin-3; Derlin-2 and Derlin-3 are regulated by the mammalian unfolded protein response and are required for ER-associated degradation.	ER protein turnover	repressed	bound	E	7.47246	18.4823	-3.45041	-1.78677	6.00385e-09	7.87585	8.97108	9.98123	4.37341	6.16072	18.9781	17.9866	1.00068	0.495752	10.4091	16.7681	7.97697	-1.91364	-3.34339	1.13036	activated	activated	repressed
Gimap8	GTPase, IMAP family member 8; IAN-9, IAN6, IAN9, IANT, IMAP8; GTPases of the immunity-associated protein family (GIMAPs) are predominantly expressed in mature lymphocytes. Studies of rodents deficient in GIMAP1, GIMAP4, or GIMAP5 have demonstrated that these GTPases regulate lymphocyte survival. In contrast to the other family members, GIMAP8 contains three potential GTP-binding domains (G-domain…	signal transducer	repressed		E	16.616	43.7125	-3.4523	-1.78756	1.08084e-12	13.0627	19.1331	26.0267	11.4685	13.3891	42.6408	44.7842	2.68732	1.07171	27.5767	47.5426	56.9366	-2.1438	-4.00053	-2.92528	activated	activated	activated
Kmo	kynurenine 3-monooxygenase (kynurenine 3-hydroxylase); Kynurenine 3-monooxygenase mediates inhibition of Th17 differentiation via catabolism of endogenous aryl hydrocarbon receptor ligands. The aryl hydrocarbon receptor (AhR) is a key transcriptional regulator of Th17-cell differentiation. Although endogenous ligands have yet to be identified, evidence suggests that tryptophan metabolites can act…	metabolism	repressed	bound	C	6.46774	15.9636	-3.5473	-1.82672	0.000258384	3.91764	10.3085	9.12935	2.57866	6.40459	18.3202	13.6069	1.47424	2.35666	8.83615	36.3063	89.7475	-1.93063	-8.56861	-11.4346	activated	activated	activated
Serpina3g	serine (or cysteine) peptidase inhibitor, clade A, member 3G	unknown	repressed	bound	C	4.44143	19.132	-3.60814	-1.85125	2.27377e-06	3.37839	3.40554	5.00991	4.74056	5.67276	17.0537	21.2103	0.45453	2.07829	7.16734	24.4596	22.0701	-1.33091	-4.91276	-5.67508	activated	activated	activated
Gimap7	GTPase, IMAP family member 7; IAN7, Ian3; GTPases of immunity-associated proteins (GIMAPs) are regulators of lymphocyte survival and homeostasis. We previously determined the structural basis of GTP-dependent GIMAP2 scaffold formation on lipid droplets. To understand how its GTP hydrolysis is activated, we screened for other GIMAPs on lipid droplets and identified GIMAP7. In contrast to GIMAP2, G…	signal transducer	repressed		C	22.9856	110.497	-3.63841	-1.86331	1.00016e-22	18.0204	18.7311	18.877	31.1542	28.1452	115.472	105.523	2.7657	4.97405	39.4836	174.597	327.049	-1.27954	-6.13204	-17.3992	activated	activated	activated
Abcc1	ATP-binding cassette, sub-family C (CFTR/MRP), member 1	transporter	repressed	bound	C	7.93285	32.0138	-3.6609	-1.8722	7.28359e-20	8.04263	6.74758	7.79797	8.85909	8.21699	34.2816	29.7461	0.344512	2.26771	18.9269	34.3675	40.9895	-2.13014	-4.18358	-5.38893	activated	activated	activated
Adamtsl4	ADAMTS-like 4; ADAMTSL4, a secreted glycoprotein widely distributed in the eye, binds fibrillin-1 microfibrils and accelerates microfibril biogenesis. Enhanced fibrillin-1 deposition in the presence of ADAMTSL4 and colocalization of ADAMTSL4 with fibrillin-1 in the ECM of cultured fibroblasts suggest a potential role for ADAMTSL4 in the formation or maintenance of the zonule.	secreted	repressed		F	3.66951	9.19055	-3.68533	-1.88179	5.81951e-05	3.83505	3.35015	6.24396	2.01496	2.90345	9.34226	9.03883	0.709984	0.151712	5.2788	6.9372	5.40042	-2.08501	-2.97624	-1.20364	activated	activated	activated
Cenpv	centromere protein V	other	repressed	bound	C	9.58149	33.4295	-3.70999	-1.89142	5.72897e-11	9.56105	12.4103	8.34022	9.65602	7.93988	36.537	30.322	0.782422	3.10753	15.1476	31.3252	42.0264	-1.65321	-3.70328	-4.11675	activated	activated	activated
Ebi3	Epstein-Barr virus induced gene 3; EBI-3, IL-27, IL-27B, IL27B, IL35B; Interleukin 35 (IL-35) is the recently identified member of the IL-12 family of cytokines and provides the possibility to be a target for new therapies for autoimmune, inflammatory diseases. It is composed of an alpha chain (p35) and a beta chain (EBI3). IL-35 mediates signaling by binding to its receptors, activates subsequen…	secreted	repressed		C	14.051	54.9652	-3.75541	-1.90897	5.64843e-10	13.8149	10.37	17.5111	15.1961	13.3628	56.5066	53.4239	1.16967	1.54136	31.8075	43.5684	81.3808	-2.13843	-3.18025	-5.82392	activated	activated	activated
Lynx1	Ly6/neurotoxin 1; secreted Ly-6/uPAR-related protein 2;Prototoxin LYNX1, having homology both to Ly6 proteins and three-finger neurotoxins, is the first identified member of this family membrane-tethered by a GPI anchor; Lynx1 is a member of the ly-6/three finger superfamily of proteins, many of which modulate receptor signaling activity; Lynx1 specifically has been shown to modulate nicotinic ac…	signal transducer	repressed	bound	F	23.8121	76.153	-3.75806	-1.90999	1.3582e-31	22.994	27.1094	29.2891	19.4981	20.1702	76.3453	75.9608	1.91589	0.192289	36.9714	53.4617	64.4561	-1.79579	-2.8098	-2.42524	activated	activated	activated
Sox15	SRY (sex determining region Y)-box 15; SOX20, SOX26, SOX27; SOX15 is a candidate tumor suppressor in pancreatic cancer with a potential role in Wnt/beta-catenin signaling. We deduced a novel role for SOX15 in suppressing the Wnt/beta-catenin signaling pathway, which we hypothesize is a pathway through which SOX15 may exert its tumor suppressive effects in pancreatic cancer.	transcription regulator	repressed		C	9.33456	28.0142	-3.76038	-1.91088	2.188e-05	7.02002	8.62737	16.5032	7.92451	6.59767	30.8592	25.1692	1.82655	2.845	14.489	26.4628	35.3397	-1.91515	-3.79195	-3.33311	activated	activated	activated
Ell3	elongation factor RNA polymerase II-like 3; ELL3 can also increase the catalytic rate of transcription elongation by RNA polymerase I.; Selective expression of the transcription elongation factor ELL3 in B cells prior to ELL2 drives proliferation and survival.	transcription regulator	repressed	bound	D	8.60548	38.4528	-3.78119	-1.91884	1.98378e-13	7.69529	6.58522	8.92945	11.0148	8.80264	35.5086	41.3971	0.736836	2.94426	31.2951	42.8341	51.6681	-3.02867	-4.47959	-6.64142	activated	activated	activated
Pgf	placental growth factor; vascular endothelial growth factor-related protein, PIGF; placental growth factor (PGF; also called PlGF), a secreted factor within the vascular endothelial growth factor superfamily, is a pivotal mediator of adaptive cardiac hypertrophy	secreted	repressed	bound	E	3.11992	13.6424	-3.78907	-1.92184	0.000389783	3.50281	2.1505	3.01929	4.88282	2.04418	11.8239	15.461	0.517762	1.81855	9.50465	10.6085	1.89841	-2.59984	-3.14892	1.54906	activated	activated	repressed
Plk2	polo-like kinase 2 polo-like kinase 2	cell cycle	repressed	bound		6.11553	15.8363	-3.80029	-1.92611	1.407e-06	4.06427	11.1919	7.08129	3.10461	5.13558	14.4116	17.261	1.43066	1.42468	14.1253	11.5276	6.68352	-3.33689	-2.94378	1.11577	activated	activated	repressed
P2rx7	purinergic receptor P2X, ligand-gated ion channel, 7; P2X(7), P2X7R; ATP receptor; P2X purinoceptor 7; P2X7 purinoceptor; P2X7 receptor; P2Z receptor; The P2X7 receptor is a key modulator of aerobic glycolysis; ATP release and P2X7 signaling upon TCR expression in immature thymocytes constitutes an important costimulus in T cell lineage choice through the ERK-Egr-Id3 signaling pathway and contrib…	signal transducer	repressed	bound	C	3.62026	14.1926	-3.80317	-1.9272	1.39591e-22	3.67638	3.20187	3.89257	3.27098	4.0595	13.931	14.4543	0.168417	0.26165	4.76908	12.6586	21.4418	-1.25827	-3.6131	-5.91024	activated	activated	activated
Pglyrp2	peptidoglycan recognition protein 2; PGRP-L, Pglyrpl, tagL; N-acetylmuramoyl-L-alanine amidase; peptidoglycan recognition protein long; PGLYRP-2 has amidase activity;Peptidoglycan recognition proteins (PGRPs) are a family of innate pattern recognition molecules that bind bacterial peptidoglycan. While the role of PGRPs in Drosophila innate immunity has been extensively studied, how the four mamma…	surface receptor	repressed	bound	C	3.8094	13.2375	-3.82156	-1.93416	6.84744e-10	4.58168	3.26289	4.36302	2.54682	4.29261	13.2857	13.1894	0.389177	0.0481493	4.02595	22.572	48.3462	-1.14321	-6.93255	-11.8313	activated	activated	activated
Rnase10			repressed		F	1.27691	5.9715	-3.844	-1.94261	0.00595074	1.01959	0.879328	1.49629	2.2729	0.716446	6.97137	4.97163	0.280938	0.999873	0.857867	3.50172	4.80605	1.84562	-2.39323	-4.20587	repressed	activated	activated
Fgd2	FYVE, RhoGEF and PH domain containing 2; Tcd-2, Tcd2, ZFYVE4, tcs-2, tcs2; faciogenital dysplasia homolog 2; faciogenital dysplasia protein 2; t-complex distorter 2; Members of the Fgd (faciogenital dysplasia) gene family encode a group of critical guanine nucleotide exchange factors (GEFs), which, by specifically activating Cdc42, control cytoskeleton-dependent membrane rearrangements; FGD2 is e…	signal transducer	repressed	bound	C	18.67	70.4064	-3.84659	-1.94358	3.81156e-12	19.4013	14.6326	23.8728	21.1956	14.2478	72.721	68.0918	1.86868	2.3146	20.3563	119.523	198.38	-1.09403	-6.9597	-10.135	activated	activated	activated
Flt3	fms-related tyrosine kinase 3 fms-related tyrosine kinase 3	surface receptor	repressed	bound	C	14.9255	73.8011	-3.9358	-1.97666	1.36672e-16	14.6949	11.684	11.296	15.7249	21.2274	77.754	69.8482	1.79007	3.9529	29.2235	219.005	464.111	-1.53329	-12.4214	-36.5407	activated	activated	activated
Ext1	exostosin 1; Glucuronosyl-N-acetylglucosaminyl-proteoglycan 4-alpha-N- acetylglucosaminyltransferase; Ext1, a key enzyme in the biosynthesis of heparan sulfate (HS), a glycosaminoglycan.	metabolism	repressed	bound	C	21.4042	85.0148	-3.93671	-1.97699	2.51743e-15	18.5363	25.4588	20.6079	19.3859	23.032	83.5791	86.4504	1.26535	1.43568	43.3876	98.4132	103.205	-1.97737	-4.86842	-4.72639	activated	activated	activated
Smim10l2a	small integral membrane protein 10 like 2A	unknown	repressed		C	1.57816	5.65106	-3.98664	-1.99517	7.16672e-08	1.37056	1.84175	1.89621	1.25931	1.52299	6.06465	5.23747	0.126183	0.413587	3.24669	6.67115	9.08575	-2.25731	-5.02145	-5.31848	activated	activated	activated
Cgas	cyclic GMP-AMP synthase	signal transducer	repressed	bound	D	2.67933	10.1723	-4.33376	-2.11562	1.16203e-18	2.56051	3.22907	2.99002	1.85033	2.76672	9.8898	10.4548	0.235344	0.282501	8.43595	9.95101	9.84854	-3.53658	-4.50759	-3.33663	activated	activated	activated
Myl10	PLRLC_ myosin_ light chain 10_ regulatory PLRLC, myosin, light chain 10, regulatory	cytoskeleton	repressed	bound	C	67.5153	425.119	-4.34873	-2.12059	4.4718e-14	62.3879	48.0526	35.8618	94.3603	96.914	420.425	429.812	12.231	4.69369	101.418	1354.71	1808.49	-1.02082	-14.7257	-36.2777	activated	activated	activated
Cyyr1			repressed	bound	F	1.89641	7.27482	-4.38291	-2.13189	1.53187e-06	1.81653	1.86302	2.54389	1.4647	1.79391	7.81484	6.7348	0.17658	0.540021	2.58786	2.76717	3.78443	-1.53277	-1.78336	-1.80862	activated	activated	activated
Mylk	myosin light chain kinase	cytoskeleton	repressed	bound	C	10.698	40.3575	-4.39262	-2.13508	4.14856e-36	10.3581	13.124	11.9882	8.48596	9.53386	39.1956	41.5193	0.834091	1.16184	12.4668	49.8112	73.3396	-1.33579	-5.77914	-6.1721	activated	activated	activated
Ccnd1	cyclin D1	cell cycle	repressed	bound		5.03885	21.0373	-4.40349	-2.13865	7.24895e-09	5.47177	6.10298	4.26595	4.60289	4.75068	25.8645	16.2102	0.330929	4.82719	8.17208	11.1181	41.5964	-1.68228	-2.48693	-7.66121	activated	activated	activated
Trf	transferrin; HP, Tf, Tfn, hpx; Transferrin receptor 2 (TFR2), a protein homologous to the cell iron importer TFR1, is expressed in the liver and erythroid cells and is reported to bind diferric transferrin, although at lower affinity than TFR1.	other	repressed	bound	F	188.396	954.835	-4.42766	-2.14655	3.46809e-14	180.921	162.347	178.409	221.737	198.563	979.885	929.785	10.1221	25.0499	557.043	419.52	234.736	-2.54221	-2.07304	-1.35471	activated	activated	activated
Prdm5	PR/SET domain 5; PFM, PFM2;	other	repressed	bound	C	1.22823	6.30678	-4.52912	-2.17923	1.21473e-10	1.21475	1.23252	0.959912	1.15233	1.58164	6.48063	6.13293	0.100711	0.173847	2.91866	6.6317	8.61175	-2.06453	-5.07575	-7.46759	activated	activated	activated
AI854703	no literature	unknown	repressed	bound	C	1.30041	6.84457	-4.5351	-2.18113	8.55141e-11	1.34153	0.915939	1.28725	1.4648	1.49255	8.25606	5.43309	0.10335	1.41148	2.28521	11.267	11.3663	-1.49086	-7.958	-9.55501	activated	activated	activated
Mmp14	matrix metallopeptidase 14 (membrane-inserted)	protein turnover	repressed		E	19.4201	67.2399	-4.59677	-2.20062	2.16773e-27	21.8058	23.9267	22.663	13.3456	15.3594	62.7479	71.732	2.1202	4.49202	34.6617	51.3598	20.7703	-2.33295	-3.74376	1.10807	activated	activated	repressed
Ctla2a	cytotoxic T lymphocyte-associated protein 2 alpha; Ctla-2a; no proper literature. Identification of CTLA2A, DEFB29, WFDC15B, SERPINA1F and MUP19 as Novel Tissue-Specific Secretory Factors	secreted	repressed		D	2.11524	10.297	-4.67422	-2.22473	1.37533e-05	2.07743	1.66808	2.47454	1.38626	2.96987	10.8724	9.72172	0.28216	0.57532	9.71821	20.5232	19.5993	-4.33835	-9.86802	-9.41688	activated	activated	activated
Tcf7l1	transcription factor 7 like 1 (T cell specific, HMG box); Tcf-3, Tcf3, bHLHb21	transcription regulator	repressed		E	12.4867	41.3342	-4.739	-2.24458	4.30553e-10	13.9291	13.2979	18.2197	9.2197	7.76686	42.6097	40.0587	1.85144	1.27552	14.9428	33.617	26.1022	-1.68713	-4.11707	-1.72478	activated	activated	activated
Galnt3	UDP-N-acetyl-alpha-D-galactosamine:polypeptide N-acetylgalactosaminyltransferase 3 (GalNAc-T3); GalNAc transferase 3;	metabolism	repressed	bound	C	1.65023	7.57596	-4.81136	-2.26644	4.00187e-13	1.65349	1.6598	1.84669	1.37695	1.71424	6.50217	8.64976	0.0766416	1.07379	3.93155	5.74184	7.52837	-2.45553	-3.89054	-4.31811	activated	activated	activated
Cd244a	CD244 molecule A; 2B4, C9.1, Cd244, F730046O15Rik, Ly90, NAIL, NKR2B4, Nm, Nmrk, SLAMF4;	surface receptor	repressed		C	4.66926	18.7944	-4.82492	-2.2705	1.45932e-17	3.98589	4.97301	6.75685	3.72811	3.90246	19.8503	17.7386	0.565289	1.05586	9.61012	17.8043	23.5103	-2.42774	-4.85505	-4.45526	activated	activated	activated
Frmd4b	FERM domain containing 4B; no good literature FERM domain containing 4B, GRP1-binding protein GRSP1, complexes of the FERM domain-containing protein GRSP1 bound to ARF exchange factor GRP1	signal transducer	repressed	bound	C	2.75661	14.5153	-5.0989	-2.35019	1.17558e-20	2.59449	2.94587	2.66863	2.75419	2.8199	13.7362	15.2944	0.0607677	0.77914	6.38797	33.427	46.897	-2.21066	-12.5057	-17.0068	activated	activated	activated
P2ry13	purinergic receptor P2Y, G-protein coupled, 13	surface receptor	repressed		C	2.14817	7.89701	-5.10005	-2.35051	3.65247e-07	1.30458	2.79574	3.56574	0.796899	2.27787	8.28297	7.51105	0.499162	0.385958	3.96508	12.5726	33.7828	-2.51751	-8.6378	-13.1453	activated	activated	activated
Pde8a	phosphodiesterase 8A; Pde8, HsT19550; Phosphodiesterase-8A binds to and regulates Raf-1 kinase. -raf-1 murine leukemia viral oncogene homolog 1 (Raf-1) is a key activator of the ERK pathway and is a target for cross-regulation of this pathway by the cAMP signaling system. The cAMP-activated protein kinase, PKA, inhibits Raf-1 by phosphorylation on S259. Here, we show that the cAMP-degrading phosp…	signal transducer	repressed	bound	E	6.29509	30.5923	-5.11926	-2.35594	4.64721e-12	7.70382	5.41519	6.5811	5.00443	6.7709	34.1858	26.9988	0.486453	3.5935	4.82461	23.4802	15.0118	1.26062	-4.17967	-2.249	repressed	activated	activated
Cyp2j6	cytochrome P450, family 2, subfamily J, polypeptide 6; Molecular cloning and characterization of mouse CYP2J6, an unstable cytochrome P450 isoform. We conclude that CYP2J6 is an unstable P450 that is active in the metabolism of benzphetamine, but not arachidonic acid.	metabolism	repressed	bound	C	2.06308	9.35119	-5.15218	-2.36518	1.96069e-10	1.33332	2.77891	2.63871	1.61261	1.95187	10.7351	7.96732	0.2821	1.38387	4.81611	12.7507	18.1217	-2.6134	-7.46363	-8.07361	activated	activated	activated
Gpr174	G protein-coupled receptor 174; FKSG79, GPCR17, LYPSR3; A GPR174-CCL21 module imparts sexual dimorphism to humoral immunity.	surface receptor	repressed		C	1.93383	6.87576	-5.22592	-2.38568	2.21212e-08	1.50235	2.31942	3.25688	1.09173	1.49879	6.97576	6.77577	0.386245	0.0999956	3.30479	6.81973	15.3342	-2.47174	-5.51878	-6.35878	activated	activated	activated
Cacnb2	calcium channel_ voltage-dependent_ beta 2 subunit calcium channel, voltage-dependent, beta 2 subunit	transporter	repressed	bound	D	2.89486	13.4447	-5.40402	-2.43403	1.48189e-17	3.20898	2.24499	4.15578	2.51508	2.3495	13.3908	13.4986	0.357252	0.0538695	7.96016	12.6637	18.4409	-3.14793	-5.42605	-5.66714	activated	activated	activated
Nlrc4	NLR family, CARD domain containing 4; CLAN, CLAN1, CLANA, CLANB, CLANC, CLAND, Card12, IPAF; he NLRC4 inflammasome mediates the rapid release of proinflammatory cytokines in response to various microbial stimuli, but its role in the pathology of human diseases remains unknown. Two new studies now report gain-of-function mutations in the NLRC4 gene that cosegregate with distinct autoinflammatory s…	signal transducer (inflammosome)	repressed	bound	C	5.48727	25.3968	-5.43061	-2.44111	6.11092e-33	4.78744	6.7767	6.66594	3.77628	5.43001	25.4274	25.3661	0.568876	0.0306288	12.9679	21.7258	19.9403	-2.72829	-4.94981	-3.25204	activated	activated	activated
Lsmem1			repressed	bound	E	3.02989	12.2311	-5.48373	-2.45516	0.00439226	0.987896	4.11797	5.52959	0.464659	4.04936	13.5918	10.8704	0.980354	1.36069	8.45472	10.9817	4.97617	-3.72877	-5.23054	-1.40543	activated	activated	activated
Epas1	Endothelial PAS domain protein 1; HIF-2alpha, HIF2A, HLF, HRF, MOP2, bHLHe73; The endothelial PAS domain protein 1 (HIF-2a) is a master regulator of cellular responses to oxygen deprival with a critical role in mediating the angiogenic switch in solid tumors. Tumor suppressor (GeneCards).	transcription regulator	repressed	bound	F	1.72741	6.76302	-5.49988	-2.4594	5.7157e-10	1.51133	2.46202	2.25585	1.18852	1.21931	6.29914	7.2269	0.265908	0.463878	3.7928	4.78475	3.77252	-3.03689	-4.16865	-1.80594	activated	activated	activated
Pnp2	purine-nucleoside phosphorylase 2	metabolism	repressed		C	10.433	75.0754	-5.50068	-2.45961	4.49657e-12	7.51194	10.9149	6.58125	8.62465	18.5321	83.6647	66.4861	2.15019	8.58933	21.6672	87.3649	66.9759	-1.56152	-6.80235	-8.02126	activated	activated	activated
Hsbp1l1	heat shock factor binding protein 1-like 1; no literature	unknown	repressed		E	1.59293	10.1896	-5.54538	-2.47129	0.000210318	0.956359	1.44339	1.98828	2.1206	1.45603	10.0897	10.2895	0.209889	0.0999231	3.54423	6.90621	2.18791	-1.90048	-3.97258	-1.48871	activated	activated	activated
4930486L24Rik	RIKEN cDNA 4930486L24 gene	unknown	repressed	bound	D	1.85735	12.2184	-5.63575	-2.49461	1.17008e-08	1.38189	1.63087	2.02387	2.05255	2.19759	11.7387	12.6982	0.151485	0.479745	7.73581	12.2946	11.1631	-3.50847	-6.01719	-6.64434	activated	activated	activated
Slc2a6	solute carrier family 2 member 6l GLUT6, GLUT9, HSA011372	transporter	repressed	bound	C	2.27218	13.5916	-5.71636	-2.5151	1.52215e-13	1.72978	2.21757	2.73643	1.8848	2.79233	13.5681	13.6152	0.216023	0.0235636	4.90553	26.6988	41.7277	-2.03196	-12.0067	-18.6443	activated	activated	activated
Muc13	mucin 13, cell surface associated, MUC13, a transmembrane mucin, expressed in gastrointestinal and airway epithelium	other	repressed		E	8.91766	45.5651	-5.75205	-2.52408	2.43901e-28	7.53405	9.07925	12.4253	7.15963	8.3901	44.424	46.7062	0.938425	1.14112	20.3287	26.8339	13.8342	-2.52643	-3.61099	-1.42118	activated	activated	activated
Sell	selectin L	surface receptor	repressed	bound	C	148.793	753.432	-5.82275	-2.5417	2.56127e-32	116.252	194.286	177.521	101.507	154.397	752.667	754.196	17.6368	0.764447	392.539	759.123	870.59	-2.98551	-6.25061	-5.31655	activated	activated	activated
Rnase12	ribonuclease, RNase A family, 12 (non-active); no literature	unknown	repressed			32.1972	189.469	-5.85354	-2.54931	2.54089e-06	22.7204	29.2342	44.4815	20.3882	44.1618	252.59	126.347	5.15798	63.1214	37.0991	33.4397	6.92698	-1.12635	-1.09405	4.64943	activated	activated	repressed
Dtx4	deltex homolog 4 (Drosophila); RNF155; function of Dtx4 largely unknown; but DTX1 therefore represents a component downstream of calcium-NFAT signaling that regulates T cell anergy deltex homolog 4 (Drosophila); RNF155; function of Dtx4 largely unknown; but for instance DTX1 represents a component downstream of calcium-NFAT signaling that regulates T cell anergy	signal transducer	repressed	bound	C	2.57552	18.192	-5.92963	-2.56794	2.06016e-20	3.06329	1.89559	1.87654	2.53976	3.5024	16.4009	19.9831	0.320092	1.79112	6.3995	41.8335	92.0024	-2.05218	-14.5456	-39.5785	activated	activated	activated
Slc5a9	solute carrier family 5 (sodium/glucose cotransporter), member 9; SGLT4; SLC5A9/SGLT4, a new Na+-dependent glucose transporter, is an essential transporter for mannose, 1,5-anhydro-D-glucitol, and fructose.	transporter	repressed			2.16537	9.17871	-6.0108	-2.58756	4.56693e-09	1.62616	1.7185	4.46134	1.08959	1.93127	8.44453	9.91288	0.590509	0.734172	6.10671	4.11378	10.7574	-3.93568	-2.86117	-4.14155	activated	activated	activated
Ston1	stonin 1; SALF, SBLF, STN1, STNB1; Functional dissection of a eukaryotic dicistronic gene: transgenic stonedB, but not stonedA, restores normal synaptic properties to Drosophila stoned mutants. The dicistronic Drosophila stoned mRNA produces two proteins, stonedA and stonedB, that are localized at nerve terminals. While the stoned locus is required for synaptic-vesicle cycling in neurons, distinc…	protein trafficking	repressed		C	6.80734	36.4006	-6.05688	-2.59858	5.17853e-24	7.0635	8.40148	6.8741	6.64016	5.05748	33.6077	39.1935	0.533916	2.79287	10.2687	43.5368	68.9363	-1.68299	-7.72435	-9.17079	activated	activated	activated
Syndig1l	synapse differentiation inducing 1 like	unknown	repressed	bound	C	2.19498	10.2536	-6.10232	-2.60936	2.75096e-10	2.31768	2.27454	3.1058	1.901	1.37587	11.4493	9.05788	0.283579	1.19569	1.5417	18.6024	27.2173	1.10663	-11.7586	-10.6919	repressed	activated	activated
Wdr86			repressed	bound	E	1.78383	9.93037	-6.16373	-2.6238	2.82964e-07	2.06876	1.63951	2.09237	2.25416	0.864351	9.93488	9.92586	0.251383	0.00450971	3.46474	18.2871	4.76283	-2.11689	-12.1293	-2.44837	activated	activated	activated
Atp8b4	ATPase, class I, type 8B, member 4	metabolism	repressed	bound	C	3.55948	26.025	-6.36992	-2.67128	3.33595e-25	2.61513	3.18142	3.90525	2.8627	5.2329	24.8876	27.1623	0.471176	1.13735	8.70929	43.128	81.1236	-2.09716	-11.234	-24.7355	activated	activated	activated
Adgrg3	adhesion G protein-coupled receptor G3	surface receptor	repressed		C	68.2117	406.468	-6.42027	-2.68263	1.99e-48	66.3138	62.9845	87.0946	54.0645	70.6013	398.317	414.618	5.44677	8.15034	171.375	547.75	772.7	-2.66426	-9.21191	-10.6141	activated	activated	activated
Eef1akmt1	EEF1A lysine methyltransferase 1	metabolism	repressed	bound	D	6.40266	55.5852	-6.48482	-2.69707	1.14048e-18	6.33083	5.66595	3.20928	7.99408	8.81316	54.5647	56.6057	0.976954	1.02052	33.3438	87.0124	57.3658	-3.82661	-10.8041	-11.2067	activated	activated	activated
Tnfsf11	RANKL; tumor necrosis factor (ligand) superfamily, member 11; ODF, OPGL, OPTB2, RANKL, TRANCE, hRANKL2, sOdf	secreted	repressed	bound	C	1.86982	10.8519	-6.51878	-2.7046	5.20705e-15	1.7872	2.35054	1.92926	0.86463	2.41748	11.3793	10.3245	0.278549	0.527397	2.45134	20.4496	29.8774	-1.44849	-13.075	-14.5542	activated	activated	activated
Trem1	triggering receptor expressed on myeloid cells 1; CD354, TREM-1; The triggering receptor expressed on myeloid cells 1 (TREM-1) is a cell surface receptor of the immunoglobulin superfamily, with a role in the amplification of proinflammatory cytokine production during infection. Triggering receptor expressed on myeloid cells 1 (TREM-1) is a superimmunoglobulin receptor expressed on myeloid cells t…	surface receptor	repressed		C	7.92155	52.6549	-6.57956	-2.71799	4.82804e-23	5.84304	7.91472	10.0413	6.22855	9.58018	60.0011	45.3088	0.849435	7.34613	14.8707	63.5072	81.7736	-1.82811	-8.4302	-10.2895	activated	activated	activated
Ly6d	lymphocyte antigen 6 complex_ locus D; Ly-61, Ly61, Thb; ly-6D; lymphocyte antigen 6D; thymocyte B-cell antigen	surface receptor	repressed		C	349.599	1931.33	-6.98612	-2.80449	1.3055e-41	334.119	398.705	477.851	298.071	239.247	1907.47	1955.18	41.1901	23.858	791.669	3058.52	3983.47	-2.81861	-11.7744	-9.83043	activated	activated	activated
Il2ra	interleukin 2 receptor subunit alpha	surface receptor	repressed	bound	D	6.49167	16.9813	-7.0178	-2.81102	6.81879e-05	4.44273	15.4235	7.76859	1.52746	3.29613	17.9153	16.0472	2.45418	0.934084	9.86486	62.4489	47.4516	-4.01135	-27.589	-5.1223	activated	activated	activated
Gpr25	G protein-coupled receptor 25; no literature	surface receptor	repressed		C	0.885513	5.42779	-7.06391	-2.82047	7.46486e-13	1.32467	0.96668	0.63554	0.534053	0.966622	5.92211	4.93347	0.140007	0.494322	1.22424	85.7081	267.897	-1.55894	-119.074	-271.275	activated	activated	activated
Qrfp	pyroglutamylated RFamide peptide; P51, P518, QR; neuropeptide. N-glycosylation of the human neuropeptide QRFP receptor (QRFPR) is essential for ligand binding and receptor activation. The newly identified pyroglutamylated RFamide peptide (QRFP) signaling system has been shown to be implicated in regulating a variety of physiological processes.	secreted	repressed	bound	C	1.13183	6.27704	-7.25432	-2.85884	2.83002e-11	1.46802	0.853863	1.63795	0.715722	0.983574	6.21788	6.3362	0.179105	0.0591621	0.909941	8.62431	9.8162	-1.03726	-10.6158	-7.43796	activated	activated	activated
Car3	carbonic anhydrase 3; Ca3, Car-3; CAIII; Carbonic anhydrase III (CAIII) is an isoenzyme of the CA family. Because of its low specific anhydrase activity, physiological functions in addition to hydrating CO(2) have been proposed. CAIII expression is highly induced in adipogenesis and CAIII is the most abundant protein in adipose tissues. The down-regulation of CAIII in preadipocytes enhances adipo…	metabolism	repressed	bound	C	10.9055	66.2041	-7.51505	-2.90978	1.15958e-21	11.9518	8.50522	16.7324	7.42521	9.91277	66.2923	66.1159	1.64176	0.0881828	21.5838	91.831	58.8458	-2.41252	-11.1201	-4.71318	activated	activated	activated
Sema3g	sema domain, immunoglobulin domain (Ig), short basic domain, secreted, (semaphorin) 3G; sem2; Differential endothelial transcriptomics identifies semaphorin 3G as a vascular class 3 semaphorin. Semaphorins have been identified as axon guidance molecules. Yet, they have more recently also been characterized as attractive and repulsive regulators of angiogenesis. Although the mouse knockout phenoty…	secreted	repressed	bound	C	9.31739	91.6789	-7.78726	-2.96112	1.30606e-29	8.39841	7.05615	8.39658	14.2644	8.47137	89.236	94.1219	1.26481	2.44296	28.3281	86.26	59.0036	-2.36781	-7.81461	-7.33594	activated	activated	activated
Spns2	spinster homolog 2 (Drosophila), sphingosine 1-phosphate transporter spinster homolog 2 (Drosophila), sphingosine 1-phosphate transporter	transporter	repressed	bound	C	6.47407	45.086	-7.84431	-2.97165	2.71217e-30	6.01389	5.97088	9.17663	6.05546	5.15346	44.9152	45.2568	0.69599	0.170782	12.8283	59.619	114.054	-2.19728	-11.0725	-16.0948	activated	activated	activated
Ly6a	lymphocyte antigen 6 complex, locus A; Ly-6A.2, Ly-6A/E, Ly-6E.1, Sca-1, Sca1, TAP; Ly-6A/Stem cell antigen-1 (Ly-6A/Sca-1) is a glycosylphosphatidylinositol-anchored protein expressed on many cell types including hematopoietic stem cells (HSCs) and early lymphoid-specific progenitors. Ly-6A/Sca-1/Sca-1-/- mice have significantly elevated serum levels of IgA with lambda light chains compared to w…	surface receptor	repressed		C	16.795	238.504	-9.27449	-3.21327	2.77486e-37	10.564	11.9471	10.806	21.4556	29.2023	268.723	208.285	3.70039	30.2188	55.9227	317.65	214.141	-2.13835	-13.1492	-19.2192	activated	activated	activated
Mir6973a	microRNA 6973a	other	repressed	bound	E	18.8582	22.6311	-9.72771	-3.2821	0.0203607	12.8025	25.3951	51.5953	0	4.49805	19.9048	25.3573	9.25463	2.72627	25.8206	27.2623	27.9478	-10.9032	-12.6116	1.05981	activated	activated	repressed
Asb10	ankyrin repeat and SOCS box containing 10; GLC1F, Asb-10; Ankyrin repeat and suppressor of cytokine signaling box containing protein-10 is associated with ubiquitin-mediated degradation pathways in trabecular meshwork cells. ASB10 may play a role in ubiquitin-mediated degradation pathways in TM cells	protein turnover	repressed		F	1.1816	5.1077	-10.1815	-3.34788	2.98731e-10	1.7711	1.52745	1.62713	0.638073	0.344228	4.65911	5.55628	0.288291	0.448584	1.51543	4.16633	2.47657	-2.97953	-8.8604	-1.49251	activated	activated	activated
Prss12	protease, serine 12 neurotrypsin (motopsin); Bssp-3, motopsin; Motopsin is a mosaic serine protease secreted from neuronal cells in various brain regions, including the hippocampus. The loss of motopsin function causes nonsyndromic mental retardation in humans and impairs long-term memory formation in Drosophila.	protein turnover	repressed	bound	E	3.28499	36.2875	-10.8068	-3.43387	3.22758e-16	2.87284	3.13833	3.85926	3.45919	3.09532	39.3057	33.2694	0.171388	3.01813	7.5921	10.38	1.45698	-2.22627	-3.31417	2.28355	activated	activated	repressed
Gimap4	GTPase, IMAP family member 4; Ian-1, Ian1, Imap4; GTPase IMAP family member 4; immune associated nucleotide 1; immunity-associated protein 4; Gimap4, a member of the newly identified GTPase of the immunity-associated protein family (Gimap), is strongly induced by the pre-T-cell receptor in precursor T lymphocytes, transiently shut off in double-positive thymocytes, and reappears after TCR-mediate…	signal transducer	repressed		C	60.562	625.095	-12.6331	-3.65914	2.73383e-10	25.9305	75.9875	101.749	28.1593	70.9837	658.731	591.459	14.6496	33.6357	152.139	543.908	481.195	-3.02534	-11.6962	-7.11282	activated	activated	activated
Kcnk12	potassium two pore domain channel subfamily K member 12	transporter	repressed	bound	C	0.586924	6.12779	-13.5912	-3.7646	4.64721e-12	0.818523	0.838281	0.392704	0.453743	0.43137	6.43876	5.81683	0.0991146	0.310964	1.92559	6.52342	24.8724	-4.20024	-15.5158	-35.9516	activated	activated	activated
Cacna1h	calcium channel, voltage-dependent, T type, alpha 1H subunit; CACNA1HB, Cav3.2, ECA6, EIG6; The T-type voltage-gated Ca(2+) channel Cav3.2 is essential for tracheal chondrogenesis. No assotiation with plasma cell differentation.	transporter	repressed		E	1.00521	9.78864	-17.0897	-4.09505	2.3645e-27	0.910244	1.0781	1.92152	0.655658	0.46052	9.65034	9.92693	0.252273	0.138291	1.8709	6.32256	2.61661	-3.21795	-11.7325	-2.00247	activated	activated	activated
Hnrnpll	heterogeneous nuclear ribonucleoprotein L like	other	repressed	bound	D	2.47781	31.6687	-17.2014	-4.10445	7.04423e-44	2.61363	3.82094	2.32439	1.23361	2.39647	32.801	30.5363	0.412349	1.13233	25.3715	29.1426	23.0899	-13.5557	-16.8589	-7.7854	activated	activated	activated
Ctla2b	cytotoxic T lymphocyte-associated protein 2 beta; no literature	unknown	repressed		C	0.524878	8.54028	-17.3731	-4.11879	1.27064e-08	0.609432	0.30034	0.751856	0.350997	0.611766	10.0553	7.02528	0.0856942	1.515	2.71898	13.347	5.4311	-5.43581	-28.7515	-9.70021	activated	activated	activated
Ehd3	EH domain containing 3; PAST3, Ehd2; Spatio-temporal regulation of EGFR signaling by the Eps15 homology domain-containing protein 3 (EHD3). The epidermal growth factor (EGF) receptor EGFR is a major receptor tyrosine kinase whose role in gliomagenesis is well established. We have recently identified EHD3 [Eps15 homology (EH) domain-containing protein 3], an endocytic trafficking regulatory protei…	protein trafficking	repressed	bound	C	4.47956	79.6519	-17.4731	-4.12707	7.74678e-75	4.94112	4.591	3.8768	3.52187	5.46701	74.114	85.1899	0.352208	5.53796	9.61675	130.957	259.838	-2.07573	-30.6544	-57.2769	activated	activated	activated
Gimap3	GTPase, IMAP family member 3; Gimap5, Ian4; Gimap3 regulates tissue-specific mitochondrial DNA segregation. Gimap3 is important for T cell development and survival, suggesting that leukocyte survival may be a key factor in the genetic regulation of mtDNA sequence variants and in modulating human mitochondrial diseases. Gimap3 is a membrane-anchored GTPase with a critical role in T cell developmen…	signal transducer	repressed	bound	D	15.0728	295.637	-18.9526	-4.24433	4.78655e-52	13.594	9.99742	21.0848	13.5136	17.1744	303.173	288.1	1.88333	7.53649	49.606	170.61	66.5335	-3.12965	-11.6676	-4.45863	activated	activated	activated
Ccl9	chemokine (C-C motif) ligand 9; CCF18, MRP-2, Scya10, Scya9; CCL9/10 (MIP-1delta);	secreted	repressed		C	0.751725	27.9764	-27.1204	-4.76131	8.72676e-10	0.69716	0.400836	0.57339	0.267682	1.81956	30.6985	25.2543	0.276809	2.72211	4.41659	25.8027	6.08432	-4.21028	-26.5764	-10.8184	activated	activated	activated
Fam78b	family with sequence similarity 78 member B	unknown	repressed	bound	C	0.585562	13.519	-28.3355	-4.82454	4.56769e-34	0.680954	0.621822	0.69184	0.581363	0.351833	14.9317	12.1062	0.0617884	1.41274	2.47924	6.56402	7.52986	-5.11974	-14.7079	-11.2322	activated	activated	activated
Stum	stum, mechanosensory transduction mediator homolog	signal transducer	repressed	bound	D	0.612608	28.1892	-43.0664	-5.42849	2.5371e-21	0.517803	0.696124	0.555308	0.491192	0.802611	29.7668	26.6116	0.0591984	1.57759	5.79718	39.3555	260.331	-8.72411	-64.0992	-437.054	activated	activated	activated
Sema6d	sema domain, transmembrane domain (TM), and cytoplasmic domain, (semaphorin) 6D	surface receptor	repressed	bound	C	0.244558	7.29524	-53.5511	-5.74284	3.0089e-39	0.193983	0.310695	0.452043	0.100551	0.165517	7.16034	7.43014	0.0620353	0.1349	0.486218	7.29733	12.9095	-3.50454	-57.2628	-40.0307	activated	activated	activated
H19	H19, imprinted maternally expressed transcript (non-protein coding);	other	repressed		E	1.05976	70.0106	-54.1173	-5.75802	2.96323e-16	1.61487	0.564613	0.628189	1.7244	0.766713	78.1327	61.8885	0.251712	8.12212	4.9598	15.8005	3.48309	-3.77271	-13.0126	-3.67022	activated	activated	activated
ccdc198	coiled-coil domain containing 198, no literature	unknown	repressed			0.0432068	5.26901	-161.069	-7.33154	1.35326e-05	0	0.0737981	0.0821078	0	0.0601282	6.01846	4.51956	0.0179849	0.749453	0.230816	3.88078	100.513	-6.91155	-125.44	-1843.33	activated	activated	activated

## Sheet: WT_vs_∆CRD1,2_pro_B
Table S2: Deregulated genes in ex vivo sorted Pax5(+/+) vs Pax5(∆CRD1,2/–) pro-B cells, determined by RNA-seq
Gene	Gene description	Functional annotation	Regulation	Pax5 binding	Cluster	Mean TPM	Mean TPM	Fold-change	Log2-fold-change	Adjusted P- value	TPM 111725	TPM 111735	TPM 111736	TPM 181421	TPM 181422	TPM 181437	TPM 181438	SEM (TPM)	SEM (TPM)	Mean TPM	Mean TPM	Mean TPM	Fold-change	Fold-change	Fold-change	Regulation	Regulation	Regulation
			Pax5(+/+) / Pax5(DCRD1,2/-)			Pax5(+/+)	Pax5(DCRD1,2/-)	Pax5(+/+) / Pax5(DCRD1,2/-)	Pax5(+/+) / Pax5(DCRD1,2/-)		Pax5(+/+)	Pax5(+/+)	Pax5(+/+)	Pax5(+/+)	Pax5(+/+)	Pax5(DCRD1,2/-)	Pax5(DCRD1,2/-)	Pax5(+/+)	Pax5(DCRD1,2/-)	Pax5(DCRD2/-)	Pax5(DCRD1/-)	Pax5(D/D)	Pax5(+/+) / Pax5(DCRD2/-)	Pax5(+/+) / Pax5(DCRD1/-)	Pax5(+/+) / Pax5(D/D)	Pax5(+/+) / Pax5(DCRD2/-)	Pax5(+/+) / Pax5(DCRD1/-)	Pax5(+/+) / Pax5(D/D)
Enpep	glutamyl aminopeptidase (aminopeptidase A); BP1, APA, Bp-1/6C3, Ly-51, Ly51, CD249, gp160; While mice homozygous for the BP-1 mutation did not express detectable BP-1 protein or enzyme activity, they developed normally, generated normal numbers of T and B cells, exhibited integrity of Ab responses to both thymus-dependent and -independent Ags, and produced normal serum Ig levels. Phenotypic analy…	surface receptor	activated	bound	D	24.8003	0	9753.59	13.2517	8.83992e-18	23.0665	26.9951	18.8087	25.4491	29.682	0	0	1.84356	0	1.32724	0.0351388	0.0154207	21.4967	802.571	1875.5	repressed	repressed	repressed
Pde9a	phosphodiesterase 9A; Phosphodiesterase 9A regulates central cGMP and modulates responses to cholinergic and monoaminergic perturbation in vivo	signal transducer	activated	bound	D	38.0388	0	6494.67	12.665	3.68044e-16	33.0931	30.8772	51.2989	33.8225	41.1022	0	0	3.73323	0	12.9106	0.0354915	0.0314391	3.00062	1069.33	1529.89	repressed	repressed	repressed
Tmem132e	transmembrane protein 132E; DFNB99; Whole-Exome Sequencing Identifies a Variant in TMEM132E Causing Autosomal-Recessive Nonsyndromic Hearing Loss DFNB99.	unknown	activated	bound	D	92.5214	0.0140768	6184.03	12.5943	7.98602e-31	95.3136	81.5773	107.496	101.82	76.3998	0.0155062	0.0126475	5.90841	0.00142935	25.3995	3.23354	0.303413	3.67564	28.4183	344.612	repressed	repressed	repressed
Cacna2d1	calcium channel, voltage-dependent, alpha2/delta subunit 1; Ca(v)alpha2delta1, Cacna2, Cchl2a;	transporter	activated	bound	C	11.7887	0	4958.03	12.2756	6.14035e-13	6.78349	14.8154	21.4837	6.24334	9.61753	0	0	2.86069	0	3.84562	0.260521	0.0577056	2.11748	30.7678	266.805	repressed	repressed	repressed
Dkk3	dickkopf WNT signaling pathway inhibitor 3; UNQ258/PRO295, REIC, RIG	secreted	activated	bound	C	8.23243	0	2311.7	11.1747	1.55325e-12	6.48115	8.80415	10.6763	8.16401	7.0365	0	0	0.73489	0	7.20456	0.266494	0.0662164	1.09979	29.2725	149.92	repressed	repressed	repressed
Grb7	growth factor receptor-bound protein 7; B47; GRB7 adapter protein; Growth factor receptor-bound protein 7 (GRB7 adapter protein) (Epidermal growth factor receptor GRB-7); epidermal growth factor receptor GRB-7; growth factor receptor-bound protein 7; Grb7 family adaptor molecules consist of Grb7, Grb10 and Grb14, each of which has several splicing variants. Grb7 is a multidomain intracellular sig…	signal transducer	activated		D	138.481	0.187878	773.247	9.59478	1.12208e-104	123.065	112.207	150.026	172.358	134.748	0.142803	0.232953	10.5424	0.0450746	33.5305	0.476379	1.2871	4.79282	332.241	101.129	repressed	repressed	repressed
Heyl	Hey3, Hrt3, bHLHb33, hesr3; The Hairy/Enhancer-of-split-related with YRPW-like motif (HEY) family of proteins are transcriptional repressors and downstream effectors of Notch signaling. Members of the Hes and Hey families of basic helix-loop-helix transcription factors are regarded as Notch target genes that generally inhibit neuronal differentiation of neural progenitor cells.	transcription regulator	activated	bound	C	84.0367	0.117049	712.299	9.47634	5.51084e-33	75.622	82.1697	83.3666	105.357	73.6688	0	0.234099	5.64257	0.117049	28.1955	0.689654	0.0189965	3.3332	134.131	3723.11	repressed	repressed	repressed
Cldn4	claudin 4; CPE-R, CPER, CPETR, CPETR1, WBSCR8, hCPE-R, Cep-r, Cpetr, Cpetr1; Claudins (Clds) are crucial constituents of tight-junction strands in epithelial cells and have a central role in barrier functions. We show that Cld4 is unexpectedly expressed in normal thymic lymphocytes independently of tight junctions; Claudin-4 induction by E-protein activity in later stages of CD4/8 double-positive…	other	activated	bound	D	22.6219	0.0378022	691.458	9.4335	9.07665e-17	17.3693	16.8345	29.7354	25.0315	24.139	0.0756045	0	2.44737	0.0378022	3.3187	0.263672	0.166739	7.69726	95.3503	126.721	repressed	repressed	repressed
D030045P18Rik	RIKEN cDNA D030045P18 gene	unknown	activated	bound	C	5.26475	0	681.117	9.41176	3.83629e-08	3.32514	6.23613	8.05251	2.55345	6.15653	0	0	1.01547	0	1.32186	0	0	3.34644	609.549	568.815	repressed	repressed	repressed
Serpina3n	serine (or cysteine) peptidase inhibitor, clade A, member 3N; Spi2-2, Spi2.2, Spi2/eb.4; Serpina3n accelerates tissue repair in a diabetic mouse model of delayed wound healing; The serine protease inhibitor SerpinA3N attenuates neuropathic pain by inhibiting T cell-derived leukocyte elastase.	other	activated		D	7.53041	0.0164172	652.471	9.34977	2.61352e-08	6.56153	2.39573	8.68583	11.6627	8.34631	0.0328345	0	1.52282	0.0164172	0.0557051	0	0.0933673	190.137	1590.46	75.7827	repressed	repressed	repressed
Gchfr	GTP cyclohydrolase I feedback regulator; GFRP, HsT16933, P35; GTP cyclohydrolase I (GTPCH) is the rate-limiting enzyme for biosynthesis of tetrahydrobiopterin (BH4), an obligate cofactor for NO synthases and aromatic amino acid hydroxylases. BH4 can limit its own synthesis by triggering decameric GTPCH to assemble in an inhibitory complex with two GTPCH feedback regulatory protein (GFRP) pentamer…	metabolism	activated	bound	C	11.1443	0	610.571	9.25402	6.59398e-08	8.73178	8.89977	15.386	14.3372	8.3668	0	0	1.52904	0	3.70492	0.349924	0.206328	3.22436	33.5443	64.9145	repressed	repressed	repressed
4922502D21Rik	no literature	unknown	activated	bound	C	5.25563	0	539.212	9.07471	7.33586e-07	1.59419	6.59942	9.79002	2.82792	5.4666	0	0	1.44414	0	0.623303	0	0.151389	6.83323	482.555	37.5639	repressed	repressed	repressed
Col5a3	collagen, type V, alpha 3; The a3(V) chain is poorly characterized among type V collagen chains. Pro-a3(V) collagen is expressed in newly synthesized bone as well as in the superficial fascia of developing muscle. The matrix containing the pro-a3(V) chain may therefore be needed for the initiation of wound healing.	other	activated		D	8.48893	0.0137039	389.44	8.60526	2.99511e-19	5.65306	12.3294	12.2753	5.94142	6.24546	0	0.0274077	1.55966	0.0137039	0.0574117	0	0.0140858	111.806	2810.35	606.603	repressed	repressed	repressed
2310008N11Rik			activated		C	5.59855	0	283.835	8.14891	1.05013e-05	6.19698	4.58098	5.43659	7.42371	4.3545	0	0	0.56119	0	1.28384	0	0	4.8197	254.011	159.216	repressed	repressed	repressed
Speer2	spermatogenesis associated glutamate (E)-rich protein 4a; no literature	unknown	activated		C	33.148	0.122468	260.271	8.02387	1.18002e-12	11.6116	36.5905	54.6807	23.1905	39.6665	0.244937	0	7.35176	0.122468	18.2074	6.5577	0	1.76776	4.82983	1943.98	repressed	repressed	repressed
Sertad4	SERTA domain containing 4; no literature	unknown	activated	bound	C	38.2252	0.204723	165.901	7.37418	2.27694e-79	29.3619	44.4919	47.6423	30.6355	38.9946	0.261681	0.147765	3.63804	0.0569582	15.7684	5.52775	0.197032	2.28025	6.4008	238.508	repressed	repressed	repressed
Lgr5	leucine-rich repeat-containing G protein-coupled receptor 5; Wnt agonists of the R-spondin family provide potent growth stimuli for crypts in vivo and in vitro. Independently, Lgr5 was found as an exquisite marker for these crypt stem cells. The story has come full circle with the finding that the stem cell marker Lgr5 constitutes the receptor for R-spondins and occurs in complex with Frizzled/Lr…	surface receptor	activated	bound	C	39.6862	0.181446	153.492	7.26202	1.41491e-62	28.7857	57.2199	54.8559	23.4155	34.1539	0.232511	0.130381	6.89823	0.0510647	11.3886	0.405442	0.356902	2.59928	71.8362	127.593	repressed	repressed	repressed
Fxyd6	FXYD domain containing ion transport regulator 6	transporter	activated		D	113.083	0.948993	129.285	7.01441	2.29677e-86	108.107	110.44	98.1725	135.336	113.36	1.33711	0.56088	6.12104	0.388113	34.6046	4.81817	0.120465	3.75333	26.5324	932.256	repressed	repressed	repressed
Polm	polymerase (DNA directed), mu; Pol Mu, Tdt-N; DNA-directed DNA/RNA polymerase mu; Pol iota; polymerase (DNA-directed), mu; terminal transferase polymerase (DNA directed), mu	other (VDJ)	activated	bound	C	24.4178	0.0997657	100.825	6.6557	5.08692e-31	21.6448	41.486	36.821	8.919	13.2183	0.0468102	0.152721	6.39724	0.0529556	4.86561	0.176468	1.38007	2.34085	63.605	24.3869	repressed	repressed	repressed
Cacna1e	calcium channel, voltage-dependent, R type, alpha 1E subunit	transporter	activated	bound	C	21.8403	0.17067	98.1646	6.61713	1.90271e-24	21.8957	21.0541	30.9941	18.0481	17.2094	0.086269	0.255072	2.45193	0.0844013	14.436	1.08331	1.2166	1.27108	16.672	20.9393	repressed	repressed	repressed
Rsph1	radial spoke head 1 homolog; MC, MCA, Tsg, Tsga2, CT79, RSP440A, TSA2, TSGA2, RSPH1; Mice with a Deletion of Rsph1 Exhibit a Low Level of Mucociliary Clearance and Develop a Primary Ciliary Dyskinesia Phenotype. Approximately 50% of cilia from Rsph1-/- cells appeared normal by transmission EM, whereas the remaining cilia revealed a range of defects, primarily transpositions or a missing central p…	other (cilia)	activated	bound	C	67.5996	0.495669	95.5298	6.57788	3.18551e-39	57.9422	90.3387	89.3044	42.2668	58.146	0.434469	0.556868	9.51985	0.0611998	30.0265	2.46253	0.411233	1.72392	20.6681	208.752	repressed	repressed	repressed
Ntn1			activated	bound	C	5.37687	0.0634207	79.1901	6.30725	3.23399e-29	6.19556	5.37327	5.41053	4.6588	5.24621	0.107379	0.0194628	0.245366	0.0439579	2.84514	0.109106	0.218004	1.80184	46.3073	26.0555	repressed	repressed	repressed
Pinlyp	phospholipase A2 inhibitor and LY6/PLAUR domain containing; no literature	unknown	activated	bound	D	7.46026	0.140671	72.6745	6.18338	7.15862e-08	5.06139	4.71903	8.00686	10.4785	9.03553	0.281342	0	1.12158	0.140671	0.470556	0.200697	0.147858	21.598	49.752	42.1154	repressed	repressed	repressed
Rd3l	retinal degenretinal degeneration 3-like; TDRD9-AS1, TDRD9AS1; no literatureeration 3 like	unknown	activated		D	11.8551	0.183439	65.5339	6.03417	1.24431e-11	11.0226	8.14824	12.969	13.12	14.0155	0	0.366877	1.04742	0.183439	0.860538	0.192967	0	16.4137	71.6608	424.104	repressed	repressed	repressed
Mmrn1	multimerin 1; ECM, EMILIN4, GPIa*, MMRN; Multimerin 1 (MMRN1) is a large, homopolymeric adhesive protein, stored in platelets and endothelium, that when released, binds to activated platelets, endothelial cells and the extracellular matrix.	other	activated		C	66.7184	0.947728	65.0158	6.02272	3.18873e-127	56.6935	61.4894	86.4363	55.9428	73.0302	1.00416	0.8913	5.79908	0.0564285	58.5935	10.3845	0.0792704	1.13592	6.30564	1020.86	repressed	repressed	repressed
Plxdc1	plexin domain containing protein 1, TEM7 related; TEM7; a novel transmembrane protein that is highly expressed in the tumor endothelium; the ligand nidogen interact with full length TEM7 on cell surface	surface receptor	activated	bound	C	158.344	2.43232	64.1599	6.0036	7.15508e-94	152.419	135.394	179.831	189.559	134.518	1.8853	2.97935	11.3259	0.547024	102.131	7.53089	7.4616	1.66479	22.2246	21.1927	repressed	repressed	repressed
Dnase1l3	deoxyribonuclease I-like 3; DNasegamma, Dhp2, Lsd; Apoptotic DNA fragmentation may be a cooperative activity between caspase-activated deoxyribonuclease and the poly(ADP-ribose) polymerase-regulated DNAS1L3, an endoplasmic reticulum-localized endonuclease that translocates to the nucleus during apoptosis. Loss-of-function variant in DNASE1L3 causes a familial form of systemic lupus erythematosus.…	other	activated	bound	D	10.1169	0.17727	58.3176	5.86586	1.86673e-40	7.42402	8.84739	12.9262	9.94784	11.4388	0.203584	0.150956	0.962591	0.026314	1.95349	0.408177	0.239171	5.66758	26.7076	41.3235	repressed	repressed	repressed
Phyhip	phytanoyl-CoA hydroxylase interacting protein; DYRK1AP3, PAHX-AP, PAHXAP1, Lnap1ip; Dual-specificity tyrosine-phosphorylated and regulated kinase 1A (DYRK1A) interacts with the phytanoyl-CoA alpha-hydroxylase associated protein 1 (PAHX-AP1), a brain specific protein.	other	activated		D	5.53879	0.111419	56.7295	5.82603	1.23386e-16	3.54468	4.97157	6.2185	7.65058	5.30863	0.122732	0.100105	0.680912	0.0113133	0.464306	0.330384	0.50357	14.6164	20.2594	10.1164	repressed	repressed	repressed
Zkscan16	zinc finger with KRAB and SCAN domains 16; ZKSCAN16, ZSCAN48; no literature	unknown	activated	bound	C	9.16166	0.102854	51.2091	5.67833	4.33101e-40	6.82016	13.2787	14.4184	4.64723	6.64379	0.0752616	0.130446	1.95941	0.0275924	4.43241	1.50686	0.0770763	1.31183	3.79684	148.455	repressed	repressed	repressed
Fcrla	Fc receptor-like A; FCRL, FCRL1, FREB, Fcrlm1, Fcrx, Freb1, mFREB, mFcrX; Fc receptor homolog expressed in B cells (FREB); Fc receptor related protein X; Fc receptor-like and mucin-like 1; fc receptor homolog expressed in B-cells; fc receptor-like protein; fc receptor-related protein X; FCRLA is a resident endoplasmic reticulum protein that associates with intracellular Igs, IgM, IgG and IgA; FCR…	protein trafficking	activated	bound	C	189.9	2.59526	48.4113	5.59727	5.40759e-59	185.437	324.243	178.435	115.113	146.271	3.25055	1.93997	35.8441	0.655294	124.143	7.28904	13.043	1.08698	18.2196	17.871	repressed	repressed	repressed
Mir133a-2	microRNA 133a-2	other (miRNA)	activated		G	12.3022	0.329134	46.6519	5.54386	0.0195773	16.3232	9.9372	6.44941	19.3555	9.4459	0.658268	0	2.38667	0.329134	3.5646	1.41526	0.82781	4.23657	10.5824	12.3998	repressed	repressed	repressed
Cd36	CD36 molecule (thrombospondin receptor); BDPLT10, CHDS7, FAT, GP3B, GP4, GPIV, PASIV, SCARB3; CD36 antigen (collagen type I receptor, thrombospondin receptor); GPIIIB; PAS IV; PAS-4 protein; cluster determinant 36; fatty acid translocase; glycoprotein IIIb; leukocyte differentiation antigen CD36; platelet glycoprotein 4; platelet glycoprotein IV; scavenger receptor class B, member 3; function of …	surface receptor	activated	bound	C	12.0898	0.246109	45.0741	5.49423	1.13249e-33	9.51046	14.3866	13.3225	8.89868	14.3305	0.27893	0.213288	1.19692	0.0328211	6.13932	1.27434	0.423738	1.94297	9.20599	31.2041	repressed	repressed	repressed
Ajuba	LIM domain-containing protein ajuba; Ajuba transactivates N-cadherin expression in colorectal cancer cells through interaction with Twist. Ajuba is a multiple LIM domain-containing protein and functions as a transcriptional coregulator to modulate many gene expressions in various cellular processes. Here, we describe that the LIM domain of Ajuba interacts with Twist, and the Twist box is a pivota…	transcription regulator	activated	bound	C	20.9586	0.560256	33.7232	5.07567	3.75224e-46	18.387	20.7008	25.7124	20.3423	19.6507	0.371321	0.749192	1.25238	0.188936	16.401	3.77836	0.406249	1.26781	5.41883	52.3129	repressed	repressed	repressed
Tnfrsf8	tumor necrosis factor receptor superfamily, member 8; Cd30, D1S166E, Ki, Ki-1; Costimulatory signals via the subset of the TNFR superfamily molecules, OX40 (TNFRSF4), 4-1BB (TNFRSF9), CD27, DR3 (TNFRSF25), CD30 (TNFRSF8), GITR (TNFRSF18), TNFR2 (TNFRSF1B), and HVEM (TNFRSF14), which are constitutive or inducible on T cells, play important roles in protective immunity, inflammatory and autoimmune …	surface receptor	activated		C	8.78257	0.282057	33.7142	5.07529	2.79966e-25	8.2829	4.51165	11.1827	10.3578	9.57786	0.239091	0.325022	1.16972	0.0429651	5.60787	1.50935	0.144539	1.85023	6.76907	59.0109	repressed	repressed	repressed
Myo1e	myosin IE; actin-dependent motor protein myosin 1E (Myo1E). Myo1e modulates the recruitment of activated B cells to inguinal lymph nodes. critical role of Myo1e in the mechanism of B-cell adhesion and migration.	cytoskeleton	activated	bound	C	9.12594	0.176531	30.8396	4.94671	5.58293e-40	9.71533	12.4724	11.8224	4.9347	6.68484	0.138471	0.214591	1.45504	0.03806	2.85061	0.215735	0.724218	2.10443	27.3359	15.6803	repressed	repressed	repressed
Slit1	slit homolog 1 (Drosophila); MEGF4, SLIL1, SLIT-1, SLIT3; SLIT1 gene at human chromosome 10q24.1, SLIT2 gene at 4p15.31, and SLIT3 gene at 5q34-q35.1 encode large secreted proteins functioning as ligands for Roundabout (Robo) receptors. SLIT-ROBO signaling pathway is implicated in neurogenesis, angiogenesis, and immune response through the regulation of axonal guidance, endothelial cell migration…	secreted	activated	bound	C	31.7609	1.00612	29.6473	4.88983	1.31973e-58	26.8809	28.4608	41.8183	33.8338	27.8106	1.0848	0.927447	2.79067	0.0786751	13.5397	1.96679	0.865715	2.37848	16.118	38.3511	repressed	repressed	repressed
Rpl3l	ribosomal protein L3-like	other	activated		C	29.0225	0.873657	28.6849	4.84222	7.02068e-23	20.6607	27.1596	46.4981	23.4741	27.3199	1.50225	0.24506	4.54132	0.628597	30.4039	7.77406	3.7868	-1.15689	3.32804	8.30318	activated	repressed	repressed
Ache	acetylcholinesterase; ACEE, ARACHE, N-ACHE, YT	metabolism	activated	bound	C	6.45364	0.174284	27.4915	4.78092	1.5238e-10	5.19163	7.04708	10.1365	3.42168	6.47134	0.247594	0.100974	1.11133	0.0733101	2.49813	0.916074	1.21118	2.02267	5.43558	6.17577	repressed	repressed	repressed
Spsb4	splA/ryanodine receptor domain and SOCS box containing 4; SPRY domain-containing SOCS box protein 4; belong to the SOCS box family of E3 ubiquitin ligases; iNOS was polyubiquitinated and degraded in a proteasome-dependent manner when SPSB1, SPSB2, or SPSB4 was expressed	protein turnover	activated	bound	D	12.8654	0.509257	25.4614	4.67024	3.13226e-30	12.8404	10.5724	13.5659	14.8988	12.4494	0.368064	0.650451	0.709127	0.141194	2.88537	0.658831	0.396368	4.94268	21.3146	31.8671	repressed	repressed	repressed
Plpp3	phospholipid phosphatase 3; Lpp3, PRG, PRG-2, Pp, Ppab2b, Ppap2b; The potential role of the lipid phosphate phosphatase 3 (Plpp3) gene in cardiovascular disease; PLPP3 encodes LPP3 (lipid phosphate phosphatase 3), a cell-surface enzyme that can regulate the availability of bioactive lysophopsholipids including lysophosphatidic acid (LPA). The PLPP3 gene encodes for a ubiquitous enzyme that dephos…	signal transducer	activated	bound	C	17.7672	0.714113	25.145	4.6522	2.16898e-62	14.0221	17.9762	18.9094	18.8437	19.0847	0.562921	0.865306	0.955748	0.151192	9.58962	4.81692	0.252562	2.05392	4.02494	69.8716	repressed	repressed	repressed
Rab6b	RAB6B, member RAS oncogene; ARHGEF10 was found to localize to vesicles containing Rab6 (of which there are three isoforms, Rab6a, Rab6b and Rab6c), Rab8 (of which there are two isoforms, Rab8a and Rab8b), and/or the secretion marker neuropeptide Y (NPY)-Venus in a Rab6-dependent manner. ARHGEF10 directs the localization of Rab8 to Rab6-positive executive vesicles.	protein trafficking	activated	bound	C	22.967	0.79929	25.0905	4.64907	3.68716e-46	23.8997	17.3918	31.8185	22.4854	19.2396	0.737527	0.861053	2.49426	0.0617631	10.6588	2.57199	3.20778	2.04213	8.33276	7.69493	repressed	repressed	repressed
Slc45a3	solute carrier family 45 member 3; IPCA-2, IPCA-6, IPCA-8, IPCA6, PCANAP2, PCANAP6, PCANAP8, PRST; putative H +/sugar transporter.	transporter	activated		B	9.73519	0.301764	25.0577	4.64718	1.30329e-19	10.7136	7.75744	13.9084	8.70785	7.58862	0.0589155	0.544612	1.18212	0.242848	7.06288	3.03873	0.0433111	1.20329	2.75286	248.55	repressed	repressed	repressed
Ehd2	EH-domain containing 2; PAST homolog 2; PAST2; ferlins are calcium-sensing, C2 domain-containing proteins involved in vesicle trafficking; Fer1L5 protein binds directly to the endocytic recycling proteins EHD1 and EHD2 and that the second C2 domain in Fer	protein trafficking	activated	bound	C	120.141	4.69754	23.7916	4.57238	7.65541e-53	141.365	115.327	111.581	127.914	104.52	3.71626	5.67882	6.52426	0.981279	44.2294	10.4473	0.94628	2.74725	11.4461	136.214	repressed	repressed	repressed
Dpt	dermatopontin; TRAMP, EQ-1, Eq1; Dermatopontin is a novel regulator of the CdCl2-induced decrease in claudin-11 expression. Dermatopontin (DPT), an extracellular matrix (ECM) protein, has been previously shown to be upregulated in the infarct zone of experimentally induced myocardial infarction (MI) rats. Dermatopontin promotes adhesion, spreading and migration of cardiac fibroblasts in vitro.	secreted	activated		B	6.50503	0.228871	23.5675	4.55873	2.65686e-13	7.58281	5.28204	8.89915	5.5968	5.16435	0.359894	0.0978482	0.742006	0.131023	11.6463	4.28104	0.340379	-2.081	1.28718	22.0669	activated	repressed	repressed
Cd19	CD19 molecule CD19 molecule	surface receptor	activated	bound	B	1171.17	46.6183	23.3411	4.5448	3.32239e-127	1122.69	1107.92	1355.44	1142.6	1127.18	39.8506	53.386	46.3995	6.76771	985.903	445.175	11.2402	1.19705	2.60921	107.453	repressed	repressed	repressed
Hdac11	histone deacetylase 11; HD11; Histone deacetylase 11: A novel epigenetic regulator of myeloid derived suppressor cell expansion and function. Divergent roles of histone deacetylase 6 (HDAC6) and histone deacetylase 11 (HDAC11) on the transcriptional regulation of IL10 in antigen presenting cells.	transcription regulator	activated	bound		46.4	2.11272	20.9125	4.38629	9.4742e-43	33.7537	48.5518	57.8607	48.8149	43.019	2.03129	2.19414	3.95708	0.0814284	4.574	1.41571	15.664	10.4535	33.2901	2.96942	repressed	repressed	repressed
Ccm2l	cerebral cavernous malformation 2-like; The cerebral cavernous malformation proteins CCM2L and CCM2 prevent the activation of the MAP kinase MEKK3. In vitro, both CCM2L and CCM2 bind MEKK3 in a complex with CCM1. Both CCM2L and CCM2 interfere with MEKK3 activation and its ability to phosphorylate MEK5, a downstream target. The in vivo relevance of this regulation was investigated in zebrafish. CC…	signal transducer	activated		C	22.0254	0.785902	20.6247	4.3663	5.24624e-24	20.1078	20.4663	35.764	20.7413	13.0474	0.558856	1.01295	3.72231	0.227046	8.83024	2.019	1.81118	2.01377	8.66229	14.2	repressed	repressed	repressed
Ikzf3	IKAROS family zinc finger 3 (Aiolos) IKAROS family zinc finger 3 (Aiolos)	transcription regulator	activated	bound	C	42.5413	1.06907	18.654	4.22141	1.47176e-45	51.855	66.9561	51.7446	15.0113	27.1398	1.10257	1.03556	9.38785	0.0335052	15.7064	1.3117	2.02636	1.37258	16.1826	28.2839	repressed	repressed	repressed
Slc12a3	solute carrier family 12, member 3; NCC, NCCT, TSC; Gitelman syndrome (GS) is a rare autosomal recessive renal tubular disease, caused by mutations in the SLC12A3 gene, which encodes the renal thiazide-sensitive Na/Cl cotransporter (NCCT) in the distal renal tubule.	transporter	activated	bound	C	25.5328	1.09265	18.2317	4.18837	1.69311e-45	22.5812	26.9932	36.6259	19.428	22.0357	1.2036	0.981705	3.0282	0.110947	19.1074	3.5348	1.17726	1.1234	5.97903	24.6185	repressed	repressed	repressed
Alpl	Apk2, alkaline phosphatase, liver/bone/kidney	metabolism	activated	bound		132.966	7.28792	18.1565	4.18242	1.23478e-52	163.404	102.886	123.726	146.621	128.192	6.94262	7.63323	10.3099	0.345302	47.6391	79.1717	0.842239	3.01025	1.78211	163.993	repressed	repressed	repressed
Cdc25b	cell division cycle 25B; Cell Division Cycle-25 (CDC25) plays an important role in transitions between cell-cycle phases by dephosphorylating and activating CDKs. CDC25B and CDC25C play a major role in G2/M progression, whereas CDC25A assists in G1/S transition	cell cycle	activated	bound	C	676.401	35.3582	18.0929	4.17735	2.7029e-106	635.319	727.271	682.264	642.693	694.458	31.6771	39.0393	16.9884	3.68109	500.04	138.292	17.4387	1.38681	4.9355	39.3164	repressed	repressed	repressed
Gm20743	predicted gene, 20743	unknown	activated	bound	B	23.2199	0.702777	17.7743	4.15172	7.08959e-16	19.0539	26.4116	44.5912	8.72117	17.3215	0.948436	0.457118	6.03855	0.245659	17.6805	4.67748	0.258124	-1.33002	2.79885	116.23	activated	repressed	repressed
Ms4a1	membrane-spanning 4-domains, subfamily A, member 1; CD20 antigen; B-cell differentiation antigen Ly-44; B-lymphocyte antigen CD20; lymphocyte antigen 44	surface receptor	activated	bound	C	13.2454	0.227369	17.5371	4.13234	1.00086e-11	10.3581	16.8255	30.5247	2.13527	6.38334	0.229808	0.224929	4.95101	0.00243941	3.76042	0.542806	0.268077	1.14725	7.82305	72.674	repressed	repressed	repressed
Mgst1	microsomal glutathione S-transferase 1; Microsomal glutathione transferase 1 (MGST1) is a membrane bound enzyme involved in the detoxification of reactive electrophiles and protection of membranes from oxidative stress. The enzyme displays an unusual and broad subcellular distribution with especially high levels in the endoplasmic reticulum (ER) and outer mitochondrial membrane (OMM).	metabolism	activated	bound	C	57.904	3.66696	17.1719	4.10198	1.57138e-08	40.015	72.3918	44.5341	51.9217	80.6576	3.99552	3.3384	7.94412	0.328561	44.857	5.62779	4.58423	1.51763	11.904	11.1658	repressed	repressed	repressed
Egfl6	EGF-like-domain, multiple 6; Maeg; EGF-like protein 6; MAM and EGF domains-containing gene protein; epidermal growth factor-like protein 6; EGFL6, a member of the epidermal growth factor (EGF) repeat superfamily proteins, induces angiogenesis by a paracrine mechanism in which EGFL6 is expressed in osteoblastic-like cells but promotes migration and angiogenesis of endothelial cells. Co-immunopreci…	secreted	activated	bound	C	6.10993	0.181809	17.085	4.09466	2.97084e-09	5.14093	12.2485	6.60092	2.50503	4.05424	0.177489	0.186129	1.67457	0.00432027	4.02907	0.720234	0	-1.1963	4.60189	1109.13	activated	repressed	repressed
Fcmr	Fc fragment of IgM receptor; Fai, Faim3, Fcmu, FcmuR, Toso; Emerging Functions of Natural IgM and Its Fc Receptor FCMR in Immune Homeostasis. Opsonization of antigen complexed with IgM is mediated by cell surface Fc receptors. While the existence of Fc alpha/mu receptor has been known for some time, only recently has the Fc receptor specific for IgM (FCMR) been identified. sIgM-Fc?R Interactions …	surface receptor	activated		C	22.0971	0.567273	17.0562	4.09222	5.43235e-17	23.5752	25.5883	41.644	8.10047	11.5773	0.872393	0.262154	5.92886	0.305119	14.9289	2.24683	0.824751	-1.47359	4.44034	36.8757	activated	repressed	repressed
Cnn1	calponin 1; CN, CnnI; HEL-S-14, SMCC, Sm-Calp 600; Calponin is a calcium binding protein. Calponin tonically inhibits the ATPase activity of myosin in smooth muscle. Phosphorylation of calponin by a protein kinase, which is dependent upon calcium binding to calmodulin, releases the calponin's inhibition of the smooth muscle ATPase. Calponin1 inhibits dilated cardiomyopathy development in mice thr…	cytoskeleton	activated	bound	B	21.3204	1.25747	16.9383	4.08222	9.53679e-33	25.8821	16.9037	19.9645	24.111	19.7407	1.44706	1.06788	1.61923	0.189593	25.8182	18.6196	0.0866555	-1.12725	1.21067	210.078	activated	repressed	repressed
Padi3	peptidyl arginine deiminase, type III; Pad3, Pdi3, mKIAA4171; eptidylarginine deiminase (PAD, EC 3.5.3.15) enzyme catalyzes the conversion of arginine residues to citrulline residues in the presence of calcium ion, which is an elaborate post-translational modification on the target protein. Recently, five isoforms have been identified in mammals. Among them, three isoforms (type I, II, III) are e…	metabolism	activated	bound	E	18.4969	1.14357	16.772	4.06798	4.13716e-16	15.5583	15.1304	22.7369	21.3107	17.7482	1.94133	0.345807	1.52355	0.797763	7.09959	3.98058	6.83314	2.87407	5.04445	2.59386	repressed	repressed	repressed
C1qb	complement component 1, q subcomponent, beta polypeptide; Adia;	other (complement)	activated		C	11.2408	0.959434	16.3251	4.02902	1.82331e-18	6.87441	7.33288	9.1133	16.9935	15.8898	0.80614	1.11273	2.163	0.153294	10.563	3.46451	1.62249	1.62212	4.86076	4.88262	repressed	repressed	repressed
Bfsp2	beaded filament structural protein 2, phakinin; CP4, CP47, CP49, LIFL-L; Bfsp2 mutation found in mouse 129 strains causes the loss of CP49 and induces vimentin-dependent changes in the lens fibre cell cytoskeleton.	cytoskeleton	activated	bound	C	424.551	30.6149	16.2815	4.02516	1.61224e-47	425.492	331.405	340.62	605.796	419.445	35.4661	25.7637	49.2936	4.85122	299.781	80.3402	11.6266	1.79588	6.59497	31.9453	repressed	repressed	repressed
Hbb-b2	hemoglobin, beta adult minor chain	other (b-globin)	activated		C	2099.22	195.226	15.7165	3.97421	3.41105e-11	1519.77	1550.89	1028.01	3274.43	3122.99	150.612	239.841	458.974	44.6144	1760.47	801.706	307.294	1.89193	4.08781	4.38064	repressed	repressed	repressed
Amotl1	angiomotin like 1; angiomotin-like protein 1; junction-enriched and associated protein; angiomotin-like 1 forms part of a protein complex containing p80-angiomotin; angiomotin-like 1 not only co-localizes with filamentous actin but also significantly modi	cytoskeleton	activated	bound	B	5.58691	0.379081	15.3907	3.94399	3.79953e-19	5.0432	4.9364	5.78131	7.79097	4.38266	0.152983	0.605179	0.594335	0.226098	2.94645	6.46491	0.265175	2.18009	-1.02258	20.0705	repressed	activated	repressed
Ankrd6	ankyrin repeat domain 6; diversin; Ankrd6 is related to the Drosophila gene Diego, which interacts with Flamingo in the regulation of planar cell polarity; Ankyrin repeat domain 6 (ANKRD6) is a ubiquitous protein that associates with early development in mammals and is highly expressed in the brain, spinal cord, and heart of humans. Centrosomal localization of Diversin and its relevance to Wnt si…	signal transducer	activated	bound	C	19.8198	1.0966	15.1047	3.91693	6.18827e-39	16.7816	19.6442	27.8811	17.5146	17.2774	0.801456	1.39175	2.07393	0.295147	13.5692	5.70543	0.586432	1.33262	3.1199	36.4271	repressed	repressed	repressed
Tent5c	terminal nucleotidyltransferase 5C; Fam46, Fam46c; FAM46 proteins are novel eukaryotic non-canonical poly(A) polymerases. TENT5A, possibly together with its paralog TENT5C, is responsible for the wave of cytoplasmic polyadenylation of mRNAs. TENT5C is a non-canonical cytoplasmic poly(A) polymerase highly expressed by activated B cells to suppress their proliferation.	other (polyA pol)	activated	bound	C	24.4961	2.02953	14.6181	3.86968	3.37063e-19	18.7514	26.0192	15.0648	28.0962	34.5487	1.41711	2.64195	3.45172	0.612421	16.2965	9.95556	4.55656	1.98606	3.20025	4.38322	repressed	repressed	repressed
Adam19	ADAM metallopeptidase domain 19; FKSG34, MADDAM, MLTNB; The ADAM (a disintegrin and metalloproteinases) and the related ADAMTS (a disintegrin and metalloproteinases with thrombospondin) motifs metalloproteinases are membrane-anchored and secreted proteins exhibiting key roles in mediating cell adhesion, proteolytic shedding, and cell signaling. ADAM10 is a principal 'sheddase' of the low-affinity…	protein turnover	activated	bound	E	8.1802	0.215178	14.5964	3.86754	2.99335e-14	7.29922	15.1875	11.8298	2.3207	4.26376	0.264442	0.165915	2.37561	0.0492633	2.01195	0.0709418	3.91835	1.67453	46.6891	2.97788	repressed	repressed	repressed
Gpam	glycerol-3-phosphate acyltransferase_ mitochondrial glycerol-3-phosphate acyltransferase, mitochondrial	metabolism	activated	bound	C	245.166	14.7568	14.5373	3.86169	2.06088e-118	226.687	290.271	260.759	206.528	241.583	16.1542	13.3594	14.361	1.3974	168.593	37.811	16.8713	1.37531	6.03536	15.4425	repressed	repressed	repressed
Smtnl2	smoothelin-like 2; Smoothelins and the Control of Muscle Contractility. The more recently identified smoothelin-like proteins (SMTNL1 and SMTNL2) have more diverse functional implications. SMTNL1 is linked to the regulation of smooth muscle contractility and adaptations of both smooth and skeletal muscle to hypertension, pregnancy, and exercise training. SMTNL2 remains essentially uncharacterized…	other	activated	bound	B	238.44	16.1895	14.4048	3.84848	6.19005e-37	215.399	233.883	256.274	257.789	228.853	9.99243	22.3866	8.17312	6.19707	180.389	95.3711	4.039	1.40682	2.61903	58.7669	repressed	repressed	repressed
Prss34	protease, serine 34; Mcp11, mMcp-11; Basophil tryptase mMCP-11 plays a crucial role in IgE-mediated, delayed-onset allergic inflammation in mice. The transwell migration assay in vitro suggested that mMCP-11-mediated proteolytic products of serum protein promoted migration of basophils, eosinophils, and macrophages via 1 or more G protein-coupled receptors. Thus, basophil tryptase mMCP-11 is a cr…	protein turnover	activated		G	9.58309	0.921388	13.9403	3.80119	0.0459399	11.0864	4.32028	5.12195	10.5946	16.7922	0.281496	1.56128	2.26775	0.639892	84.2371	1.05591	4.49207	-5.98596	13.1038	1.55569	activated	repressed	repressed
Kif19a	kinesin family member 19A; KIF 19A, KIF19A; KIF19A is a microtubule-depolymerizing kinesin for ciliary length control. KIF19A had ATP-dependent microtubule-depolymerizing activity mainly at the plus end of microtubules.	cytoskeleton	activated	bound	C	17.4859	1.13946	13.9313	3.80026	1.00959e-28	15.3004	15.5788	23.6689	18.0833	14.7984	1.15662	1.1223	1.64655	0.0171571	10.962	1.78797	3.31963	1.56645	9.45488	5.50597	repressed	repressed	repressed
Rbpms	RNA binding protein with multiple splicing; HEart, RRM Expressed Sequence; RBP-MS; RNA-binding protein gene with multiple splicing; RNA-binding protein with multiple splicing; RNA-binding protein with multiple splicing (RBP-MS); heart and RRM expressed sequence;	unknown	activated	bound	B	42.5438	2.8738	13.5278	3.75786	5.58638e-53	43.3602	40.0904	47.8418	36.9092	44.5173	2.84844	2.89917	1.87613	0.0253643	36.871	14.579	6.74077	1.14203	2.84212	6.56694	repressed	repressed	repressed
Ermap	erythroblast membrane associated protein (Scianna blood group); BTN5, PRO2801, RD, SC; ERMAP is a B7 family-related molecule that negatively regulates T cell and macrophage responses	surface receptor	activated		C	9.11091	0.688734	13.3111	3.73456	1.12699e-11	9.58883	9.15914	7.24281	5.98008	13.5837	0.616755	0.760712	1.29477	0.0719783	6.2071	2.19826	2.6165	1.60359	4.45484	3.28601	repressed	repressed	repressed
Alas2	5'-aminolevulinate synthase 2; ALAS-E, ALASE, ANH1, ASB, SIDBA1, XLDPP, XLEPP, XLSA; Delta-aminolevulinate synthase 2 also known as ALAS2; The product of this gene specifies an erythroid-specific mitochondrially located enzyme. The encoded protein catalyzes the first step in the heme biosynthetic pathway.	metabolism	activated		C	150.664	17.2413	13.2542	3.72838	3.49935e-22	84.5705	120.719	68.5119	208.234	271.282	17.1582	17.3244	38.6504	0.0830929	145.666	69.1439	20.3246	1.69891	3.52128	4.43489	repressed	repressed	repressed
Snca	synuclein alpha; Alpha-synuclein is a neuronal protein that regulates synaptic vesicle trafficking and subsequent neurotransmitter release	protein trafficking	activated		C	24.6883	2.57242	13.1701	3.71919	8.87232e-20	15.2064	23.8286	14.7866	34.3203	35.2994	3.81625	1.32859	4.43882	1.24383	24.0972	7.47721	1.23167	1.50118	4.75858	14.5937	repressed	repressed	repressed
C1qc	complement component 1, q subcomponent, C chain; Adib, C1qg, Ciqc;	other (complement)	activated		C	11.8785	1.21178	12.8838	3.68748	3.58096e-11	7.01103	7.43561	12.5457	15.8898	16.5105	1.364	1.05956	2.01771	0.152221	9.07104	3.06899	1.80126	1.8575	5.39345	5.01959	repressed	repressed	repressed
Lcp2	SLP-76, SH2 domain-containing leukocyte protein of 76 kDa	signal transducer	activated	bound	C	20.0764	1.67887	12.774	3.67514	5.20282e-20	16.2389	18.927	20.6349	19.4739	25.1076	2.32484	1.03291	1.44975	0.645965	15.4018	3.28747	3.09443	1.49444	6.88886	6.00871	repressed	repressed	repressed
Parvb	parvin, beta; CGI-56 6, D15Gsk1, affixin; Structural basis for paxillin binding and focal adhesion targeting of -parvin. -Parvin is a cytoplasmic adaptor protein that localizes to focal adhesions where it interacts with integrin-linked kinase and is involved in linking integrin receptors to the cytoskeleton. It has been reported that despite high sequence similarity to -parvin, -parvin does not b…	signal transducer	activated	bound	C	73.8671	5.51693	12.5788	3.65292	1.36538e-34	62.4764	71.2689	92.2767	87.3862	55.9273	4.34226	6.6916	7.00004	1.17467	41.1748	11.2023	13.2087	1.83084	6.62427	5.72245	repressed	repressed	repressed
Cdc42ep4	CDC42 effector protein (Rho GTPase binding) 4; binder of Rho GTPase 4; binder of Rho GTPases 4; cdc42 effector protein 4; no literature	signal transducer	activated	bound	C	9.70824	0.749106	12.5525	3.64991	2.30831e-15	11.1843	8.7781	8.80123	9.42367	10.3539	0.588248	0.909964	0.467143	0.160858	5.80724	1.86321	1.0628	1.76559	5.41528	9.30445	repressed	repressed	repressed
Id3	inhibitor of DNA binding 3, HLH protein	transcription regulator	activated	bound	C	574.867	47.1349	12.4259	3.63528	9.93145e-47	613.305	432.871	619.159	681.072	527.929	52.7277	41.5421	43.0609	5.5928	416.23	135.383	52.9563	1.5203	4.60073	10.6409	repressed	repressed	repressed
Selenom	selenoprotein M; SELM, SEPM; ER-resident proteins - selenom. Selenoprotein M Promotes Hypothalamic Leptin Signaling and Thioredoxin Antioxidant Activity. elenoproteins are an essential class of proteins involved in redox signaling and energy metabolism. However, the functions of many selenoproteins are not clearly established. Selenoprotein M (SELENOM), an endoplasmic reticulum (ER)-resident oxid…	other	activated	bound	C	170.168	13.1666	12.4177	3.63433	1.29237e-23	151.136	112.83	251.069	204.373	131.43	14.5381	11.7951	25.3629	1.37148	87.9108	47.9284	9.45815	2.00901	3.62759	18.2805	repressed	repressed	repressed
Pcp4l1	Purkinje cell protein 4-like 1; IQM1; Purkinje cell protein 4-like 1 (Pcp4l1) is a small neuronal IQ motif protein closely related to the calmodulin-binding protein Pcp4/PEP-19. PEP-19 interacts with calmodulin via its IQ motif to inhibit calmodulin-dependent enzymes and we hypothesized Pcp4l1 would have similar properties. Pcp4l1 may be a latent calmodulin inhibitor regulated by post-translation…	other	activated	bound	B	231.367	16.6266	12.4028	3.63259	1.47732e-56	208.596	233.159	286.182	229.082	199.816	14.6048	18.6484	15.045	2.02179	196.022	90.9208	2.67312	1.14144	2.42207	93.9497	repressed	repressed	repressed
Asb2	ankyrin repeat and SOCS box-containing 2; ASB2 is the specificity subunit of an E3 ubiquitin ligase complex; ASB2 targets the actin-binding proteins filamin A and B for proteasomal degradation	protein turnover	activated	bound	B	45.5414	3.10217	11.8708	3.56935	1.69249e-32	42.5054	46.1027	62.1226	41.1873	35.7891	2.23958	3.96476	4.46393	0.862589	29.5773	14.8486	0.272516	1.35737	2.66137	179.306	repressed	repressed	repressed
Trp53inp2	tumor protein p53 inducible nuclear protein 2; DOR, PINH; diabetes and obesity-regulated protein; Autophagy-regulating TP53INP2 mediates muscle wasting and is repressed in diabetes. TP53INP2/DOR protein chaperones deacetylated nuclear LC3 to the cytoplasm to promote macroautophagy.	other (autophagy)	activated	bound	C	18.0029	1.14956	11.3562	3.50541	6.88441e-30	19.2409	20.4907	22.798	12.8945	14.5904	0.922311	1.37681	1.85008	0.227247	12.1457	2.72398	4.09919	1.17266	5.14326	5.11803	repressed	repressed	repressed
Sgce	sarcoglycan, epsilon; DYT11, ESG, epsilon-SG; In the combined forms, dystonia is accompanied by parkinsonism (GCH1/DYT5a; TH/DYT5b; ATP1A3/DYT12; TAF1/DYT3) or myoclonus (SGCE/DYT11). Mutations in SGCE represent the major cause of the myoclonus-dystonia syndrome (DYT11), an autosomal dominant disorder of reduced penetrance. he SGCE gene encodes the epsilon member of the sarcoglycan family, transm…	cytoskeleton	activated	bound	B	10.1414	0.891584	11.3329	3.50245	4.97304e-22	8.3616	11.3911	9.91416	9.96285	11.0774	0.94931	0.833858	0.533347	0.0577259	9.55695	5.14154	1.93189	1.13999	2.0869	5.09098	repressed	repressed	repressed
Tspo2			activated		E	11.1403	1.24656	11.3266	3.50164	2.98172e-08	8.43736	9.57939	8.30097	12.573	16.8107	1.5376	0.955529	1.61261	0.291036	9.25856	3.42223	3.16704	1.6371	4.35806	2.80694	repressed	repressed	repressed
Bcat1	branched chain amino-acid transaminase 1_ cytosolic branched chain amino-acid transaminase 1, cytosolic	metabolism	activated	bound	D	35.6455	3.60813	10.9702	3.45552	1.43039e-46	36.2365	30.3586	28.6561	37.7152	45.2612	3.3292	3.88707	2.94871	0.278934	14.1758	6.21694	0.846673	3.02816	6.79156	38.1292	repressed	repressed	repressed
Bcl6b	B cell CLL/lymphoma 6, member B; Bazf, BAZF, ZBTB28, ZNF62; 1. B cell CLL/lymphoma 6 member B inhibits hepatocellular carcinoma metastases in vitro and in mice. B cell CLL/lymphoma 6 member B (BCL6B) is a novel tumor suppressor silenced in human cancer.	transcription regulator	activated		C	9.20364	0.718251	10.8631	3.44137	1.83946e-21	7.05373	8.67257	14.0122	7.94376	8.33597	0.719368	0.717135	1.2322	0.00111667	4.98076	1.36359	0.95753	1.69577	6.09709	10.4714	repressed	repressed	repressed
Pipox	pipecolic acid oxidase; LPIPOX, Pso; Evidence for Pipecolate Oxidase in Mediating Protection Against Hydrogen Peroxide Stress	metabolism	activated	bound	C	8.47074	0.476239	10.7662	3.42843	1.84547e-11	8.72507	12.865	9.88446	4.6296	6.2496	0.385907	0.566571	1.43283	0.0903321	2.08812	0.683442	1.05788	2.69452	8.07912	9.96047	repressed	repressed	repressed
F11r	F11 receptor; CD321, JAM, JAM1, JAMA, JCAM, KAT, PAM-1; The junctional adhesion molecule-A (JAM-A) is an adhesion molecule present in the surface of several cell types, such as endothelial cells and leukocytes as well as Dendritic Cells (DC).	surface receptor	activated		C	5.92976	0.677544	10.4736	3.38869	1.48534e-09	4.02336	6.41927	4.82574	9.60255	4.77786	0.882641	0.472447	0.997726	0.205097	4.71152	1.27512	1.34035	1.61376	5.86845	3.8315	repressed	repressed	repressed
Inppl1	inositol polyphosphate phosphatase-like 1; SHIP2; SH2 domain-containing inositol 5'-phosphatase 2; coligation of the BCR and the inhibitory receptor Fc gamma RIIB1 leads to potent inhibition of BCR-induced positive signaling through the recruitment of the inositol phosphatase SHIP to Fc gamma RIIB1.	signal transducer	activated	bound	C	14.7235	1.10767	10.3135	3.36647	1.82968e-40	14.2853	18.59	16.8286	11.6449	12.2687	1.02099	1.19435	1.32434	0.0866828	8.70277	1.85369	4.19465	1.42555	6.58728	3.98334	repressed	repressed	repressed
Ephx1	epoxide hydrolase 1_ microsomal (xenobiotic)	metabolism	activated	bound	B	30.4782	3.14763	10.0777	3.3331	3.02567e-28	27.4485	30.0611	29.0931	29.9572	35.8313	4.01547	2.27979	1.41771	0.867843	23.0359	12.2252	2.59467	1.47657	2.73929	11.4231	repressed	repressed	repressed
Crip2	cysteine-rich protein 2, CRP2, ESP1, cysteine-rich intestinal protein; LIM domain protein ESP1/CRP2; Cysteine-rich intestinal protein 2 (CRIP2) acts as a repressor of NF-kappaB-mediated proangiogenic cytokine transcription to suppress tumorigenesis and angiogenesis. Crip2 is a LIM-only gene; Cysteine-rich LIM-only proteins CRP1 and CRP2 are potent smooth muscle differentiation cofactors.	transcription regulator	activated	bound	C	43.6665	3.7561	10.0636	3.33107	2.36844e-21	56.5021	37.8767	44.951	44.2024	34.8003	2.39161	5.12058	3.73378	1.36449	21.6152	8.88047	3.9699	1.91204	4.57928	11.9405	repressed	repressed	repressed
Lpcat2	lysophosphatidylcholine acyltransferase 2; 1-AGPAT 11, Aytl1, Aytl1a, lpafat1, lysoPAFAT, lysoPAFAT/LPCAT2; The encoded enzyme may function in two ways: to catalyze the biosynthesis of platelet-activating factor (1-O-alkyl-2-acetyl-sn-glycero-3-phosphocholine) from 1-O-alkyl-sn-glycero-3-phosphocholine, and to catalyze the synthesis of glycerophospholipid precursors from arachidonyl-CoA and lysop…	metabolism	activated	bound	C	20.4187	1.94786	9.96682	3.31713	2.57793e-21	19.816	17.732	23.6063	15.6064	25.3328	1.9928	1.90292	1.80346	0.0449399	13.7809	1.71003	4.85246	1.52449	12.0878	4.22133	repressed	repressed	repressed
Cldn13			activated		E	10.2695	1.34861	9.90423	3.30804	8.21911e-05	10.3593	9.09517	4.02981	9.63215	18.231	2.17536	0.521857	2.28158	0.826751	7.66306	3.19805	4.38386	1.85902	4.38148	1.78554	repressed	repressed	repressed
Erc1	ELKS/RAB6-interacting/CAST family member 1; CAST2, ELKS, Elk, Elks1, RAB, RAB6, RAB6IP2A, RAB6IP2B, Rab6ip2; ELKS1 Captures Rab6-Marked Vesicular Cargo in Presynaptic Nerve Terminals. Rab6, a Golgi-derived GTPase for constitutive secretion, associates with mobile axonal cargo and localizes to nerve terminals. ELKS1 is a stationary presynaptic protein with Golgin homology that binds to Rab6. Knock…	protein trafficking	activated	bound	C	13.9362	1.43619	9.49621	3.24735	4.07199e-22	15.3935	14.3246	11.3673	14.6101	13.9855	0.826743	2.04564	0.683015	0.609451	6.82312	2.53529	1.46641	2.18118	5.77617	9.52748	repressed	repressed	repressed
Reep2	receptor accessory protein 2; SPG72, Yip2d; REEP2 belongs to a family of proteins that shape the endoplasmic reticulum, an organelle that was altered in fibroblasts from an affected subject.	other (ER)	activated	bound	B	25.0929	2.14234	9.47862	3.24468	3.40605e-25	25.6649	20.7928	36.6663	20.7359	21.6047	2.16825	2.11642	3.03243	0.0259151	24.2174	7.38958	0.862643	-1.10217	2.92696	32.6867	activated	repressed	repressed
Atp1b1	ATPase, Na+/K+ transporting, beta 1 polypeptide; Sodium/potassium-transporting ATPase subunit beta-1 elongs to the family of Na+/K+ and H+/K+ ATPases beta chain proteins, and to the subfamily of Na+/K+-ATPases. Na+/K+-ATPase is an integral membrane protein responsible for establishing and maintaining the electrochemical gradients of Na and K ions across the plasma membrane.	transporter	activated	bound	B	353.969	29.4479	9.44851	3.24009	6.76445e-53	338.251	431.177	420.238	274.168	306.01	33.3048	25.5909	31.0388	3.85692	341.261	166.831	69.4463	-1.13517	1.77337	5.81327	activated	repressed	repressed
Tmprss3	Tmprss3 ?? transmembrane protease, serine 3;	protein turnover	activated	bound	C	47.3231	3.31445	9.44136	3.23899	2.52144e-29	53.9493	58.7497	58.9149	29.503	35.4987	4.32328	2.30562	6.18956	1.00883	27.2587	4.69759	4.2693	1.23274	7.04185	13.5432	repressed	repressed	repressed
Rhoc	ras homolog family member C; Arh9, Arhc; SIG-61; aplysia ras-related homolog 9 (RhoC); ras homolog 9 (RhoC); rho-related GTP-binding protein RhoC; silica-induced gene 61 protein; The Rho proteins are Ras-related guanosine triphosphatases (GTPases) that function in cytoskeletal reorganization, cell migration, and stress fiber and focal adhesion formation. Overexpression of RhoC enhances the abilit…	signal transducer	activated		E	5.85307	0.572795	9.38311	3.23007	3.85524e-06	5.76472	4.57074	7.85116	6.89732	4.18143	0.573686	0.571905	0.690267	0.000890527	4.30285	1.50592	3.3787	1.35225	3.80291	1.80654	repressed	repressed	repressed
Tspan33			activated		E	13.4426	1.66725	9.19035	3.20012	7.69306e-09	13.8237	13.7727	7.03924	11.1865	21.391	1.43694	1.89757	2.34014	0.230314	8.73762	4.1895	4.40552	1.90511	3.90974	2.62725	repressed	repressed	repressed
4921525O09Rik	no literature	unknown	activated	bound	C	12.2398	1.20658	8.93748	3.15987	1.9218e-25	12.3604	14.0554	12.5632	10.5324	11.6878	1.61107	0.802084	0.576001	0.404491	7.95526	3.23882	0.771878	1.44764	3.49889	17.4097	repressed	repressed	repressed
Ret	ret proto-oncogene	surface receptor	activated	bound	B	7.49379	0.823994	8.86153	3.14756	1.19432e-16	6.46144	7.47309	8.32762	8.91727	6.28955	0.522238	1.12575	0.511759	0.301756	6.812	8.08802	0.0147032	1.17033	-1.03026	534.444	repressed	activated	repressed
Slc4a1			activated	bound	E	108.282	13.5384	8.80266	3.13794	2.77848e-05	97.7968	118.508	73.0126	93.8618	158.229	12.3378	14.739	14.424	1.20057	66.9538	34.7905	34.9775	1.92834	3.6529	2.69336	repressed	repressed	repressed
Gypa	glycophorin A	surface receptor	activated		C	15.5481	1.76439	8.74585	3.1286	6.01981e-09	9.78375	20.5525	14.3704	10.489	22.5449	1.23655	2.29223	2.59044	0.52784	6.89146	4.08787	3.33407	2.44433	4.05163	4.43292	repressed	repressed	repressed
Tent5a	terminal nucleotidyltransferase 5A; BAP0, BAP014, D930050G01Rik, Fam4, Fam46a; Cytoplasmic polyadenylation by TENT5A is required for proper bone. TENT5A, possibly together with its paralog TENT5C, is responsible for the wave of cytoplasmic polyadenylation of mRNAs encoding secreted proteins occurring during bone mineralization. FAM46 proteins are novel eukaryotic non-canonical poly(A) polymerases…	other (polyA pol)	activated	bound	C	5.53661	0.509839	8.64859	3.11247	2.58914e-13	3.28331	9.43357	5.79619	4.00765	5.16234	0.634233	0.385444	1.06791	0.124394	6.23349	1.16256	1.65399	-1.31622	4.00755	3.71494	activated	repressed	repressed
Neurl3	neuralized E3 ubiquitin protein ligase 3; LINCR, RNF132; Several proteins interact with and regulate the Notch pathway, including the E3 ubiquitin ligase Neuralized (Neur) that influences the stability and activity of Notch ligands. LINCR may exert its effects on distal lung development in this model through activation of the Notch signaling pathway.	signal transducer	activated		C	25.1437	2.69341	8.643	3.11153	3.79953e-19	15.6188	31.8749	29.5287	21.8831	26.8128	2.83593	2.5509	2.90412	0.142516	15.3788	2.70616	7.73934	1.63586	9.15299	3.28693	repressed	repressed	repressed
Hspa12b	heat shock 70kD protein 12B; Heat shock protein A12B (HSPA12B) is one of the HSP70 superfamily members and is mainly expressed in vascular endothelial cells. Heat shock protein A12B protects against sepsis-induced impairment in vascular endothelial permeability.	other	activated	bound	B	25.4134	2.66174	8.59589	3.10365	3.37969e-20	19.8498	28.766	31.3539	28.0707	19.0266	2.83796	2.48552	2.50335	0.17622	27.9188	14.2142	2.24529	-1.12917	1.71222	11.9804	activated	repressed	repressed
Epb42			activated	bound	E	6.39827	0.843259	8.54447	3.09499	1.24208e-08	5.34963	7.53571	3.78879	4.9708	10.3464	0.803355	0.883163	1.1582	0.0399039	4.7584	2.19602	2.01742	1.64141	3.49981	2.74399	repressed	repressed	repressed
Cdkn1c	cyclin-dependent kinase inhibitor 1C (p57); CDK, CDKI, Ki, Kip2, p57(kip2), p57K, p57Kip2	cell cycle	activated	bound	B	7.45115	0.64094	8.33473	3.05914	2.07874e-09	8.07312	8.24859	9.57211	6.59242	4.76951	0.246766	1.03512	0.820057	0.394175	5.1499	2.44366	1.01136	1.15502	2.39495	8.70316	repressed	repressed	repressed
Sptb			activated	bound	E	8.64001	1.04031	8.31875	3.05637	0.000221899	10.7507	8.94864	5.29157	7.36707	10.8421	1.08677	0.993858	1.05432	0.0464554	5.25521	2.30301	3.61603	1.78131	4.00136	2.27472	repressed	repressed	repressed
Ppm1e	protein phosphatase, Mg2+/Mn2+ dependent 1E; CAMKPN, CaMKP-N, POPX1, PP2CH, caMKN; Conversely, transfection with Lnc-MALAT1 small interfering RNA aggravated Dex-induced cytotoxicity. Transfection with LV-MALAT1 downregulated Ppm1e (protein phosphatase, Mg2+/ Mn2+-dependent 1e) expression to activate AMPK signaling.	signal transducer	activated	bound	C	21.1883	1.77544	8.28671	3.0508	1.5883e-31	18.1218	29.3757	27.479	13.0309	17.9341	1.65865	1.89224	3.10759	0.116795	11.8361	3.28039	3.39034	1.34821	4.78676	7.41534	repressed	repressed	repressed
Mturn	maturin, neural progenitor differentiation regulator homolog (Xenopus); Ells1; no proper literature	unknown	activated	bound	C	16.7626	1.63101	8.07719	3.01385	5.77808e-17	10.9889	25.0561	20.1137	11.986	15.6682	1.59959	1.66243	2.6207	0.0314203	8.69451	2.73235	1.62696	1.64006	5.13885	11.4657	repressed	repressed	repressed
Gm15708	predicted gene 15708	unknown	activated		C	6.13605	0.678829	8.06677	3.01199	2.48425e-09	5.59803	5.16929	8.41001	6.33754	5.16537	0.503951	0.853706	0.607362	0.174877	2.84625	0.708237	1.28205	2.11037	8.34066	4.97884	repressed	repressed	repressed
Rbp2	retinol binding protein 2; Cr, Crbp, Crbp-2, CrbpII, Rbp, Rbp-2; Retinol-binding protein 2 (RBP2; originally cellular retinol-binding protein, type II (CRBPII)) is a 16 kDa cytosolic protein that in the adult is localized predominantly to absorptive cells of the proximal small intestine. It is well established that RBP2 plays a central role in facilitating uptake of dietary retinoid, retinoid met…	other	activated		B	6.91372	0.707717	7.98519	2.99733	0.000100386	6.98424	9.61187	6.41651	6.23061	5.32537	0.916873	0.49856	0.725318	0.209157	2.40502	2.24276	0.193126	2.50767	2.64182	48.8625	repressed	repressed	repressed
Scd1	acyl-CoA desaturase 1; asebia; delta(9)-desaturase 1; delta-9 desaturase 1; fatty acid desaturase 1; Scd1 catalyses the transformation of saturated fatty acids into monounsaturated fatty acids (e.g., oleic acid)	metabolism	activated	bound	D	12.4379	1.02766	7.95957	2.99269	1.36104e-10	12.4489	14.333	17.8684	5.75966	11.7796	0.566135	1.48919	1.97629	0.461526	2.32762	0.828673	0.258878	3.8483	10.6237	59.2589	repressed	repressed	repressed
Klc3	kinesin light chain 3; KLC2, KLC2L, KLCt, KNS2B; KLC3 is involved in sperm tail midpiece formation and sperm function. Kinesin light chain 3 (KLC3) is the only known kinesin light chain expressed in post-meiotic male germ cells.	other (sperm)	activated	bound	C	8.30171	0.853645	7.93216	2.98771	4.98454e-11	5.85963	7.81386	13.8438	6.829	7.16228	1.04648	0.660813	1.42098	0.192832	4.99248	1.48817	2.1492	1.45402	4.80137	4.27088	repressed	repressed	repressed
Pdcd1	PD-1_ programmed cell death 1; CD279, PD-1, PD1, SLEB2, hPD-1, hPD-l; programmed cell death protein 1; protein PD-1; PD-1, programmed cell death 1	surface receptor	activated		E	6.61301	0.950198	7.91417	2.98444	3.29151e-15	6.05368	6.6042	4.91511	7.38436	8.10768	1.20603	0.694367	0.548853	0.255831	9.98488	2.28735	2.8289	-1.24349	3.45479	2.10699	activated	repressed	repressed
Apobec2	apolipoprotein B mRNA editing enzyme, catalytic polypeptide 2; Arp1;	other (RNA editing)	activated	bound	B	26.2378	3.65093	7.88212	2.97858	8.05417e-21	19.7588	25.2428	26.5117	30.4094	29.2661	4.04689	3.25497	1.86568	0.395961	24.4591	12.1182	2.69493	1.26839	2.52039	9.16081	repressed	repressed	repressed
Cxcr5	chemokine (C-X-C motif) receptor 5; CD185, MDR15, BLR1; Burkitt lymphoma receptor 1, GTP binding protein (chemokine (C-X-C motif) receptor 5); Burkitt lymphoma receptor 1, GTP-binding protein; C-X-C chemokine receptor type 5; CXC-R5; CXCR-5; MDR-15; monocyte-derived receptor 15 chemokine (C-X-C motif) receptor 5	surface receptor	activated	bound		36.2689	5.39952	7.83834	2.97055	2.43088e-15	39.142	17.0269	37.4119	44.4008	43.3629	6.5711	4.22794	4.98131	1.17158	14.5995	9.56931	48.4456	3.12795	4.69407	-1.53082	repressed	repressed	activated
Fcgr2b	Fc receptor, IgG, low affinity Iib; CD32, Fc[g]RII, FcgRII, Fcgr2, Fcgr2a, Fcr-2, Fcr-3, Ly-17, Ly-m20, LyM-1, Lym-1; Mice lacking the inhibitory receptor FcRIIb exhibit a massive expansion in peritoneal B1 cells, implicating this receptor in B1 cell homeostasis. FcgammaRIIB is the only inhibitory Fc receptor.	surface receptor	activated	bound	E	29.4415	3.0938	7.75441	2.95502	3.17346e-11	29.3249	38.4375	30.0599	23.3327	26.0526	4.95958	1.22802	2.55075	1.86578	21.659	4.68829	11.9349	1.1821	5.37148	2.745	repressed	repressed	repressed
C1qa	complement component 1, q subcomponent, alpha polypeptide; Adic, C1q;	other (complement)	activated		C	11.3136	1.95205	7.75134	2.95445	8.59655e-09	6.09127	7.87996	10.8041	15.2554	16.5372	1.58179	2.32231	2.02665	0.370261	9.08069	3.46756	1.65489	1.81874	4.6788	5.00735	repressed	repressed	repressed
Slc11a2	solute carrier family 11 member 2 ; AHMIO1, DCT1, DMT1, NRAMP2; Divalent metal transporter 1 (DMT1). Cellular iron importer, divalent metal transporter 1 (DMT1).	transporter	activated	bound	C	36.0969	3.89227	7.69137	2.94324	4.13914e-55	33.1744	44.5819	39.9263	28.3209	34.4808	3.63256	4.15198	2.81318	0.259709	17.5057	3.90729	7.36519	1.8547	8.17719	5.3685	repressed	repressed	repressed
Mt2	metallothionein 2; The cellular accumulation of MT depends on the availability of cellular zinc derived from the diet. MT modulates: 1) the binding and exchange/ transport of heavy metals such as zinc, cadmium, or copper under physiological conditions and cytoprotection from their toxicities, and 2) the release of gaseous mediators such as hydroxyl radicals or nitric oxide.	other	activated	bound	G	6.51002	0.74359	7.64942	2.93535	0.00275575	10.5966	4.80179	5.34247	4.48935	7.31985	0.985034	0.502147	1.13403	0.241444	6.48459	2.91014	2.44858	-1.0671	2.05171	2.92828	activated	repressed	repressed
Cdr2	cerebellar degeneration-related protein 2; CDR62, Yo;	unknown	activated	bound	B	15.4967	2.26849	7.62994	2.93167	1.87022e-11	12.458	18.5827	9.7737	15.0045	21.6648	1.55774	2.97923	2.11893	0.710748	13.2617	6.35078	2.88095	1.423	2.9241	4.74638	repressed	repressed	repressed
Tnk2	tyrosine kinase, non-receptor, 2	signal transducer	activated	bound	C	47.4625	5.36012	7.53191	2.91302	2.60813e-37	56.5894	48.1842	48.0459	41.0064	43.4865	4.52812	6.19211	2.66132	0.831994	21.5291	11.1258	5.79353	2.03674	3.87837	8.93537	repressed	repressed	repressed
Trim10	tripartite motif containing 10; Herf, Herf1, Rn, Rnf9; Emerging Roles of MHC Class I Region-Encoded E3 Ubiquitin Ligases in Innate Immunity. Multiple E3 ubiquitin ligase genes, including tripartite motif 10 (TRIM10), TRIM15, TRIM26, TRIM27, TRIM31, TRIM38, TRIM39, TRIM40, and RING finger protein 39 (RNF39), are organized in a tight cluster, and an additional two TRIM genes (namely TRIM38 and TRIM…	protein turnover	activated		C	17.2871	2.87184	7.48191	2.90341	8.5598e-09	12.3657	19.5262	9.17651	16.8928	28.4742	2.95795	2.78572	3.31904	0.0861181	13.5176	7.08325	3.76329	1.71962	3.2297	3.61709	repressed	repressed	repressed
Dmtn			activated		G	5.31523	0.664225	7.36035	2.87977	1.58712e-06	6.05211	5.70996	4.5016	3.73363	6.57884	0.737924	0.590525	0.522445	0.0736993	3.34682	1.74943	2.22849	1.57676	2.97033	2.4121	repressed	repressed	repressed
Kel			activated		E	6.16992	0.938282	7.35351	2.87843	8.10432e-05	5.47721	7.08559	3.38949	3.07226	11.8251	0.789084	1.08748	1.591	0.149197	4.40916	2.19026	2.09572	1.70018	3.36884	2.52569	repressed	repressed	repressed
2510009E07Rik			activated	bound	G	7.5662	0.877822	7.34558	2.87688	1.01313e-15	7.90912	8.58889	7.71903	6.86062	6.75335	0.490514	1.26513	0.342448	0.387308	10.6914	2.98245	3.44654	-1.51078	2.33548	2.37113	activated	repressed	repressed
Gmpr	guanosine monophosphate reductase; GMPR 11, GMPR; Guanosine 5'-monophosphate reductase (GMPR) is involved in the purine salvage pathway and is conserved throughout evolution.	metabolism	activated	bound	C	101.095	14.1688	7.29624	2.86715	6.12749e-19	99.1664	89.004	102.353	117.626	97.3248	11.0642	17.2733	4.68507	3.10456	47.4895	20.0574	11.1091	2.36428	5.51099	8.77357	repressed	repressed	repressed
Prep	prolyl endopeptidase	protein turnover	activated	bound	C	338.18	43.4961	7.28489	2.86491	3.60303e-70	295.106	358.845	372.059	295.679	369.211	39.0897	47.9024	17.6061	4.40636	234.374	102.689	48.3396	1.46523	3.29123	7.12082	repressed	repressed	repressed
Pik3ap1	phosphoinositide-3-kinase adaptor protein 1; BCAP; Nck-mediated recruitment of BCAP to the BCR regulates the PI(3)K-Akt pathway in B cells. Genetic ablation of Nck resulted in defective BCR signaling, which led to hampered survival and proliferation of B cells in vivo. We demonstrate a previously unknown adaptor function for Nck in recruiting BCAP to sites of BCR signaling and thereby modulating …	signal transducer	activated	bound	C	569.421	74.3131	7.24687	2.85736	9.58695e-56	591.942	557.572	579.426	598.24	519.926	68.9573	79.6689	14.1915	5.35583	416.225	151.512	121.575	1.40175	3.79007	4.80443	repressed	repressed	repressed
Vsir	no literature	unknown	activated	bound	E	23.9514	3.33604	7.22082	2.85216	6.13641e-12	20.4212	21.2551	27.8403	25.9866	24.2538	2.62764	4.04445	1.39803	0.708404	19.5093	5.10508	14.32	1.34191	5.04307	1.59623	repressed	repressed	repressed
Bcar3	breast cancer anti-estrogen resistance 3; AND-34; NSP2, SH2D3B; SH2 domain-containing protein 3B; breast cancer anti-estrogen resistance protein 3; breast cancer antiestrogen resistance 3 protein; dJ1033H22.2 (breast cancer anti-estrogen resistance 3); novel SH2-containing protein 2 breast cancer anti-estrogen resistance 3 breast cancer anti-estrogen resistance 3	signal transducer	activated		B	8.2165	0.866638	7.15665	2.83928	3.0755e-19	8.34824	9.92838	9.66872	5.55228	7.58489	0.692618	1.04066	0.79227	0.17402	5.3076	2.29307	0.138041	1.27735	2.90793	75.1633	repressed	repressed	repressed
Prf1	perforin 1; Pfn, Pfp, Prf, Prf-1, pe; PRF1 gene, encoding the pore-forming protein perforin.	other	activated		C	5.0664	0.606457	7.04209	2.816	2.78829e-08	4.5214	4.77992	7.1375	5.13532	3.75786	0.53328	0.679634	0.565048	0.0731768	1.78547	0.96772	1.83923	2.60401	4.73021	3.01145	repressed	repressed	repressed
Edaradd	EDAR (ectodysplasin-A receptor)-associated death domain; crinkled; ectodysplasin-A receptor-associated adapter protein; ECTD11A, ECTD11B, ED3, EDA3 606603, Crinkled (Cr); EDA, EDAR, and EDARADD encode signaling molecules in the Eda/Edar/NF-?B signaling pathways, we also checked EDAR and EDARADD in this study. EDAR is a NF-kappaB-activating, death domain-containing member of the TNF receptor famil…	signal transducer	activated	bound	B	26.0301	3.0041	6.982	2.80364	1.97107e-55	23.9452	31.067	31.1358	20.2315	23.7709	2.68669	3.32152	2.17386	0.317415	9.83166	8.58241	0.545746	2.31569	2.61089	52.7597	repressed	repressed	repressed
Fbxl12	F-box and leucine-rich repeat protein 12; F-box/LRR-repeat protein 12; no literature	unknown	activated	bound	C	236.164	30.6977	6.9518	2.79739	5.96163e-38	231.021	215.832	292.962	246.121	194.884	33.507	27.8883	16.5364	2.80935	201.095	75.5216	34.731	1.14714	3.00648	7.17304	repressed	repressed	repressed
Nuak1	NUAK family, SNF1-like kinase, 1; ARK5, Omphk1; NUAK1 and NUAK2 genes encode kinases, members of the AMPK-related kinases (ARK) gene family. Both NUAK1 and NUAK2 are known targets of the serine threonine kinase LKB1, a tumor suppressor involved in regulating cell polarity. NUAK1 (NUAK family SnF1-like kinase-1) and NUAK2 protein kinases are activated by the LKB1 tumour suppressor and have been im…	signal transducer	activated	bound	B	23.6683	2.74156	6.90163	2.78694	6.88867e-31	21.5919	28.6617	28.6237	20.9079	18.5562	2.27836	3.20477	2.09231	0.463208	18.564	6.7661	1.92257	1.1081	2.99243	13.8313	repressed	repressed	repressed
Enpp6	ectonucleotide pyrophosphatase/phosphodiesterase 6; E-NPP 6, GPC-Cpde, N, Npp6; The 2 enzymes-phospholipase A2 (PLA2) and ectonucleotide pyrophophatase/phosphodiesterase 6 (ENPP6) act in sequence upon phosphatidylcholine found in MV membranes to produce phosphocholine, which PHOSPHO1 can hydrolyze to liberate Pi. ENPP6, a choline-specific phosphodiesterase, hydrolyzes glycerophosphocholine (GPC),…	metabolism	activated	bound	B	8.62071	1.18424	6.84928	2.77595	2.76894e-18	8.09892	8.07668	10.0274	6.78956	10.111	1.57062	0.797856	0.637224	0.386383	9.87916	4.85681	1.84094	-1.13682	1.76158	4.79269	activated	repressed	repressed
Arntl	aryl hydrocarbon receptor nuclear translocator like	transcription regulator	activated	bound	B	234.664	33.8236	6.81718	2.76918	3.12652e-35	226.299	278.565	187.85	242.082	238.523	30.7222	36.925	14.5923	3.1014	220.831	103.673	22.213	1.13193	2.37243	10.565	repressed	repressed	repressed
Prkcq	protein kinase C, theta; PKC-theta, PKCtheta, Pkcq; protein kinase C (PKC), in cooperation with PKC, is essential for T-cell signaling and function. Protein kinase C- promotes Th17 differentiation via upregulation of Stat3.	signal transducer	activated	bound	C	12.4263	1.97595	6.73974	2.75269	2.71606e-18	9.25354	11.8019	13.1886	12.638	15.2497	1.96308	1.98882	0.976053	0.0128708	10.4243	4.29632	1.39511	1.38358	3.30344	8.40694	repressed	repressed	repressed
Ypel4	yippee like 4; Yippee like 4 (Ypel4) is essential for normal mouse red blood cell membrane integrity	other	activated		C	6.07735	0.871972	6.64246	2.73172	0.000180411	3.85098	7.55861	6.88068	4.81827	7.27823	1.00141	0.742536	0.735649	0.129436	3.82843	1.32093	2.03936	1.62773	4.63941	3.04585	repressed	repressed	repressed
Rhd	Rh blood group, D antigen; h-like polypeptide; Rhesus blood group CE and D; blood group Rh(D) polypeptide; erythrocyte membrane glycoprotein Rh30	other	activated		E	19.8798	3.52901	6.60821	2.72426	0.00197759	21.2384	18.8286	9.74653	16.5398	33.0455	3.07482	3.98321	3.80871	0.454198	12.7642	5.58438	8.33652	1.98185	4.45801	1.97408	repressed	repressed	repressed
Fcna	ficolin A; Fcn1; Human ficolin-2 (FCN-2) and mouse ficolin-A (FCN-A, a ficolin-2-like molecule in mouse) are activators of the lectin complement pathway, present in normal plasma and usually associated with infectious diseases, but little is known about the role of FCN-A/2 in inflammatory bowel disease (IBD). Human ficolin-2 (FCN-2) and mouse ficolin-A (FCN-A, a ficolin-2-like molecule in mouse) …	secreted	activated		C	6.43103	1.41294	6.55959	2.71361	2.99152e-05	4.32195	4.18514	4.43812	11.0048	8.2051	1.29954	1.52634	1.36987	0.113401	5.14312	1.61613	0.967377	1.95817	6.12396	4.5935	repressed	repressed	repressed
Tmcc2			activated		E	32.9938	4.91493	6.55928	2.71354	6.56308e-27	27.2866	40.6832	29.1835	30.1055	37.7101	4.00972	5.82015	2.61537	0.905213	22.9261	10.434	17.3558	1.52769	3.30389	1.86857	repressed	repressed	repressed
Scn2b	sodium channel, voltage-gated, type II, beta subunit; Gm183, ATFB14; Loss of Na+ channel beta2 subunits is neuroprotective in a mouse model of multiple sclerosis. We induced non-relapsing EAE in Scn2b(+/+) and Scn2b(-/-) mice on the C57BL/6 background. Scn2b(-/-) mice display a dramatic reduction in EAE symptom severity and lethality as compared to wildtype, with significant decreases in axonal d…	transporter	activated	bound	D	13.3045	2.01071	6.53728	2.70869	3.70432e-17	11.886	14.5173	13.0644	16.1496	10.9054	2.16094	1.86047	0.932509	0.150234	3.37962	1.75673	1.8542	4.20788	7.95768	7.16753	repressed	repressed	repressed
Sapcd1	suppressor APC domain containing 1; G7d, Ng2, Ng23; no literature about function	unknown	activated	bound	B	35.9038	5.2305	6.50794	2.7022	1.17817e-11	31.557	26.0285	52.1268	41.7536	28.0529	6.31602	4.14497	4.87575	1.08552	26.9926	15.299	9.45323	1.35742	2.35727	3.88894	repressed	repressed	repressed
Nab2	NGFI-A binding protein 2 (EGR1 binding protein 2); The transcriptional regulator NGFI-A binding protein 2 (NAB2) and the early growth response (EGR) genes are key regulators of effector molecules, such as cell death-inducing genes. NAB2 and EGR-1 exert opposite roles in regulating TRAIL expression in human Natural Killer cells. EGR1, EGR2, and EGR3 activate the expression of their coregulator NAB…	transcription regulator	activated		B	7.54344	0.974857	6.33802	2.66403	2.24197e-15	8.10513	8.39484	8.29818	6.37896	6.54008	0.930522	1.01919	0.445689	0.0443349	5.83029	3.25574	2.16222	1.14944	2.02697	3.88806	repressed	repressed	repressed
Camk2b	calcium/calmodulin-dependent protein kinase II, beta; CaMKII, CAM2, CAMK2, CAMKB, MRD54; Ca2+/calmodulin-dependent protein kinase IIbeta and IIdelta mediate TGFbeta-induced transduction of fibronectin and collagen in human pulmonary fibroblasts. Active metabolism regulates oocyte cell death via calcium/calmodulin-dependent protein kinase II (CaMKII)-mediated phosphorylation of caspase-2, but the …	signal transducer	activated		B	63.8142	9.01106	6.21935	2.63676	2.35893e-12	50.0737	68.3852	84.0666	65.3079	51.2376	5.42289	12.5992	6.24602	3.58817	81.1472	24.3131	10.6137	-1.33096	2.46903	6.34784	activated	repressed	repressed
Ankrd33b	ankyrin repeat domain 33B; no proper literature	unknown	activated	bound	B	42.3244	5.60434	6.05512	2.59815	8.90096e-31	36.3409	51.9487	52.3224	34.348	36.6621	4.58918	6.61949	4.02539	1.01516	35.1621	17.6494	4.77135	1.04763	2.05434	9.89478	repressed	repressed	repressed
Axin2	axin2; Axi1, Axil, Conductin, ODCRCS; Axin and conductin (also known as axin2) are structurally related inhibitors of Wnt/?-catenin signalling that promote degradation of ?-catenin. Negative-feedback regulation of the Wnt pathway by conductin/axin2 involves insensitivity to upstream signalling.	signal transducer	activated	bound	C	5.35626	0.739495	6.0313	2.59247	1.83295e-11	5.39403	5.94645	6.05344	4.95442	4.43298	0.482338	0.996652	0.304116	0.257157	2.14682	0.561277	0.263299	2.27776	8.57245	21.6363	repressed	repressed	repressed
Slc52a3	solute carrier family 52 (riboflavin transporter), member 3; BVVLS, BVVLS1, C20orf54, RFT2, RFVT3, bA371L19.1, hRFT2; Functional involvement of RFVT3/SLC52A3 in intestinal riboflavin absorption. These results strongly suggest that RFVT3 would functionally be involved in riboflavin absorption in the apical membranes of intestinal epithelial cells.	transporter	activated	bound	D	14.3882	2.41981	6.00994	2.58735	6.62245e-16	12.5637	11.3958	17.8406	16.0106	14.1303	2.5988	2.24082	1.15977	0.178993	2.76965	1.71568	2.9188	5.6746	9.01214	4.83055	repressed	repressed	repressed
F13a1	coagulation factor XIII A chain	other	activated	bound	B	38.5647	6.69777	5.99141	2.5829	2.26382e-05	27.3362	40.8133	40.1628	34.9796	49.5315	5.94469	7.45085	3.65248	0.753078	50.559	21.4937	2.48157	-1.16198	1.99207	14.2797	activated	repressed	repressed
Rapgefl1	Rap guanine nucleotide exchange factor (GEF)-like 1; Link guanine nucleotide exchange factor II; RAP guanine-nucleotide-exchange factor (GEF)-like 1; link GEFII; rap guanine nucleotide exchange factor-like 1; no literature	unknown	activated	bound	C	19.6311	2.04113	5.97695	2.57941	3.22515e-26	19.0461	26.9973	26.7918	13.9259	11.3943	1.98983	2.09244	3.21148	0.0513088	12.573	2.37764	2.6227	1.05129	5.47191	9.32237	repressed	repressed	repressed
Slc15a2	solute carrier family 15 (H+/peptide transporter), member 2; PEPT2; The proton-coupled oligopeptide transporter PEPT2 (or SLC15A2) is the major protein involved in the reclamation of peptide-bound amino acids and peptide-like drugs in kidney. PEPT2 is also important in effluxing peptides and peptidomimetics from CSF at the choroid plexus, thereby limiting their exposure in brain.	transporter	activated		G	8.47437	0.764778	5.97647	2.57929	0.0188567	3.09532	17.7625	11.7433	2.34222	7.42854	0.930427	0.599128	2.86868	0.16565	3.1266	4.42128	2.95335	1.57592	1.09812	3.60792	repressed	repressed	repressed
Bcl2l1	BCL2 like 1; Bcl(X)L, Bcl-XL, Bcl2l, BclX, bcl-x, bcl2-L-1	other (survival)	activated	bound	B	127.913	20.0224	5.97519	2.57898	1.0595e-29	119.58	142.567	129.192	137.693	110.534	16.8416	23.2032	5.84589	3.18081	96.1765	61.2791	21.3295	1.34961	2.08477	6.1427	repressed	repressed	repressed
Sort1	sortilin 1; mNTR3; neurotensin receptor 3; sortilin; sortilin, encoded by SORT1, is an intracellular sorting receptor for apolipoprotein (apo) B100;	protein trafficking	activated		E	11.1574	1.8013	5.94436	2.57152	2.22375e-10	10.7497	13.8566	8.69707	9.1789	13.3049	2.01527	1.58733	1.04956	0.213967	8.31887	0.885777	9.04625	1.39169	12.8522	1.22661	repressed	repressed	repressed
Hmox1	heme oxygenase (decycling) 1; EOXG, Heox, Hmox, Ho-1, Ho1, hsp32; P32 protein; heme oxygenase 1; hemoxygenase;	metabolism	activated		E	22.2247	6.02892	5.91741	2.56497	9.81636e-09	10.7717	10.3281	15.6254	36.0188	38.3796	6.21178	5.84606	6.19479	0.182859	14.918	10.3492	5.27436	2.59011	3.67142	2.32724	repressed	repressed	repressed
Mir1a-1hg	Mir1a-1 and Mir133a-2 host gene	other (miRNA)	activated	bound	C	6.13464	0.747676	5.83289	2.54421	8.27184e-05	7.36955	5.97183	8.02058	2.95116	6.3601	0.61034	0.885012	0.874462	0.137336	2.02948	0.600676	0.865548	2.33396	7.7809	8.34531	repressed	repressed	repressed
Steap4	STEAP family member 4; Tiarp, Tnfaip9; Enzymes of the six-transmembrane epithelial antigen of the prostate (STEAP) family reduce Fe3+ and Cu2+ ions to facilitate metal-ion uptake by mammalian cells. Cryo-EM structures of human STEAP4 reveal mechanism of iron(III) reduction.	surface receptor	activated		B	84.7361	12.289	5.81188	2.539	1.71198e-21	58.3576	115.36	99.7869	65.9279	84.2482	10.1382	14.4398	10.5218	2.15083	115.528	68.8893	11.8963	-1.49011	1.10741	7.63021	activated	repressed	repressed
Bach2	BTB and CNC homology 1_ basic leucine zipper transcription factor 2 BTB and CNC homology 1, basic leucine zipper transcription factor 2	transcription regulator	activated	bound	C	130.32	12.3539	5.79066	2.53373	6.29511e-36	144.846	198.356	158.65	68.2413	81.5051	12.2684	12.4393	24.3713	0.0854201	58.167	18.6879	24.6889	1.33115	4.07847	6.79712	repressed	repressed	repressed
Cabp4	calcium binding protein 4; CSNB2B; CaBP4 is a calmodulin-like neuronal calcium-binding protein that is crucial for the development and/or maintenance of the cone and rod photoreceptor synapse; CaBP4 is important for normal synaptic function, probably through regulation of Ca(2+) influx and neurotransmitter release in photoreceptor synaptic terminals.	signal transducer	activated		B	19.6017	2.68961	5.74252	2.52168	5.0373e-11	17.2124	17.6091	31.2936	16.1262	15.7673	3.39194	1.98728	2.94245	0.702329	11.5993	7.28949	1.43022	1.42883	2.23844	15.4819	repressed	repressed	repressed
Slamf6	SLAM family member 6; KAL1, KAL1b, Ly108, NTB-A, NTBA, SF2000; lymphocyte antigen 108 SLAM family member 6	surface receptor	activated	bound	B	173.582	26.8319	5.68752	2.5078	2.95653e-18	128.892	187.82	230.522	125.368	195.305	34.0059	19.658	20.2959	7.17395	145.385	71.2669	21.654	1.13247	2.2732	8.49567	repressed	repressed	repressed
Shc4	SHC adaptor protein 4; RaLP, SHCD; Signaling adaptor ShcD suppresses extracellular signal-regulated kinase (Erk) phosphorylation distal to the Ret and Trk neurotrophic receptors. Adaptor Protein ShcD/SHC4 Interacts with Tie2 Receptor to Synergistically Promote Glioma Cell Invasion	signal transducer	activated		B	5.68545	0.875486	5.65487	2.49949	1.98844e-20	5.13802	5.94995	7.05727	5.12847	5.15353	0.95162	0.799351	0.37714	0.0761348	6.35346	3.97138	0.899737	-1.18979	1.3231	6.79523	activated	repressed	repressed
Sorcs2	sortilin related VPS10 domain containing receptor 2; SorCS2 is required for social memory and trafficking of the NMDA receptor. SorCS2 is an intracellular sorting receptor of the VPS10P domain receptor gene family recently implicated in oxidative stress response	protein trafficking	activated	bound	B	50.7881	9.71826	5.62413	2.49163	1.89185e-10	45.1036	45.6429	49.7104	61.3074	52.1764	8.54402	10.8925	2.93709	1.17424	31.1699	24.0405	7.7486	1.90057	2.4255	5.96563	repressed	repressed	repressed
Thbd	thrombomodulin; AHUS6, BDCA-3, BDCA3, CD141, THPH12, THRM, TM; Thrombomodulin (TM), CD141 or BDCA-3 is an integral membrane protein expressed on the surface of endothelial cells and serves as a cofactor for thrombin. It reduces blood coagulation by converting thrombin to an anticoagulant enzyme from a procoagulant enzyme	surface receptor	activated	bound	B	46.5885	6.77555	5.62208	2.4911	5.68107e-31	47.3784	59.9475	46.1574	41.1473	38.3121	5.72647	7.82463	3.7241	1.04908	40.0231	15.1422	4.58496	1.03387	2.68894	11.2838	repressed	repressed	repressed
Lef1	lymphoid enhancer-binding factor 1	transcription regulator	activated	bound	B	580.833	72.2573	5.61693	2.48978	7.89383e-17	630.739	640.02	790.286	458.74	384.382	56.3722	88.1425	71.8902	15.8852	426.71	194.04	15.8787	1.0322	2.23391	44.3241	repressed	repressed	repressed
Nkd2	naked cuticle homolog 2 (Drosophila) naked cuticle homolog 2 (Drosophila); mNkd2; naked-2; NKD2 is myristoylated; Naked2 antagonizes Wnt-beta-catenin activity by degrading Dishevelled-1 at the plasma membrane	signal transducer	activated	bound	C	15.789	2.82767	5.53183	2.46776	2.45985e-14	17.7788	12.2879	16.2722	17.2827	15.3234	2.31836	3.33697	0.972073	0.509307	13.3801	5.29146	0.305881	1.27086	3.16192	49.0202	repressed	repressed	repressed
H1fx	H1 histone family, member X	other	activated	bound	B	118.372	11.1296	5.48617	2.4558	2.86606e-18	143.49	138.672	181.354	61.9433	66.4034	7.80004	14.4592	23.3395	3.32957	108.157	38.8024	19.6706	-1.6249	1.68851	7.91589	activated	repressed	repressed
Adgre5	adhesion G protein-coupled receptor E5; CD97, TM7LN1; G Protein-Coupling of Adhesion GPCRs ADGRE2/EMR2 and ADGRE5/CD97	surface receptor	activated	bound	C	207.337	33.8082	5.4848	2.45544	4.5013e-47	211.231	217.252	221.272	190.443	196.488	31.4835	36.133	5.96144	2.32471	153.991	61.1457	41.4795	1.30482	3.23432	5.29078	repressed	repressed	repressed
Mical3	microtubule associated monooxygenase, calponin and LIM domain containing 3; MICA, Mical-3; MICAL3 has an FAD/NADP-binding Rossmann-fold domain for mono-oxygenase activity like MICAL1.	metabolism	activated	bound	B	19.3021	2.73662	5.45846	2.44849	1.92539e-14	26.0552	18.7358	20.7684	17.4438	13.5072	2.41104	3.0622	2.06288	0.325576	10.1758	5.78561	2.80918	1.59188	2.75574	7.85348	repressed	repressed	repressed
Lalba	lactalbumin, alpha; LYZG; alpha-lactalbumin is a protein of dual function found in milk of most mammals. alpha-lactalbumin binds beta-1,4-galactosyltransferase to form the regulatory subunit for lactose synthesis and has also been shown to cause cell death.	other	activated	bound	G	12.581	2.0829	5.43741	2.44292	9.81824e-06	13.2147	11.7493	14.9024	12.4128	10.626	3.17549	0.990318	0.718775	1.09259	10.0738	4.57352	5.41768	1.19225	2.58434	2.48449	repressed	repressed	repressed
Bpgm	2,3-bisphosphoglycerate mutase; DPGM; The ability of D-glyceraldehyde-3-phosphate dehydrogenase (GAPDH) catalyzing the reaction of 1,3-diphosphoglycerate synthesis in human erythrocytes to form complexes with enzymes which use this metabolite as substrate (3-phosphoglycerate kinase (3-PGK) or 2,3-diphosphoglycerate mutase (2,3-DPGM)) was studied. A study on the complexes between human erythrocyte…	metabolism	activated	bound	G	99.5188	24.2776	5.377	2.4268	1.07504e-24	61.2691	97.2524	67.2061	129.062	142.804	28.5178	20.0375	16.2153	4.24015	87.885	53.8983	32.9857	1.60376	2.57277	2.29291	repressed	repressed	repressed
Uchl1	ubiquitin carboxyl-terminal esterase L1 (ubiquitin thiolesterase); Loss of UCHL1 rescues the defects related to Parkinson's disease by suppressing glycolysis. The role of ubiquitin carboxyl-terminal hydrolase L1 (UCHL1; also called PARK5) in the pathogenesis of Parkinson's disease (PD) has been controversial. Here, we find that the loss of UCHL1 destabilizes pyruvate kinase (PKM) and mitigates th…	metabolism	activated	bound	C	208.726	42.9924	5.30274	2.40674	3.83496e-24	212.344	152.272	204.003	242.539	232.471	38.6169	47.368	15.6996	4.37556	113.362	51.3298	13.9945	2.18077	4.73939	13.7815	repressed	repressed	repressed
Tnfaip2			activated	bound	E	5.95341	1.27389	5.27851	2.40013	0.0384933	6.79718	5.50025	3.16715	3.92444	10.378	1.68753	0.86026	1.27229	0.413633	6.64717	0.865424	3.29968	1.09105	8.24046	1.54515	repressed	repressed	repressed
Crat			activated	bound	E	24.3824	4.81972	5.22207	2.38462	3.09292e-17	26.7551	19.2516	23.6659	27.2734	24.9659	5.12709	4.51235	1.43468	0.30737	13.8155	7.88968	10.7032	1.9698	3.39466	2.18776	repressed	repressed	repressed
Mast4	microtubule associated serine/threonine kinase family member 4; The Microtubule-Associated Serine/Threonine Kinase family (MAST1-4, and MAST-like) is characterised by the presence of a serine/threonine kinase domain and a postsynaptic density protein-95/discs large/zona occludens-1 domain (PDZ). This latter domain gives the MAST family the capacity to scaffold its own kinase activity.	signal transducer	activated	bound	E	11.9308	1.85913	5.11088	2.35357	5.18376e-23	12.307	13.0919	14.5211	10.9874	8.74654	1.60403	2.11423	0.98054	0.255102	7.01935	3.24859	4.48826	1.46967	3.12544	2.98065	repressed	repressed	repressed
Pbx1	PBX homeobox 1	transcription regulator	activated	bound	E	5.24216	0.873449	5.03946	2.33327	2.92383e-10	4.69169	5.42905	6.85607	3.60078	5.63323	1.05493	0.691967	0.538039	0.181482	3.05575	0.920135	1.90812	1.55259	5.07263	2.95388	repressed	repressed	repressed
Map7	microtubule associated protein 7; MAP7 interacts with RC3H1 and cooperatively regulate cell-cycle progression of cervical cancer cells via activating the NF-?B signaling	cytoskeleton	activated	bound	C	92.4047	15.7776	5.02322	2.32861	2.36722e-45	96.3606	95.6893	105.208	83.0715	81.6944	17.0864	14.4688	4.42815	1.30879	38.4068	17.7951	27.2091	2.23024	4.73793	3.6867	repressed	repressed	repressed
Ubash3a	ubiquitin associated and SH3 domain containing A; UBASH3A Regulates the Synthesis and Dynamics of TCR-CD3 Complexes	other	activated	bound	C	83.8496	18.9465	4.93914	2.30426	1.64237e-22	83.628	66.9322	73.9172	99.9599	94.8109	17.9438	19.9492	6.18301	1.00269	64.5845	23.8203	21.8417	1.56945	4.18895	3.47354	repressed	repressed	repressed
Fnbp1l	formin binding protein 1-like; TOCA1, toca-1; Transducer of Cdc42-dependent actin assembly protein 1 (TOCA1) is an effector of the Rho family small G protein Cdc42. It contains a membrane-deforming F-BAR domain as well as a Src homology 3 (SH3) domain and a G protein-binding homology region 1 (HR1) domain. TOCA1 binding to Cdc42 leads to actin rearrangements, which are thought to be involved in p…	signal transducer	activated		G	6.81722	1.0649	4.90847	2.29527	4.92845e-09	5.21864	7.38375	10.5318	3.98326	6.96867	1.41325	0.716547	1.11195	0.348352	5.36857	2.65585	4.12288	1.04508	2.07917	1.88196	repressed	repressed	repressed
Neil1	nei like DNA glycosylase 1	metabolism	activated	bound	B	131.362	21.4239	4.89756	2.29206	1.30748e-37	121.812	153.011	163.234	107.331	111.421	21.5973	21.2506	11.2934	0.173332	95.2893	39.529	27.6504	1.19162	2.82739	5.30706	repressed	repressed	repressed
Smox			activated	bound	E	13.718	3.21064	4.87442	2.28523	4.10774e-12	10.9925	12.9069	11.7763	12.3163	20.598	3.63182	2.78947	1.74864	0.421178	8.56959	4.45469	11.4524	1.9706	3.72999	1.04076	repressed	repressed	repressed
Gm12596			activated	bound	C	5.03228	0.995733	4.87307	2.28483	0.000253442	4.21284	5.71906	5.16529	4.08884	5.97538	1.33711	0.65436	0.383429	0.341373	2.74734	0.575212	0.420623	1.88653	8.87036	11.2116	repressed	repressed	repressed
Cpd	carboxypeptidase D; GP180; A non-class I MHC intestinal epithelial surface glycoprotein, gp180, binds to CD8. he receptor molecules for human and animal hepatitis B viruses have not been defined. Previous studies have described a 170 to 180 kDa molecule (p170 or gp180) that binds in vitro to the pre-S domain of the large envelope protein of duck hepatitis B virus (DHBV); cDNA cloning revealed the…	metabolism	activated	bound	C	9.72341	1.63817	4.86903	2.28363	1.58853e-15	9.35095	12.478	9.99868	6.13216	10.6573	1.95236	1.32397	1.03854	0.314195	9.20062	2.60465	2.89993	-1.06937	3.24944	3.68354	activated	repressed	repressed
Hivep3	HIVEP zinc finger 3; Hivep3, a zinc finger transcription factor and adapter protein.	transcription regulator	activated	bound	B	34.6078	4.70258	4.85691	2.28004	1.37009e-09	43.6921	27.6669	54.2883	27.152	20.2396	3.10388	6.30128	6.24524	1.5987	27.2926	13.4872	4.58025	-1.09923	1.81201	9.34219	activated	repressed	repressed
Ppp1r16b	protein phosphatase 1, regulatory subunit 16B; ANKRD4, TIMAP, Wdt4; Multi-directional function of the protein phosphatase 1 regulatory subunit TIMAP. TIMAP is an endothelial-cell predominant member of the MYPT family of PP1c regulatory subunits. This study explored the TIMAP-PP1c interaction and substrate specificity in vitro. TIMAP associated with all three PP1c isoforms, but endogenous endothel…	signal transducer	activated	bound	B	166.517	31.067	4.84575	2.27672	1.03362e-30	172.926	168.46	177.44	159.485	154.276	26.8139	35.32	4.263	4.25307	122.924	63.221	39.9956	1.32783	2.54118	4.36204	repressed	repressed	repressed
Mgll	monoglyceride lipase; HU-K5, HUK5, MAGL, MGL; Mutation of Cys242 of human monoacylglycerol lipase disrupts balanced hydrolysis of 1- and 2-monoacylglycerols. Monoacylglycerol lipase (MAGL) is the primary enzyme metabolizing the endocannabinoid 2-arachidonoylglycerol in the brain.	metabolism	activated	bound	C	13.1516	2.71869	4.83665	2.27401	2.41685e-19	11.4576	12.8774	14.0583	13.3096	14.0551	2.98809	2.44928	0.480019	0.269407	7.9403	3.22835	3.76422	1.7878	4.32848	3.42831	repressed	repressed	repressed
Klf1			activated		E	13.1913	2.9052	4.80768	2.26534	0.000420099	16.8603	12.0706	7.24583	9.97298	19.8067	2.09753	3.71287	2.2824	0.807671	11.1639	3.42478	6.61912	1.36223	4.36871	1.83548	repressed	repressed	repressed
Mybpc2	myosin binding protein C, fast type; MYBPC, MYBPCF; A frameshift deletion mutation in the cardiac myosin-binding protein C gene associated with dilated phase of hypertrophic cardiomyopathy and dilated cardiomyopathy.	cytoskeleton	activated		B	14.6334	2.27986	4.8009	2.2633	3.91965e-23	14.1909	18.156	18.0323	11.1313	11.6562	2.41801	2.14172	1.50476	0.138146	8.94743	4.18338	2.37455	1.32102	2.78167	7.08374	repressed	repressed	repressed
Kdm5b			activated		G	37.5527	6.89412	4.79601	2.26183	9.59209e-25	27.8974	48.4883	42.4345	33.7028	35.2407	6.95465	6.8336	3.58337	0.0605285	31.6613	13.5141	33.0504	1.1302	2.60598	1.19693	repressed	repressed	repressed
Apobec1	apolipoprotein B mRNA editing enzyme, catalytic polypeptide 1; Cdar1	other (RNA editing)	activated	bound	C	57.112	9.16225	4.76722	2.25315	2.4673e-15	40.2085	83.4227	70.3525	38.3219	53.2545	10.337	7.98752	8.72136	1.17473	24.7061	12.9695	11.3054	1.90908	3.57921	5.71494	repressed	repressed	repressed
Dab2ip	disabled 2 interacting protein; AF9Q34, AIP-1, AIP1, DIP1/2; DAB2IP is a Ras-GAP, and negatively controls Ras-dependent mitogenic signals. In addition, acting as a signaling adaptor, DAB2IP modulates other key oncogenic pathways, including TNF?/NF-?B, WNT/?-catenin, PI3K/AKT, and androgen receptors. DAB2IP is a ras/GAP tumor suppressor gene which is highly expressed in vascular tissue.	signal transducer	activated	bound	B	68.5398	12.448	4.76534	2.25258	1.92047e-11	72.7039	63.8377	83.3271	72.2942	50.5363	8.10505	16.791	5.46048	4.34299	42.6742	22.5131	4.73179	1.51105	2.81885	15.5447	repressed	repressed	repressed
Rsad2	radical S-adenosyl methionine domain containing 2; cig33, cig5, vig1, viperin; Viperin (RSAD2) is an interferon-stimulated antiviral protein that belongs to the radical S-adenosylmethionine (SAM) enzyme family. Viperin's iron-sulfur (Fe/S) cluster is critical for its antiviral activity against many different viruses. Viperin (virus inhibitory protein, endoplasmic reticulum-associated, IFN-inducib…	other (antiviral)	activated		G	11.9334	2.97579	4.76205	2.25158	1.84175e-06	6.56938	15.8138	7.08839	8.76452	21.4309	3.07482	2.87676	2.89438	0.0990259	11.7978	5.70167	6.15422	1.30004	2.64671	1.58062	repressed	repressed	repressed
Sgsm1	small G protein signaling modulator 1; NuIP, Rutbc2; RUTBC2 protein, a Rab9A effector and GTPase-activating protein for Rab36. Rab GTPases regulate vesicle budding, motility, docking, and fusion. In cells, their cycling between active, GTP-bound states and inactive, GDP-bound states is regulated by the action of opposing enzymes called guanine nucleotide exchange factors and GTPase-activating pro…	signal transducer	activated	bound	B	8.58843	1.55286	4.70441	2.23401	2.56701e-08	8.32935	8.73705	10.8289	8.73962	6.30726	1.76269	1.34302	0.718864	0.209833	13.061	5.45086	31.3499	-1.65657	1.42388	-3.40995	activated	repressed	activated
Nedd9	neural precursor cell expressed, developmentally down-regulated 9	signal transducer	activated	bound	B	243.821	51.4639	4.60357	2.20275	1.28052e-35	236.306	268.806	220.071	245.436	248.488	48.5932	54.3346	7.96615	2.8707	222.072	130.609	23.7521	1.15557	1.93386	10.2761	repressed	repressed	repressed
Aqp1	aquaporin 1, channel-like integral membrane protein, 28-kDa; water channel protein for red blood cells and kidney proximal tubule; AQP1-4 are localized in plasma membranes of renal epithelial cells and are intimately involved in water reabsorption by the kidney.	transporter	activated		G	27.24	6.42182	4.56969	2.1921	0.0295432	34.553	26.0239	13.1926	19.1086	43.3221	6.89559	5.94804	5.37141	0.473779	20.3769	9.46704	11.84	1.55788	3.30012	2.05996	repressed	repressed	repressed
Tbx6	T-box transcription factor 6	transcription regulator	activated		B	27.1349	3.50879	4.49971	2.16983	1.61125e-09	21.8935	29.0255	51.7371	15.9159	17.1026	3.2733	3.74429	6.56821	0.235494	17.8392	6.90737	5.21925	-1.04193	2.4399	6.55136	activated	repressed	repressed
Crhbp	corticotropin releasing hormone binding protein; CRF-binding protein; CRH-BP; corticotropin releasing hormone-binding protein; corticotropin-releasing factor-binding protein; corticotropin-releasing hormone-binding protein; no literature about lymphocytes corticotropin releasing hormone binding protein	secreted	activated	bound	B	13.7296	3.58465	4.4992	2.16967	1.62255e-09	13.0691	8.45342	13.6234	16.4295	17.0728	4.11329	3.05602	1.52892	0.528639	7.90175	9.15454	0	2.20202	1.86938	1027.19	repressed	repressed	repressed
Trim16	tripartite motif containing 16; EBBP; Tripartite motif 16 (TRIM16) has emerged as a novel oxidative stress-responsive protein that confers cytoprotective effects by reinforcing the cellular antioxidant system. TRIM16 protects human periodontal ligament stem cells from oxidative stress-induced damage via activation of PICOT	other	activated	bound	B	39.1156	7.73435	4.48165	2.16403	1.41816e-20	35.1919	40.9391	46.9507	33.9352	38.5608	7.4856	7.9831	2.31575	0.248751	28.4798	14.3571	5.00329	1.3182	2.57387	8.25606	repressed	repressed	repressed
Otub2	OTU domain, ubiquitin aldehyde binding 2	protein turnover	activated	bound	B	74.4914	14.4546	4.46861	2.15983	1.41623e-23	70.7755	100.38	66.5709	63.9381	70.7929	15.6822	13.2269	6.60222	1.22763	65.33	36.7872	2.4051	1.06896	1.86809	33.4789	repressed	repressed	repressed
Gsap	gamma-secretase activating protein; PION; Biochemical, pathogenic, and human genetic data confirm that GSAP (?-secretase activating protein), a selective ?-secretase modulatory protein, plays important roles in Alzheimer's disease (AD) and Down's syndrome. GSAP modulates ?-secretase specificity by inducing conformational change in PS1. Here, we show that knockout of GSAP in cultured cells directl…	signal transducer	activated	bound	B	11.6816	2.21072	4.4456	2.15238	3.95247e-11	6.93373	13.8313	16.9801	8.36484	12.2983	2.31022	2.11122	1.82508	0.0995007	9.74312	4.79098	2.6723	1.09095	2.18346	4.68578	repressed	repressed	repressed
Cd40	CD40 molecule, TNF receptor superfamily member 5;	surface receptor	activated	bound	C	8.32288	1.58074	4.414	2.14209	1.41196e-05	7.61263	8.0619	11.3329	7.76301	6.84389	1.18961	1.97188	0.778907	0.391139	5.5367	2.37189	0.784732	1.37564	3.15821	11.0337	repressed	repressed	repressed
Als2cl	ALS2 C-terminal like; ALS2CL, the novel protein highly homologous to the carboxy-terminal half of ALS2, binds to Rab5 and modulates endosome dynamics; ALS2, the causative gene product for juvenile recessive amyotrophic lateral sclerosis (ALS2), is a guanine-nucleotide exchange factor for the small GTPase Rab5. ALS2 C-terminal like, ALS2CL is a novel factor modulating the Rab5-mediated endosome dy…	other	activated	bound	G	26.1179	5.31051	4.39928	2.13727	1.25609e-10	21.008	20.8052	40.2062	24.1371	24.4331	6.06756	4.55346	3.60262	0.757046	21.6436	12.3105	19.4727	1.16568	2.0174	1.42529	repressed	repressed	repressed
C1galt1	core 1 synthase, glycoprotein-N-acetylgalactosamine 3-beta-galactosyltransferase 1; C1GALT, T-synthase; The enzyme C1GalT1 responsible for C1G synthesis was detected inside the nucleus, while catalytic activity of C1Gal-transferase was present in nucleoplasm and purified nuclei. I	metabolism	activated	bound	B	101.348	14.9781	4.39424	2.13561	1.20024e-10	73.5529	146.429	148.486	56.1097	82.1647	16.8415	13.1147	19.289	1.8634	61.4136	36.0798	24.3031	1.15812	1.93963	5.10523	repressed	repressed	repressed
B230217O12Rik	no literature	unknown	activated	bound	B	6.6461	1.43823	4.39224	2.13496	9.20525e-06	6.28596	5.20084	8.8268	7.45849	5.45843	1.962	0.914452	0.672475	0.523775	2.90886	2.5222	2.24144	2.32268	2.63762	3.05042	repressed	repressed	repressed
Cdkn2d	cyclin dependent kinase inhibitor 2D; INK, INK4d, p1, p19, p19IN, p19INK4d	cell cycle	activated	bound	C	272.548	56.3761	4.38814	2.13361	4.08735e-20	311.767	304.073	233.363	275.349	238.19	53.5281	59.2242	16.2108	2.84808	197.044	80.3804	44.5147	1.35983	3.28119	6.45023	repressed	repressed	repressed
Mtss1	metastasis suppressor 1; actin monomer-binding protein; metastasis suppressor protein 1; missing in metastasis protein	cytoskeleton	activated	bound	B	173.157	28.2574	4.37617	2.12967	1.10265e-23	175.338	195.769	236.213	125.634	132.831	23.7612	32.7536	20.4655	4.49624	107.149	53.2761	49.3149	1.25165	2.4778	4.12002	repressed	repressed	repressed
Itgb4	integrin, beta 4; CD104; SYK interaction with ITGbeta4 suppressed by Epstein-Barr virus LMP2A modulates migration and invasion of nasopharyngeal carcinoma cells.	surface receptor	activated	bound	D	5.69138	1.08482	4.36638	2.12644	2.82735e-09	6.76632	5.40272	6.49257	5.67769	4.11759	1.06535	1.10428	0.466784	0.0194664	1.20859	0.752384	1.22466	4.2446	6.71147	5.16756	repressed	repressed	repressed
Robo4	roundabout guidance receptor 4; ECSM4, MRB; The Robo4-TRAF7 complex suppresses endothelial hyperpermeability in inflammation. Roundabout guidance receptor 4 (Robo4) is an endothelial cell-specific receptor that stabilizes the vasculature in pathological angiogenesis. Slit2/Robo4 axis may contribute to endothelial cell dysfunction and angiogenesis disturbance in systemic sclerosis.	surface receptor	activated		B	20.8121	3.9027	4.36571	2.12621	1.72619e-08	15.8586	20.6828	32.3206	19.8376	15.361	4.20336	3.60203	3.0632	0.300667	22.8167	11.8055	3.8086	-1.23927	1.53563	5.99579	activated	repressed	repressed
Tcf3	transcription factor 3; E2A	transcription regulator	activated	bound	B	1285.82	225.67	4.35445	2.12249	1.05794e-22	1370.87	1298.46	1714.03	1064.29	981.425	186.33	265.01	128.936	39.3399	963.326	481.353	330.864	1.1063	2.17902	4.4445	repressed	repressed	repressed
Cplx2	complexin 2; 921-, 921-L, CPX-2, CPX2, Hfb1; Complexins (CPLXs), initially identified in neuronal presynaptic terminals, are cytoplasmic proteins that interact with the soluble N-ethylmaleimide-sensitive factor attachment protein receptors (SNARE) complex to regulate the fusion of vesicles to the plasma membrane. Complexin 2 regulates secretion of immunoglobulin in antibody-secreting cells. CPLX2…	protein trafficking	activated	bound	B	767.177	146.593	4.34242	2.1185	4.17786e-17	863.609	704.239	942.198	676.488	649.351	129.457	163.729	57.4456	17.136	602.688	540.606	6.97399	1.14467	1.25603	120.756	repressed	repressed	repressed
Creb3l2	cAMP responsive element binding protein 3-like 2; BBF2H7; Chondrocyte proliferation regulated by secreted luminal domain of ER stress transducer BBF2H7/CREB3L2. The endoplasmic reticulum (ER) stress transducer BBF2H7/CREB3L2 is an ER-resident transmembrane transcription factor. In response to physiological ER stress, it is processed at the transmembrane region to generate a cytoplasmic N terminus…	transcription regulator	activated	bound	G	14.2124	3.07994	4.31598	2.10969	6.49205e-13	16.0113	13.1597	14.295	15.9436	11.6526	2.55848	3.60141	0.833674	0.521468	8.68666	5.04723	9.92279	1.66343	2.81795	1.4827	repressed	repressed	repressed
Ube2c	ubiquitin-conjugating enzyme E2C	protein turnover	activated	bound	B	842.883	214.606	4.31021	2.10776	1.29388e-10	1014.04	757.618	510.181	922.463	1010.11	202.438	226.774	95.2771	12.1677	730.062	377.17	74.9713	1.37235	2.61425	10.2744	repressed	repressed	repressed
Ank1			activated	bound	G	5.97604	1.26111	4.30085	2.10462	0.0108695	7.89697	6.19311	4.2838	3.98179	7.52451	1.16217	1.36005	0.805468	0.0989406	3.86764	2.02275	3.03951	1.51973	2.86012	1.99801	repressed	repressed	repressed
Cnksr3			activated	bound	E	30.028	6.56483	4.27464	2.0958	4.91808e-26	27.0792	32.8454	31.9029	31.4088	26.9038	6.2146	6.91506	1.26127	0.350231	15.1428	8.91382	12.9003	2.00928	3.35844	2.39551	repressed	repressed	repressed
Tcf7l2	transcription factor 7-like 2 (T-cell specific, HMG-box)	transcription regulator	activated	bound	B	38.0239	4.83433	4.27342	2.09539	7.14688e-13	44.5117	38.3511	64.2527	21.8441	21.1601	4.78005	4.8886	7.9885	0.0542743	21.007	10.8595	11.6324	1.06449	2.02706	4.21904	repressed	repressed	repressed
Rai14	retinoic acid induced 14; Ankycorbin, Norpeg, RAI13; Retinoic Acid-Induced Protein 14 (RAI14) Promotes mTOR-Mediated Inflammation Under Inflammatory Stress and Chemical Hypoxia in a U87 Glioblastoma Cell Line. Retinoic acid-induced 14 is a developmentally regulated gene induced by retinoic acid and is closely associated with NIK/NF-kappaB signaling. U87 cells were treated with siR-RAI14 or everol…	signal transducer	activated	bound	B	8.92065	1.94123	4.25363	2.0887	4.08946e-10	9.62669	9.46437	8.28165	8.94302	8.28753	1.63318	2.24927	0.283177	0.308044	8.20141	3.29351	2.28863	1.09396	2.68086	4.05719	repressed	repressed	repressed
Rflnb	refilin B; Ref, RefilinB, cfm; Filamin-interacting proteins, Cfm1 and Cfm2, are essential for the formation of cartilaginous skeletal elements. Mice with loss of a single Cfm gene displayed no overt phenotype, whereas Cfm DKO mice showed skeletal malformations including spinal curvatures, vertebral fusions and impairment of bone growth, showing that the phenotypes of Cfm DKO mice resemble those o…	other (bone)	activated	bound	B	32.6573	7.24746	4.24957	2.08732	5.60562e-10	34.0451	33.0164	32.0673	32.0607	32.0969	7.19501	7.29991	0.391976	0.052447	25.2584	24.28	10.3344	1.32051	1.3514	3.18803	repressed	repressed	repressed
Cd44	CD44 antigen; ERMES, Ly-24, Pgp-1, CDW44, CSPG8, ECMR-III, HCELL, HUTCH-I, IN, LHR, MC56, MDU2, MDU3, MIC4, Pgp1; CD44 antigen is a cell-surface glycoprotein involved in cellcell interactions, cell adhesion and migration.	surface receptor	activated	bound	E	36.1779	7.23864	4.24658	2.0863	1.24603e-15	37.8029	45.8263	32.9344	27.0627	37.2632	9.14332	5.33397	3.0864	1.90468	26.189	7.52892	20.4654	1.26573	4.33201	1.91738	repressed	repressed	repressed
Fn1	fibronectin 1; CIG, ED-B, FINC, FN, FNZ, GFND, GFND2, LETS, MSF, SMDCF;	secreted (extracelluar matrix)	activated		G	11.6922	3.19208	4.23813	2.08343	1.4174e-07	12.8484	9.22046	7.9158	11.6023	16.874	3.13656	3.24759	1.55831	0.0555172	17.8777	6.264	5.48894	-1.2203	2.30125	1.82521	activated	repressed	repressed
Ildr1	immunoglobulin-like domain containing receptor 1; DFNB42alpha, ILDR1alpha', ILDR1beta, ILDR1; Deficiency of angulin-2/ILDR1, a tricellular tight junction-associated membrane protein, causes deafness with cochlear hair cell degeneration in mice. Tricellular tight junctions seal the extracellular spaces of tricellular contacts, where the vertices of three epithelial cells meet, and are required for…	surface receptor	activated	bound	B	7.54221	1.6069	4.23187	2.08129	9.41461e-08	5.41646	6.65311	11.5286	7.14663	6.96621	1.80039	1.41341	1.04137	0.193492	4.89382	4.04002	1.02159	1.49836	1.78723	7.76278	repressed	repressed	repressed
Mxd3	MAX dimerization protein 3; MXD3 is a transcription factor that plays an important role in proliferation of human DAOY medulloblastoma cells.	transcription regulator	activated	bound	C	176.674	39.5605	4.22907	2.08034	1.72316e-13	210.713	167.604	160.216	203.311	141.528	40.9494	38.1715	13.1465	1.38896	176.051	56.7123	8.40317	1.02819	3.14171	21.7824	repressed	repressed	repressed
Cep164	centrosomal protein 164kDa; NPHP15; Centrosome forms the backbone of cell cycle progression mechanism. Nephronophthisis-associated CEP164 regulates cell cycle progression, apoptosis and epithelial-to-mesenchymal transition.centrosomal protein 164 (CEP164) regulates both cilia and the DNA damage response in the autosomal recessive polycystic kidney disease nephronophthisis.This study reveals a nov…	cell cycle	activated	bound	D	127.31	27.3424	4.20922	2.07355	4.50958e-17	146.538	105.134	146.641	133.258	104.981	25.9907	28.6942	9.40525	1.35177	39.1452	22.9645	28.649	3.18436	5.34249	4.68803	repressed	repressed	repressed
Tmem91	transmembrane protein 91; DSPC3, SynDIG3, IFITMD6; no literature	surface receptor	activated		E	122.462	28.3743	4.17554	2.06196	2.07874e-09	98.9479	87.9903	180.045	135.669	109.66	28.4468	28.3018	16.4245	0.0724878	65.8608	36.8853	47.217	1.94711	3.42168	2.57712	repressed	repressed	repressed
Hdac5	histone deacetylase 5; HD5; histone deacetylase 4; histone deacetylase mHDA1;	transcription regulator	activated	bound	B	227.203	41.7887	4.16875	2.05962	1.00086e-11	204.503	241.652	326.775	182.413	180.672	37.9576	45.6197	27.212	3.83103	201.002	75.4141	72.8081	-1.06521	2.46364	3.53048	activated	repressed	repressed
Gm19582	predicted gene, 19582	unknown	activated	bound	C	5.80993	0.930676	4.16678	2.05893	0.00215175	5.22453	8.29478	7.40581	4.78708	3.33744	0.732626	1.12873	0.900652	0.19805	4.14909	1.26905	1.56533	1.0234	3.29137	4.51684	repressed	repressed	repressed
Tlr12	toll-like receptor 12; Of particular importance appear to be the innate immune receptors Toll-like receptor 11 (TLR11) and Toll-like receptor 12 (TLR12), which recognise T. gondii profilin and initiate immune responses against the parasite.	surface receptor	activated	bound	G	12.1841	2.78016	4.14786	2.05237	2.34414e-14	10.9173	12.9428	13.102	12.5065	11.4517	2.86867	2.69166	0.427982	0.0885062	12.0302	4.87885	10.0732	1.03608	2.51604	1.23384	repressed	repressed	repressed
Gpr155	G protein-coupled receptor 155; DEPDC, DEPDC3, F730029F15Rik, PGR, PGR22; no conclusive literature	unknown	activated	bound	C	11.7913	2.04701	4.13757	2.04878	7.22846e-06	7.83448	18.4866	14.8633	6.73394	11.0382	2.7264	1.36761	2.19164	0.679392	6.68855	2.81461	3.41261	1.36211	3.18691	4.05148	repressed	repressed	repressed
Myh10	myosin_ heavy chain 10_ non-muscle myosin, heavy chain 10, non-muscle	cytoskeleton	activated	bound	C	6.81897	1.50491	4.13753	2.04877	1.20522e-08	9.64854	5.57699	5.98335	7.31424	5.57173	1.46015	1.54968	0.776149	0.0447659	3.56794	1.38915	2.05192	1.89089	4.77835	3.52479	repressed	repressed	repressed
Sdc4	syndecan 4	surface receptor	activated	bound	B	443.559	88.6138	4.11769	2.04184	2.89316e-32	461.06	483.091	517.622	411.562	344.458	89.8605	87.3672	30.1654	1.24668	193.014	152.779	127.678	2.04599	2.54385	3.87397	repressed	repressed	repressed
Gdf11	Growth differentiation factor 11; BMP-11, Bmp11; Growth differentiation factor 11 (GDF11) is a member of the transforming growth factor-beta super family of secreted factors.	secreted	activated		G	5.48819	1.19651	4.10372	2.03693	5.05085e-07	5.03322	6.61458	5.42097	4.88661	5.48557	0.622042	1.77099	0.303493	0.574472	5.57498	2.40258	3.26813	-1.03714	2.20118	1.76581	activated	repressed	repressed
Gkap1			activated	bound	G	8.00936	1.87429	4.07876	2.02813	2.64208e-08	8.08076	8.49892	7.43864	7.25728	8.7712	1.80158	1.94701	0.292959	0.0727163	4.29544	3.33963	3.12152	1.92941	2.44339	2.58482	repressed	repressed	repressed
Rtl5	retrotransposon gag domain containing 4	unknown	activated		E	11.0219	2.2603	4.01253	2.00451	9.6864e-14	9.64005	12.809	13.8087	9.87423	8.97782	2.27673	2.24387	0.958244	0.0164299	6.75978	1.17187	5.50573	1.4514	8.24311	2.20692	repressed	repressed	repressed
Bpifb3	BPI fold containing family B, member 3; Lplunc3, Rya3; BPIFB3 Regulates Endoplasmic Reticulum Morphology To Facilitate Flavivirus Replication. BPIFB3 interacts with ARFGAP1 and TMED9 to regulate non-canonical autophagy and RNA virus infection. BPIFB3 regulates autophagy and coxsackievirus B replication through a noncanonical pathway independent of the core initiation machinery.	other (autophagy)	activated		B	5.26211	1.25438	3.99809	1.99931	0.000702828	7.29344	3.31058	5.36717	5.7924	4.54696	1.46619	1.04257	0.661002	0.211812	2.72374	2.02106	1.14948	1.98021	2.63073	4.75997	repressed	repressed	repressed
Arhgap19	Rho GTPase activating protein 19; ARHGAP19, a previously uncharacterised protein, is predominantly expressed in hematopoietic cells and has an essential role in the division of T lymphocytes. Overexpression of ARHGAP19 in lymphocytes delays cell elongation and cytokinesis. Conversely, silencing of ARHGAP19 or expression of a GAP-deficient mutant induces precocious mitotic cell elongation and clea…	signal transducer	activated	bound	B	51.6964	12.0249	3.99741	1.99907	2.40639e-09	60.3822	65.5636	31.7287	44.4263	56.3814	11.774	12.2758	6.08792	0.250898	43.0474	20.5813	6.42579	1.20933	2.48854	8.25729	repressed	repressed	repressed
Ptgr1	prostaglandin reductase 1; LTB4DH, PGR1, ZADH3; Prostaglandin reductase-1 (Ptgr1) is an alkenal/one oxidoreductase that is involved in the catabolism of eicosanoids and lipid peroxidation such as 4-hydroxynonenal (4-HNE). PTGR1 (prostaglandin reductase 1), as a potential cancer biomarker, has not been reported in gastric carcinoma occurrence. PTGR1 may be an oncogene in human gastric carcinoma an…	metabolism	activated	bound	B	382.809	96.903	3.9962	1.99863	1.2486e-19	373.715	438.184	299.574	435.582	366.99	97.2559	96.55	25.6052	0.352963	361.093	184.509	45.0911	1.16079	2.23591	8.30932	repressed	repressed	repressed
Slamf7	SLAM family member 7; signaling lymphocytic activation molecule family 7 (SLAMF7)	surface receptor	activated	bound	B	166.525	35.7919	3.98781	1.9956	4.83643e-20	122.684	198.729	210.987	122.995	177.232	36.5108	35.0729	18.6353	0.718915	183.97	91.5054	6.73318	-1.19094	1.66119	26.3612	activated	repressed	repressed
Fndc9	fibronectin type III domain containing 9; no literature	unknown	activated		C	51.8369	10.1789	3.98387	1.99417	5.48794e-17	45.8923	72.6122	55.6373	35.8652	49.1776	10.9814	9.37636	6.0974	0.802522	34.4084	13.8046	14.3705	1.27401	3.12453	4.07438	repressed	repressed	repressed
Castor2			activated	bound	G	10.9844	2.23852	3.94654	1.98059	1.73067e-13	11.9327	10.999	13.4693	9.36698	9.15384	1.68805	2.78899	0.807501	0.550471	6.08205	3.17905	6.95962	1.58293	2.98056	1.76755	repressed	repressed	repressed
E2f2	E2F transcription factor 2	transcription regulator	activated	bound	B	351.102	77.1094	3.92695	1.97341	5.27406e-25	392.851	395.264	336.174	316.859	314.36	69.3221	84.8967	17.9425	7.78731	231.764	120.128	28.6281	1.41609	2.68858	13.2314	repressed	repressed	repressed
Aldh3b1	aldehyde dehydrogenase 3 family, member B1; ALDH4, ALDH7; Aldehyde dehydrogenases (ALDHs) detoxify aldehydes by oxidizing them to the corresponding carboxylic acids. Among the 19 human ALDHs, ALDH3A2 is the only known ALDH that catalyzes the oxidation of long-chain fatty aldehydes including C16 aldehydes (hexadecanal and trans-2-hexadecenal) generated through sphingolipid metabolism.	metabolism	activated	bound	B	40.1705	9.89714	3.91166	1.96778	4.0714e-11	36.5907	32.33	51.2995	43.0652	37.567	8.06048	11.7338	3.26574	1.83666	27.5398	13.8866	11.088	1.52738	2.98054	3.63405	repressed	repressed	repressed
Prkd2	protein kinase D2 protein kinase D2	signal transducer	activated	bound	B	304.615	70.7324	3.89784	1.96267	6.24372e-22	318.743	280.373	351.169	305.744	267.044	62.5742	78.8906	14.7774	8.1582	203.142	121.719	47.3112	1.47106	2.41628	6.76666	repressed	repressed	repressed
Trib2	tribbles homolog 2 (Drosophila); Trib2 is a novel regulator in the TLR5 signaling pathway and altered expression of Trib2 may play a role in IBD; Transformation by Tribbles homolog 2 (Trib2) requires both the Trib2 kinase domain and COP1 binding; Human TRIB2 is a repressor of FOXO that contributes to the malignant phenotype of melanoma cells; Tribbles homolog 2 (Trib2) and HoxA9 cooperate to acce…	signal transducer	activated	bound	B	20.9084	1.57657	3.88832	1.95915	0.0117426	13.1307	60.1092	18.4427	5.50473	7.3546	1.66339	1.48974	10.0605	0.0868234	6.99638	5.4032	1.00198	-1.05516	1.20747	30.2631	activated	repressed	repressed
Apoe	apolipoprotein E, AD2, LDLCQ5, LPG, mediates lipoprotein clearance by binding to two receptors:LDLR) and a chylomicron remnant receptor; ApoE is primarily produced by the liver and macrophages, and mediates cholesterol metabolism. Apolipoprotein E is a fat-binding protein (apolipoprotein) that is part of the chylomicron and intermediate-density lipoprotein (IDLs). ApoE is the principal cholestero…	transporter	activated	bound	G	32.2535	8.3944	3.88424	1.95763	1.97263e-07	26.3187	27.368	39.5725	31.3749	36.6333	9.71215	7.07666	2.575	1.31774	36.5955	11.59	14.5741	-1.0389	2.98894	2.13658	activated	repressed	repressed
Arap3	ArfGAP with RhoGAP domain, ankyrin repeat and PH domain 3; Centd3, Drag1, cnt-d3; ARAP3 (Arf-GAP with Rho-GAP domain, ANK repeat, and PH domain-containing protein 3) is unique for its dual specificity GAPs (GTPase-activating protein) activity for Arf6 (ADP-ribosylation factor 6) and RhoA (Ras homolog gene family member A) regulated by phosphatidylinositol 3,4,5-trisphosphate and a small GTPase Ra…	signal transducer	activated		E	7.89213	1.93618	3.8661	1.95088	3.20815e-07	7.77232	6.87538	9.1481	7.80441	7.86042	1.50639	2.36596	0.362925	0.429785	6.02134	1.31203	9.48015	1.35295	6.10478	-1.19377	repressed	repressed	activated
Klf2	Kruppel-like factor 2 (lung); B cell homeostasis and plasma cell homing controlled by Kruppel-like factor 2. Kruppel-like factor 2 (KLF2) regulates B-cell reactivity, subset differentiation, and trafficking molecule expression. Kruppel-like factor 2 is required for phenotypic maintenance but not development of B1 B cells. KLF2 is a negative regulator of pre-B cell clonal expansion and B cell acti…	transcription regulator	activated	bound	E	49.5824	5.10673	3.85519	1.9468	3.71939e-12	50.0399	83.514	73.395	18.9769	21.986	6.03171	4.18175	13.0707	0.924976	12.2406	2.71648	25.4487	1.73249	7.6832	2.73238	repressed	repressed	repressed
4632428C04Rik	The cardiac-enriched lncRNA 4632428C04Rik, named as cardiomyocyte hypertrophic associated inhibitory RNA (CHAIR), is dynamically regulated during heart development, is expressed at low levels in embryonic hearts and accumulated at high levels in adult hearts	other (lncRNA)	activated	bound	C	7.32869	1.42933	3.84612	1.9434	1.41362e-07	7.11522	7.55522	10.4976	5.63764	5.83783	1.4098	1.44886	0.87238	0.0195317	2.66666	1.1057	0.666029	2.23413	5.29994	12.4046	repressed	repressed	repressed
Smarca4	SWI/SNF related, matrix associated, actin dependent regulator of chromatin, subfamily a, member 4	transcription regulator	activated	bound	B	2009.33	451.15	3.84489	1.94294	1.93728e-17	2082.91	2014.49	2343.05	1908.91	1697.28	384.221	518.08	105.894	66.9294	1963.96	1093.34	434.555	-1.0444	1.69294	4.96179	activated	repressed	repressed
Adora2a	adenosine A2a receptor; A2AAR, A2aR, AA2AR, ADORA2, RDC8; Adenosine A(2A) receptor (A(2A)R) blockade enhances innate and adaptive immune responses. Adenosine produced as a byproduct of metabolic activity is present in all tissues and produces dose-dependent suppression of TCR signaling. Naive T cell maintenance depends on inhibition of TCR signals by environmental sensors, which are yet to be ful…	surface receptor	activated	bound	G	33.8621	7.6261	3.83112	1.93777	5.85954e-12	28.3348	32.7448	47.639	32.5489	28.043	7.81362	7.43858	3.58601	0.187516	27.0828	16.3635	19.056	1.16688	1.90141	1.90165	repressed	repressed	repressed
Rrm2b	ribonucleotide reductase regulatory TP53 inducible subunit M2B; MTDPS8A, MTDPS8B, P53R2; Organs predominantly affected in RRM2B mutation carriers are the skeletal muscle, the brain, and the kidneys. While p53R2, a p53-inducible peptide involved in the synthesis of dNTPs normally works toward suppression of cancer through elimination of reactive oxygen species (ROS), inhibition of MAPK/ERK pathway…	metabolism	activated	bound	B	28.1741	5.40062	3.82061	1.9338	1.11376e-12	20.5097	41.5945	35.6271	19.2962	23.8431	6.01799	4.78325	4.42703	0.617371	16.2584	8.53444	5.69202	1.37125	2.57045	5.73409	repressed	repressed	repressed
Bcl7a	B cell CLL/lymphoma 7A; BAF chromatin remodeling complex subunit BCL7A; BCL7; The SWI/SNF subunit Bcl7a contributes to motor coordination and Purkinje cell function.	transcription regulator	activated	bound	B	620.803	112.679	3.82056	1.93378	4.0048e-23	586.129	743.718	878.277	456.562	439.329	109.151	116.207	84.4131	3.52806	425.035	205.33	142.116	1.09664	2.23445	5.2149	repressed	repressed	repressed
Zap70	zeta-chain (TCR) associated protein kinase 70kDa zeta-chain (TCR) associated protein kinase 70kDa	signal transducer	activated	bound	E	16.9714	4.12818	3.80699	1.92865	9.43582e-08	20.6619	13.7049	17.7131	15.654	17.1233	4.37781	3.87854	1.15323	0.249632	11.4542	2.38931	18.3594	1.48435	6.99895	-1.03415	repressed	repressed	activated
Gfra1	GDNF family receptor alpha 1	surface receptor	activated	bound	G	213.466	55.8693	3.78323	1.91962	2.17172e-37	169.762	233.401	221.737	202.11	240.32	55.0417	56.6969	12.7003	0.827571	160.425	78.764	106.052	1.42642	2.85927	1.97552	repressed	repressed	repressed
Fbp1			activated	bound	G	12.317	3.71364	3.78076	1.91868	2.27602e-09	10.6004	9.89912	11.5969	13.1204	16.3682	3.42531	4.00196	1.14823	0.288328	27.7936	15.5105	4.94782	-1.82345	-1.034	2.19985	activated	activated	repressed
Cd38	DP-ribosyl cyclase 1; ADP-ribosyl cyclase/cyclic ADP-ribose hydrolase; CD38 antigen (p45); NAD(+) nucleosidase; cADPr hydrolase 1; cyclic ADP-ribose hydrolase 1; CD38 is a glycosylated membrane protein with ectonucleotidase properties.	surface receptor	activated	bound	C	16.6268	2.78167	3.7685	1.91399	9.79472e-06	11.6	29.1267	20.1626	6.73439	15.5104	3.13557	2.42777	3.82834	0.353898	7.35796	3.71298	3.90029	1.53857	3.00015	5.21272	repressed	repressed	repressed
Maf	avian musculoaponeurotic fibrosarcoma (v-maf) AS42 oncogene homolog; CCA4, c-MAF Bcl6 and Maf cooperate to instruct human follicular helper CD4 T cell differentiation.;	transcription regulator	activated	bound	B	17.7815	1.99404	3.7541	1.90847	5.84097e-06	10.2821	32.9639	29.8878	6.69884	9.07465	1.67296	2.31511	5.62114	0.321076	17.3008	14.0031	3.66788	-2.12726	-1.74965	6.56537	activated	activated	repressed
9530077C05Rik	no literature	unknown	activated	bound	B	9.04776	2.4101	3.75123	1.90736	4.74381e-12	9.81645	9.5491	6.98916	8.23583	10.6482	2.78374	2.03646	0.644237	0.37364	9.73993	4.87306	1.3974	1.00113	1.96892	6.40585	repressed	repressed	repressed
Plxna1	plexin A1	surface receptor	activated	bound	B	15.4027	3.93769	3.7509	1.90724	4.27705e-09	19.7684	13.0896	13.4914	17.2241	13.44	2.95772	4.91767	1.32726	0.979973	14.1422	10.5637	1.74943	1.13471	1.49468	9.03966	repressed	repressed	repressed
Irs2	insulin receptor substrate 2; insulin receptor substrate 2 (IRS2)-mediated signals coordinate key processes in rodent physiology such as food intake, fertility, longevity, and aging-related behavior. Glucose induces mouse beta cell proliferation via IRS2, mTOR and cyclin D2 but not the insulin receptor.	signal transducer	activated	bound	B	33.3988	6.14681	3.73367	1.90059	3.86967e-15	31.8217	40.1203	47.2047	24.8051	23.0421	5.02818	7.26544	4.5792	1.11863	34.2432	18.4418	7.92781	-1.37449	1.32972	5.0185	activated	repressed	repressed
Tmem98	transmembrane protein 98; no literature	surface receptor	activated		B	83.9637	23.84	3.70431	1.8892	2.45926e-10	90.1647	73.7595	71.7652	96.8793	87.2497	17.7084	29.9717	4.84249	6.13164	85.1597	71.9573	13.3219	1.12724	1.31256	5.98402	repressed	repressed	repressed
Adgrl2	adhesion G protein-coupled receptor L2; CIRL-2, Gm619, Lec, Lec1, Lp, Lph, Lphh1, Lphn2; ADGRL2 encodes latrophilin 2, an adhesion G-protein-coupled receptor whose exogenous ligand is ?-latrotoxin.	surface receptor	activated	bound	B	26.0464	6.63868	3.70051	1.88773	2.57341e-25	25.5425	25.7997	27.4698	24.7064	26.7136	5.75778	7.51959	0.478625	0.880906	36.2924	28.5975	1.00852	-1.36084	-1.08972	26.082	activated	activated	repressed
Ppic	peptidylprolyl isomerase C; CYPC, CyP-20c; Peptidyl-prolyl cis-trans isomerase C (PPIC,) as a member of the peptidyl-prolyl cis-trans isomerase (PPIase) family, catalyzes the cis-trans isomerization of proline imidic peptide bonds, which allows it to facilitate folding or repair of proteins.	metabolism	activated		E	7.33236	1.95972	3.69067	1.88388	0.0006783	7.45454	10.4472	3.80001	8.13953	6.82053	2.18262	1.73682	1.0749	0.222903	3.71649	1.85999	2.90265	2.09965	4.12911	2.5311	repressed	repressed	repressed
Adgrl4	adhesion G protein-coupled receptor L4; ETL1, Eltd, Eltd1, Et, Etl.	surface receptor	activated	bound	B	15.4717	3.2127	3.66028	1.87195	1.39739e-05	11.6252	17.2203	23.8733	9.41281	15.2268	4.53509	1.8903	2.5021	1.32239	11.8766	7.52384	4.77916	1.06429	1.65333	3.64358	repressed	repressed	repressed
Apbb1	amyloid beta (A4) precursor protein-binding, family B, member 1, Fe65, Rir, the adaptor protein Fe65 attenuates Notch1 signaling via the accelerated degradation of the membrane-tethered Notch1 in the cytoplasm; Fe65 also suppresses Notch1 transcriptional activity via the dissociation of the Notch1-IC-recombining binding protein suppressor of hairless (RBP)-Jk complex within the nucleus; Notch1-IC…	transcription regulator	activated	bound	B	42.8267	12.0861	3.58272	1.84105	2.18278e-07	36.1924	42.3871	45.1986	48.2579	42.0975	7.02734	17.1449	1.99828	5.0588	37.5301	22.553	3.38259	1.25602	2.05738	12.3136	repressed	repressed	repressed
Arhgap31	Rho GTPase activating protein 31; CdG, Cdgap, AOS1; CdGAP/ARHGAP31 is regulated by RSK phosphorylation and binding to 14-3-3? adaptor protein. Cdc42 GTPase-activating protein (CdGAP, also named ARHGAP31) is a negative regulator of the GTPases Rac1 and Cdc42. CdGAP is highly phosphorylated on serine and threonine residues in response to growth factors and is a substrate of ERK1/2 and GSK-3. Here, …	cytoskeleton	activated	bound	B	15.1419	3.76491	3.57217	1.8368	1.88042e-14	14.8716	16.0713	16.6897	14.0558	14.0212	3.30685	4.22297	0.537023	0.45806	12.7544	5.81241	3.03875	1.14398	2.47068	5.26514	repressed	repressed	repressed
Blvrb	biliverdin reductase B (flavin reductase (NADPH)); BVRB, FLR, HEL-S-10, SDR43U1; The biliverdin reductase (BVR) isozymes BVRA and BVRB are cell surface membrane receptors with pleiotropic functions. This review compares, for the first time, the structural and functional differences between the isozymes. They reduce biliverdin, a byproduct of heme catabolism, to bilirubin, display kinase activity,…	metabolism	activated	bound	B	120.698	31.7514	3.517	1.81434	2.82735e-09	123.974	136.519	110.51	115.211	117.277	33.6812	29.8217	4.50908	1.92974	97.4472	52.5109	28.5369	1.23902	2.2636	4.34596	repressed	repressed	repressed
2200002D01Rik	no literature	unknown	activated		C	33.647	8.77765	3.51286	1.81265	8.68739e-07	27.5747	34.9925	40.8226	32.8745	31.9708	6.21135	11.344	2.1631	2.56631	24.922	9.50661	9.19112	1.35259	3.48899	3.77203	repressed	repressed	repressed
1700027J07Rik	no literature	unknown	activated	bound	B	78.5628	18.0514	3.50381	1.80893	1.25114e-17	77.6269	94.8159	88.0458	62.2881	70.0372	17.2441	18.8587	5.88438	0.807301	73.1891	27.5836	7.14061	-1.06784	2.44588	12.1409	activated	repressed	repressed
Plec			activated	bound	G	30.6871	6.22309	3.45695	1.7895	6.51747e-13	37.441	31.9216	39.4768	24.9532	19.6427	5.25712	7.18906	3.73667	0.965966	20.4718	9.33516	13.7168	1.13983	2.46001	2.66227	repressed	repressed	repressed
Ccnjl	cyclin J-like; no literature	unknown	activated	bound	G	10.145	2.55684	3.43592	1.7807	7.28931e-12	8.69949	11.0633	12.6628	8.56013	9.7393	2.80511	2.30858	0.772933	0.248267	10.4195	5.77438	4.21347	-1.09913	1.61532	2.58517	activated	repressed	repressed
Rabgap1l	RAB GTPase activating protein 1-like; HHL, Hh1; Ankyrin-B is a PI3P effector that promotes polarized ?5?1-integrin recycling via recruiting RabGAP1L to early endosomes	protein trafficking	activated	bound	B	45.8979	11.0217	3.42711	1.77699	1.30567e-19	38.5274	63.4323	48.4098	35.4608	43.6591	11.0745	10.9688	4.90935	0.0528252	32.0851	22.0154	13.4308	1.27433	1.82775	3.75364	repressed	repressed	repressed
Pitpnm2	phosphatidylinositol transfer protein_ membrane-associated 2 phosphatidylinositol transfer protein, membrane-associated 2, NIR3, RDGBA2, Rdgb2, homologues of the Drosophila retinal degeneration B protein (rdgB), PYK2-binding proteins that play a role in the control of calcium and phosphoinositide metabolism downstr	signal transducer	activated	bound	B	40.6699	8.61596	3.42065	1.77427	2.73664e-11	54.9032	38.222	48.8409	32.3103	29.0728	6.7911	10.4408	4.89755	1.82487	27.7402	18.1961	4.37015	1.15346	1.73052	11.06	repressed	repressed	repressed
Tnfrsf19	tumor necrosis factor receptor superfamily, member 19; TAJ, TAJ-alpha, TRADE, TROY; Predicted to enable signaling receptor activity. Acts upstream of or within hair follicle development and positive regulation of I-kappaB kinase/NF-kappaB signaling. Predicted to be located in extracellular region and membrane. Predicted to be integral component of membrane. Predicted to be active in plasma membra…	surface receptor	activated	bound	B	143.539	40.1312	3.40241	1.76656	3.46483e-10	107.344	179.366	144.622	132.552	153.809	30.5253	49.737	11.8766	9.60584	161.33	130.904	7.49778	-1.08859	1.11435	19.3546	activated	repressed	repressed
Aldh1b1	aldehyde dehydrogenase 1 family, member B1; ALDH5, ALDHX; Aldehyde dehydrogenase 1B1 (ALDH1B1) is a mitochondrial enzyme sharing 65% and 72% sequence identity with ALDH1A1 and ALDH2 proteins, respectively. Compared to the latter two ALDH isozymes, little is known about the physiological functions of ALDH1B1. Studies in humans indicate that ALDH1B1 may be associated with alcohol sensitivity and st…	metabolism	activated	bound	E	101.872	31.2665	3.40035	1.76568	1.02644e-10	93.8301	99.5533	96.7772	129.767	89.4342	31.0478	31.4851	7.17236	0.218627	63.0608	35.7109	38.1211	1.82466	3.1721	2.54843	repressed	repressed	repressed
Cd72	CD72 molecule; B-cell differentiation antigen CD72; lymphocyte antigen 32; Ly-19, Ly-32, Ly-m19, Lyb-2; The inhibitory coreceptors CD22 and CD72 downmodulate B-cell receptor (BCR) signaling and function as a molecular switch, determining whether antigen-stimulated B cells undergo apoptosis or proliferation. These coreceptors carry an intrinsic property for associating with the BCR, and this assoc…	surface receptor	activated	bound	B	262.981	57.0683	3.36128	1.74901	4.78392e-11	212.41	303.692	400.811	210.592	187.399	59.4867	54.6499	39.7928	2.41844	177.588	78.6491	47.2194	1.16844	2.59717	6.48948	repressed	repressed	repressed
Gpsm2	G protein signaling modulator 2; CMCS, DFNB82, LGN, PINS; G-protein-signaling modulator 2 (GPSM2) belongs to a protein family that regulates activation of G proteins and plays an important role in mitotic spindle orientation. GPSM2 (G protein signaling modulator 2) was reported to be involved in the cell division of breast cancer cells.	cell cycle	activated	bound	B	29.0386	9.45567	3.35316	1.74552	1.65642e-07	27.9997	32.1477	17.9937	23.6385	43.4134	10.1865	8.7248	4.29262	0.730872	28.6961	14.9061	3.64489	1.19501	2.26344	7.24409	repressed	repressed	repressed
Slc7a7	solute carrier family 7 (amino acid transporter light chain, y+ system), member 7	transporter	activated		B	44.7854	13.7997	3.33854	1.73922	4.72037e-11	29.4479	47.1508	50.8541	45.6251	50.8491	11.8015	15.7979	3.96949	1.9982	46.4643	34.3936	11.681	1.07559	1.43038	3.64574	repressed	repressed	repressed
Serinc5	serine incorporator 5; SERINC5 is a potent lentiviral restriction factor that gets incorporated into nascent virions and inhibits viral fusion and infectivity.	other	activated	bound	G	118.121	28.6521	3.31879	1.73066	2.17783e-18	95.8039	162.398	134.09	96.4771	101.837	28.9648	28.3394	13.1286	0.31271	114.301	56.6841	43.8486	-1.11066	1.78685	2.98552	activated	repressed	repressed
Lrrc27			activated	bound	G	7.32614	2.52237	3.28985	1.71802	2.42844e-06	7.8827	4.7334	6.75086	9.05873	8.205	2.4495	2.59523	0.746233	0.0728646	5.06469	4.9929	2.85786	1.77443	1.77217	2.30384	repressed	repressed	repressed
Lix1l			activated		E	7.12929	2.15466	3.28418	1.71554	8.48694e-08	5.73129	7.89484	7.29437	7.73416	6.99179	2.12829	2.18103	0.384219	0.0263701	4.0639	2.18555	3.41494	1.88694	3.4515	2.06279	repressed	repressed	repressed
Ublcp1	ubiquitin-like domain containing CTD phosphatase 1; CPUB1; Ubiquitin-like domain-containing C-terminal domain phosphatase 1 (UBLCP1), an FCP/SCP phosphatase family member, was identified as the first proteasome phosphatase. Phosphatase UBLCP1 controls proteasome assembly. UBLCP1 is a 26S proteasome phosphatase that regulates nuclear proteasome activity.	other (proteasome)	activated	bound	B	9.90363	2.6272	3.27744	1.71257	6.26976e-06	8.22045	11.1178	12.2352	7.34385	10.6009	3.42619	1.82821	0.916024	0.798993	4.37494	3.80493	1.23147	2.1134	2.39047	8.66956	repressed	repressed	repressed
Hebp1	heme binding protein 1	other	activated		B	48.5971	16.4064	3.27728	1.7125	1.8007e-05	45.6475	46.6733	40.098	67.3139	43.2525	17.5505	15.2622	4.81415	1.14413	66.3306	22.7834	11.9903	-1.14102	2.51136	3.69686	activated	repressed	repressed
Tcn2			activated		G	87.4842	28.7865	3.26275	1.70609	3.96071e-09	79.4382	74.529	89.2581	111.223	82.9726	27.1656	30.4075	6.40161	1.62094	80.0843	44.4462	47.8574	1.27041	2.25302	1.69146	repressed	repressed	repressed
Msh5	mutS homolog 5; This gene encodes a member of the mutS family of proteins that are involved in DNA mismatch repair or meiotic recombination processes.	other (DNA repair)	activated	bound	B	39.6509	10.6759	3.2429	1.69728	3.53903e-08	34.876	36.8047	54.9036	38.1173	33.5531	12.5152	8.83669	3.89281	1.83924	34.7877	18.5966	13.9255	1.07411	1.97827	3.03532	repressed	repressed	repressed
Camk1g	calcium/calmodulin-dependent protein kinase I gamma; CLICK3, CLICKIII, VWS1, CaMKIgamma; Ca(2+) signaling plays a central role in activity-dependent regulation of dendritic arborization, but key molecular mechanisms downstream of calcium elevation remain poorly understood. Here we show that the C-terminal region of the Ca(2+)/calmodulin-dependent protein kinase CLICK-III (CL3)/CaMKIgamma, a membr…	signal transducer	activated		B	26.8672	7.7384	3.23653	1.69445	1.19583e-06	23.53	27.701	31.0545	27.507	24.5436	7.39579	8.08102	1.32617	0.342618	10.7878	11.5699	4.95649	2.5137	2.30776	5.54891	repressed	repressed	repressed
Zbp1	Z-DNA binding protein 1; DAI, DLM-1, DLM1; Z-DNA-binding protein 1 (ZBP1) as an innate sensor of influenza A virus (IAV). sensing of IAV RNA by retinoic acid inducible gene I (RIG-I) initiates ZBP1-mediated cell death via the RIG-I-MAVS-IFN-beta signaling axis. IAV infection induces ubiquitination of ZBP1, suggesting potential regulation of ZBP1 function through posttranslational modifications.	signal transducer (antiviral)	activated	bound	E	22.8711	8.69259	3.23305	1.6929	1.28732e-06	17.5979	18.3637	20.0326	30.0921	28.2691	9.40452	7.98065	2.62165	0.711937	21.0869	7.88508	14.9488	1.44059	3.7924	1.24854	repressed	repressed	repressed
Phka1	phosphorylase kinase alpha 1; Ph, Phka; PHKA1 gene codes for the alphaM subunit of the PhK, a multimeric protein complex responsible for the control of glycogen breakdown in muscle	metabolism	activated	bound	C	5.85281	1.27512	3.22993	1.6915	8.09397e-06	5.19304	7.95734	7.3804	3.04167	5.6916	1.15313	1.39711	0.869666	0.121992	4.54365	1.33426	1.69608	-1.01694	3.29619	4.05962	activated	repressed	repressed
Gpr12			activated		E	11.4919	2.23647	3.228	1.69064	2.08158e-06	10.3478	18.535	13.6092	7.26419	7.7034	2.75328	1.71967	2.09313	0.516803	3.08821	1.70602	5.40962	2.51152	4.47901	2.62592	repressed	repressed	repressed
Irf4	interferon regulatory factor 4	transcription regulator	activated	bound	B	156.717	36.931	3.22368	1.68871	1.33388e-19	140.311	219.99	173.892	112.324	137.068	36.257	37.6049	18.6071	0.673981	106.804	77.5355	39.0284	1.20699	1.63607	4.56723	repressed	repressed	repressed
Wipi1	WD repeat domain, phosphoinositide interacting 1; WD-repeat protein interacting with phosphoinositides 1 and 2 (WIPI-1 and WIPI-2) as membrane components of autophagosomes and the plasma membrane (PM); WIPI1, an ATG18 homologue that is shown to localize to both autophagosomes and early endosomes, inhibited mammalian target of rapamycin (MTOR) signaling, leading to increased transcription of melan…	other	activated	bound	G	13.0351	3.18848	3.21768	1.68602	0.000373757	11.8161	13.8876	18.0882	9.52753	11.8558	3.91845	2.4585	1.43944	0.729975	8.54951	4.75747	6.25294	1.29184	2.28576	2.31972	repressed	repressed	repressed
Tuba1c			activated	bound	G	58.2016	21.0471	3.1875	1.67243	0.000122319	70.1595	50.0965	31.5037	72.699	66.5493	22.5776	19.5167	7.75022	1.53042	56.7623	28.5301	18.1568	1.27834	2.50272	2.80865	repressed	repressed	repressed
Kpna2	karyopherin subunit alpha 2; IPOA1, PTAC58, Rch, Rch1, m-im, pen; Karyopherin ?-2 (KPNA2) is a member of karyopherin family, which is proved to be responsible for the import or export of cargo proteins.	protein trafficking	activated	bound	B	19.6611	6.37266	3.18639	1.67192	1.05257e-07	14.1117	21.5517	20.1701	18.095	24.3769	7.45735	5.28796	1.72222	1.08469	11.8699	8.84608	3.39555	1.84606	2.43663	5.46867	repressed	repressed	repressed
Gbp9	guanylate-binding protein 9; no literature	unknown	activated	bound	G	27.6259	7.15493	3.17554	1.667	3.07011e-08	18.442	31.5157	40.561	19.851	27.7599	8.66674	5.64311	4.04512	1.51181	22.514	16.6297	10.9124	1.08918	1.45097	2.7614	repressed	repressed	repressed
Rpph1	ribonuclease P RNA component H1; H1RNA, Rmrp5, Rpr, H1RNA-1, RPPH1; Inhibition of breast cancer cell proliferation and tumorigenesis by long non-coding RNA RPPH1 down-regulation of miR-122 expression. 7. Rpph1 Upregulates CDC42 Expression and Promotes Hippocampal Neuron Dendritic Spine Formation by Competing with miR-330-5p.Rpph1 binds to miR326-3p/miR-330-5p and causes the release of their downs…	other	activated	bound	G	40.6685	11.6649	3.16589	1.66261	0.00254024	53.4634	25.7042	48.0573	44.595	31.5223	12.8494	10.4805	5.20242	1.18445	27.2893	27.2981	22.3108	1.46368	1.43768	1.93624	repressed	repressed	repressed
Mapk11	mitogen-activated protein kinase 11; P38b, Prkm11, Sapk2, Sapk2b, p38-2, p38beta, p38beta2; MAPK11 in breast cancer cells enhances osteoclastogenesis and bone resorption. This study shows that the p38 MAPK (p38) isoform MAPK11 (p38beta) is expressed in breast cancer cells. Activation of the MAPK11/12/13/14 (p38 MAPK) pathway regulates the transcription of autophagy genes in response to oxidative …	signal transducer	activated	bound	B	17.1541	5.3396	3.15768	1.65886	8.45788e-09	17.5838	15.3765	17.618	18.4975	16.6947	4.34532	6.33388	0.527999	0.994276	12.2823	8.05547	5.54842	1.49306	2.23975	3.08119	repressed	repressed	repressed
Ccdc9b	coiled-coil domain containing 9B, no literature	unknown	activated		C	5.36551	1.10163	3.14149	1.65145	0.003631	4.00202	4.5837	11.053	3.72203	3.46682	1.16132	1.04194	1.43395	0.0596885	2.7674	0.998147	1.35512	1.35092	3.6899	4.79488	repressed	repressed	repressed
Fam83d	family with sequence similarity 83 member D; CHICA; Fam83d modulates MAP kinase and AKT signaling and is induced during neurogenic skeletal muscle atrophy	signal transducer	activated	bound	B	27.2419	8.45222	3.13642	1.64912	1.76327e-06	34.3323	26.1416	20.3087	26.6139	28.813	7.66387	9.24057	2.26293	0.788349	23.6649	10.8139	2.92356	1.21472	2.61569	9.47755	repressed	repressed	repressed
Tpd52			activated	bound	E	52.1186	15.1594	3.07995	1.62291	6.35203e-18	43.8967	61.6365	57.6644	47.1208	50.2747	15.4308	14.888	3.29639	0.2714	24.4953	13.4692	30.1773	2.06226	3.692	1.8171	repressed	repressed	repressed
Dusp7	dual specificity phosphatase 7	signal transducer	activated	bound	B	89.6675	21.2823	3.0767	1.62138	7.83219e-10	97.0307	86.4978	128.247	70.2157	66.3465	16.7313	25.8332	11.124	4.55096	52.372	41.9005	18.3891	1.35727	1.66969	5.68225	repressed	repressed	repressed
Ltbp4	latent transforming growth factor beta binding protein 4	secreted	activated	bound	B	16.8439	3.86358	3.07564	1.62088	1.67899e-05	16.8789	15.4823	27.0642	13.0055	11.7887	2.75568	4.97148	2.70739	1.1079	8.59791	5.72968	2.17191	1.50199	2.21918	9.15702	repressed	repressed	repressed
Pld3			activated	bound	G	39.8592	12.3889	3.06639	1.61654	7.90756e-07	38.8999	35.5818	45.6477	42.8392	36.3273	8.36988	16.4079	1.92456	4.01902	24.8655	15.0116	17.3708	1.66236	2.7095	2.31537	repressed	repressed	repressed
Eps8l2			activated	bound	G	33.8797	8.90632	3.06077	1.6139	6.63948e-06	30.2349	30.3184	52.271	32.4439	24.1301	6.29875	11.5139	4.80273	2.60757	21.7755	20.2083	14.2882	1.36081	1.44349	2.64712	repressed	repressed	repressed
Tmem106b			activated	bound	G	51.5978	13.5954	3.04883	1.60826	7.69306e-09	35.9246	61.4978	73.4482	35.639	51.4792	14.723	12.4678	7.33416	1.12763	22.8937	17.5018	22.6755	1.95802	2.52011	2.52623	repressed	repressed	repressed
Tle6	transducin-like enhancer of split 6, homolog of Drosophila E(spl); Groucho-related protein 6;Grg6; transducin-like enhancer protein 6; Gro/TLE-related gene product 6 (Grg6) shares with Gro/TLEs a conserved WD40 repeat domain but is more distantly related at its N-terminal half; no proper literature.	transcription regulator	activated	bound	E	10.4811	2.97494	3.04807	1.60789	0.000254272	9.72047	10.285	13.7317	10.6681	8.00041	3.60965	2.34024	0.931998	0.634701	3.57387	2.5852	4.00833	2.72982	3.71898	2.8173	repressed	repressed	repressed
Kif18b	kinesin family member 18B	other (protein movem.)	activated	bound	B	142.646	45.1198	3.04309	1.60554	2.20843e-10	174.306	136.49	116.127	142.163	144.146	41.9665	48.273	9.3434	3.15324	129.651	63.3369	14.7878	1.14732	2.31157	9.79295	repressed	repressed	repressed
Mfsd4a			activated		G	50.031	12.0052	3.04114	1.60461	8.98012e-24	51.2777	56.8766	65.4529	33.1997	43.3481	12.3434	11.6671	5.54168	0.338133	38.844	26.5421	21.4551	1.01694	1.46462	2.71809	repressed	repressed	repressed
Zbtb42	Zbtb42 (offical name); zinc finger and BTB domain containing 42; LCCS6, ZNF925; ZBTB42 may be involved in metabolic syndrome phenotypes. ZBTB42 mutation defines a novel lethal congenital contracture syndrome (LCCS6).	other	activated	bound	G	12.9224	3.6279	3.01699	1.59311	6.21105e-07	11.8006	12.7277	17.2189	11.506	11.3587	3.12971	4.12609	1.10018	0.498193	9.07155	5.03424	6.34923	1.30944	2.3233	2.19503	repressed	repressed	repressed
Ccdc88a	coiled-coil domain containing 88A; APE, GIRDIN, GIV, GRDN, HkRP1, KIAA1212, PEHO, PEHOL; CCDC88A/GIV expression, which is involved in multiple aspects of vesicular trafficking, changes dynamically at different phases of chronic HBV infection. Girdin was first reported in 2005 as an actin?binding protein and was designated as Akt?phosphorylation enhancer (APE); thus, Girdin has been revealed to ha…	other	activated	bound	B	5.676	1.00704	3.0096	1.58957	9.80887e-11	6.51394	8.12144	7.3799	2.63329	3.73143	1.01934	0.994734	1.0636	0.012305	3.65528	2.29913	2.10606	-1.11406	1.40405	3.52125	activated	repressed	repressed
Hvcn1	hydrogen voltage-gated channel 1 hydrogen voltage-gated channel 1	transporter	activated	bound	G	42.7323	9.9583	3.0083	1.58895	2.30762e-15	42.2185	58.6179	50.4519	31.5925	30.7807	9.97168	9.94491	5.3812	0.0133822	45.5068	17.7484	18.4004	-1.40353	1.79819	2.76255	activated	repressed	repressed
Map1lc3a			activated	bound	G	37.467	11.2047	3.00563	1.58767	1.29686e-08	38.3194	41.2069	37.3193	36.4453	34.044	8.51654	13.8929	1.17252	2.68817	33.8574	18.8315	19.3881	1.0833	1.91701	2.03205	repressed	repressed	repressed
Arc	activity regulated cytoskeletal-associated protein; rc33.1, C86064, arg3.1, mArc, Arc; no search possible, hence no information.	unknown	activated	bound	B	14.4059	4.24404	3.00309	1.58645	1.16813e-06	17.4322	13.6264	14.4403	14.7403	11.7905	3.26745	5.22062	0.914315	0.976583	13.5333	8.06651	1.12155	1.0245	1.69157	13.8323	repressed	repressed	repressed
Ccnd2	Cyclin D2; Vin-1, Vin1, cD2; Colony-stimulating factor-1 (CSF-1) induces expression of immediate early gene, such as c-myc and c-fos and delayed early genes such as D-type cyclins (D1 and D2), whose products play essential roles in the G1 to S phase transition of the cell cycle.	cell cycle	repressed	bound	B	97.732	272.844	-3.01165	-1.59055	4.03369e-16	100.171	97.1507	101.1	79.6397	110.598	295.252	250.437	5.05223	22.4072	110.678	209.448	451.4	-1.12977	-2.17235	-4.4982	activated	activated	activated
Tnni2	troponin I type 2 (skeletal, fast); AMCD2B, DA2B, FSSV, fsTnI; sarcomeric protein genes, including troponin I2 (TNNI2); troponin I type 2 (skeletal, fast) (TNNI2), which encodes a fast-twitch skeletal muscle protein.	cytoskeleton	repressed		B	23.5337	87.4974	-3.02797	-1.59835	0.000119554	23.7236	12.6091	22.2344	39.8145	19.2869	95.7871	79.2077	4.49539	8.28969	37.7618	85.9499	62.5361	-1.20878	-2.7951	-3.16311	activated	activated	activated
Clec4f			repressed		G	12.2344	33.7938	-3.03508	-1.60173	5.33655e-10	9.94438	13.636	14.2532	10.0648	13.2737	34.829	32.7587	0.923894	1.03512	21.7834	29.5215	24.3392	-1.80915	-2.48977	-1.92589	activated	activated	activated
Bhlha15	basic helix-loop-helix family member a15	transcription regulator	repressed	bound	B	4.49081	10.6455	-3.03734	-1.60281	7.06942e-11	4.91582	5.22551	4.99119	3.52586	3.79566	10.4238	10.8673	0.345337	0.221763	2.72584	4.75329	32.7116	1.39405	-1.27255	-6.42979	repressed	activated	activated
Fam174b	family with sequence similarity 174 member B	unknown	repressed		B	4.25735	11.7893	-3.04921	-1.60844	3.47716e-10	4.10179	4.59877	4.50833	3.72827	4.34957	12.1939	11.3846	0.156873	0.40467	4.02241	5.56756	22.3162	1.04147	-1.35251	-5.021	repressed	activated	activated
Card6	caspase recruitment domain family member 6; CINCIN1; CARD6 protects against collagen-induced rheumatoid arthritis in mice through attenuating the inflammatory response and joint destruction via suppression of TNFR1/TRAF2 signaling. Caspase recruitment domain protein 6 (CARD6) is a typical member of CARD domain-containing proteins, and shows regulatory effects on nuclear factor-?B (NF-?B) activati…	signal transducer	repressed		B	13.7478	28.4235	-3.05799	-1.61258	3.90683e-12	12.2318	19.9197	17.0027	7.42812	12.1569	29.2666	27.5805	2.16165	0.843048	11.6827	22.7725	59.5173	-1.16155	-2.30075	-3.63015	activated	activated	activated
Il10ra	interleukin 10 receptor, alpha; CDw210, CDw210a, Il10r, mIL-10R; Interleukin 10 (IL10) is a key anti-inflammatory cytokine that can inhibit proinflammatory responses of both innate and adaptive immune cells. An association between IL10 and intestinal mucosal homeostasis became clear with the discovery that IL10 and IL10 receptor (IL10R)-deficient mice develop spontaneous intestinal inflammation. …	surface receptor	repressed	bound	B	34.8203	99.2795	-3.06207	-1.61451	6.63342e-13	29.918	47.1728	29.3102	32.9165	34.7839	90.8884	107.671	3.24503	8.39116	55.1339	92.3295	108.482	-1.56922	-2.67048	-3.0417	activated	activated	activated
Epcam	epithelial cell adhesion molecule	surface receptor	repressed		B	2.49856	8.47743	-3.06248	-1.6147	0.0060711	2.18035	1.83861	2.74302	2.73475	2.99608	13.785	3.16988	0.212116	5.30755	1.73984	2.96274	33.5267	1.70644	-1.01341	-14.9039	repressed	activated	activated
Tmed3	transmembrane p24 trafficking protein 3; P24B, p24g4, p24gamma4, p26; TMED3 Promotes Proliferation and Migration in Breast Cancer Cells by Activating Wnt/?-Catenin Signaling. TMED3 promoted proliferation and migration of breast cancer cells by a mechanism that involved Wnt/?-catenin signaling. A previous genome-wide RNAi screen uncovered colon cancer metastatic suppressor and WNT promoting functi…	protein trafficking	repressed	bound	B	52.6916	186.465	-3.07454	-1.62037	6.66892e-14	52.9468	45.2077	38.7911	61.4837	65.0288	187.954	184.976	4.89287	1.48904	104.535	130.105	189.769	-1.59215	-2.014	-4.10544	activated	activated	activated
Dglucy	D-glutamate cyclase	metabolism	repressed	bound	B	9.89414	31.5374	-3.08407	-1.62484	7.35765e-16	9.89654	9.15719	9.08087	10.4691	10.8671	30.9365	32.1383	0.352251	0.600911	10.2948	21.7975	35.9727	1.07617	-2.00029	-3.79443	repressed	activated	activated
H2-DMb2	H2-DMb2 histocompatibility 2, class II, locus Mb2; H2-M (HLA-DM in humans) resides in an acidic endosomal compartment, where it facilitates the loading of antigenic peptides into the peptide-binding groove of class II MHC.	other	repressed	bound	B	4.9846	12.0267	-3.09306	-1.62903	0.00255957	3.1762	5.14981	8.41166	2.56103	5.62428	13.3262	10.7273	1.0326	1.29944	6.5271	4.1236	22.6764	-1.55334	1.0027	-4.07951	activated	repressed	activated
Lsp1	lymphocyte-specific protein 1	cytoskeleton	repressed	bound	G	334.563	898.702	-3.10921	-1.63655	1.18362e-15	342.612	324.694	406.002	326.771	272.735	819.39	978.013	21.3883	79.3114	418.786	726.396	1023.68	-1.33727	-2.3567	-2.84067	activated	activated	activated
Mcoln2	mucolipin 2; TRP-ML2, TRPML2; TRPML2 is the least structurally characterized mammalian transient receptor potential mucolipin ion channel.	transporter	repressed	bound	B	10.9865	30.4292	-3.11729	-1.64029	1.55654e-06	7.86593	12.9539	13.5499	7.21829	13.3443	39.7252	21.1333	1.41312	9.29597	18.0784	26.5235	56.3735	-1.71767	-2.56053	-4.904	activated	activated	activated
Dlg2	Discs, large homolog 2 (Drosophila); PPP1R58, PSD-93, PSD93, chapsyn-110, Dlgh2; PSD-93 (chapsyn-110, DLG2) is a member of the family of membrane-associated guanylate kinase (MAGUK) proteins. The MAGUK proteins are involved in receptor localization and signalling pathways. The best characterized MAGUK protein, PSD-95, is known to be involved in NMDA receptor signalling via its PDZ domains. The PD…	signal transducer	repressed	bound	E	3.94741	12.0488	-3.14285	-1.65207	6.46044e-11	3.27389	4.8311	3.63117	3.65355	4.34733	14.3457	9.75194	0.281143	2.29687	7.54642	12.6638	9.56006	-1.82207	-3.10854	-2.42273	activated	activated	activated
Pgf	placental growth factor; vascular endothelial growth factor-related protein, PIGF; placental growth factor (PGF; also called PlGF), a secreted factor within the vascular endothelial growth factor superfamily, is a pivotal mediator of adaptive cardiac hypertrophy	secreted	repressed	bound	E	3.11992	10.6085	-3.14892	-1.65486	0.00189256	3.50281	2.1505	3.01929	4.88282	2.04418	8.3031	12.9139	0.517762	2.30542	9.50465	13.6424	1.89841	-2.59984	-3.78907	1.54906	activated	activated	repressed
Cdk6	cyclin-dependent kinase 6	cell cycle	repressed	bound	G	80.5814	188.621	-3.14984	-1.65528	1.51118e-14	93.1863	102.91	80.7341	51.2659	74.8102	183.057	194.185	8.80397	5.56421	103.015	184.967	268.11	-1.58883	-2.89881	-2.84677	activated	activated	activated
Smim5	small integral membrane protein 5	unknown	repressed	bound	B	3.67965	6.1067	-3.15031	-1.65549	0.045822	5.41793	5.95527	2.95614	1.45619	2.6127	7.28296	4.93044	0.860398	1.17626	5.26026	1.29378	57.9222	-2.50698	1.59144	-11.7941	activated	repressed	activated
Relt	RELT tumor necrosis factor receptor; TNFRSF19L, TRLT; Receptor expressed in lymphoid tissues (RELT) proteins are recently described surface receptors belonging to the larger TNF receptor family. No decisive literature about function.	surface receptor	repressed	bound	B	14.7138	42.345	-3.16311	-1.66134	1.34488e-13	16.6489	12.5781	16.5185	14.2297	13.594	47.3215	37.3686	0.8078	4.97649	13.4629	24.9604	66.8169	1.07496	-1.75295	-4.32889	repressed	activated	activated
Limk1	LIM domain kinase 1	signal transducer	repressed	bound	B	12.1509	34.3257	-3.17213	-1.66545	2.37303e-13	12.3176	10.2154	15.6397	11.216	11.3656	31.0824	37.569	0.933708	3.24329	11.5637	23.346	58.9492	1.01412	-2.02268	-4.59418	repressed	activated	activated
Rsg1			repressed		G	3.6871	7.18867	-3.17359	-1.66612	0.00351638	6.1953	4.25631	3.22422	1.43935	3.32033	7.9186	6.45874	0.775121	0.729929	5.66751	4.79539	7.19225	-2.31605	-1.991	-1.54558	activated	activated	activated
Afap1l1	actin filament associated protein 1-like 1; AFAP-1L1-mediated actin filaments crosslinks hinder Trypanosoma cruzi cell invasion and intracellular multiplication	cytoskeleton	repressed		B	19.6324	56.0785	-3.17559	-1.66702	2.77309e-09	19.4555	15.7667	26.2991	20.2066	16.4341	49.3281	62.8288	1.87053	6.75035	27.9567	44.8721	99.8391	-1.46076	-2.38178	-4.8463	activated	activated	activated
Ebi3	Epstein-Barr virus induced gene 3; EBI-3, IL-27, IL-27B, IL27B, IL35B; Interleukin 35 (IL-35) is the recently identified member of the IL-12 family of cytokines and provides the possibility to be a target for new therapies for autoimmune, inflammatory diseases. It is composed of an alpha chain (p35) and a beta chain (EBI3). IL-35 mediates signaling by binding to its receptors, activates subsequen…	secreted	repressed		C	14.051	43.5684	-3.18025	-1.66914	5.20332e-08	13.8149	10.37	17.5111	15.1961	13.3628	34.493	52.6438	1.16967	9.07542	31.8075	54.9652	81.3808	-2.13843	-3.75541	-5.82392	activated	activated	activated
Lipt1			repressed	bound	G	2.23804	6.39011	-3.18267	-1.67024	0.00297438	2.05499	2.71382	2.15672	0.880269	3.38438	6.60384	6.17637	0.413772	0.213736	2.27099	4.54534	5.53482	-1.04465	-2.12629	-2.37006	activated	activated	activated
Gm11423			repressed	bound	G	4.24515	9.17288	-3.1845	-1.67107	0.0143341	3.56642	4.28415	7.33315	1.74594	4.2961	13.3602	4.9856	0.901293	4.18728	4.17659	7.83309	10.3477	-1.35091	-2.572	-2.04226	activated	activated	activated
Gm5111	predicted gene 5111; no literature	unknown	repressed		B	12.0278	40.4649	-3.18625	-1.67186	0.000914071	5.49022	9.91658	17.9911	9.27135	17.4696	55.0377	25.892	2.44917	14.5729	16.9449	37.0281	73.0167	-1.23786	-2.7499	-6.57977	activated	activated	activated
1810009A15Rik	No literature	unknown	repressed	bound	G	3.08492	10.0408	-3.19145	-1.67421	0.0192315	1.96526	4.66099	2.12147	1.58462	5.09226	10.9468	9.13475	0.739802	0.906047	5.49562	5.7541	3.58065	-1.61425	-1.71937	-1.21851	activated	activated	activated
2310015A10Rik			repressed	bound	B	6.61452	12.5707	-3.19697	-1.67671	2.4015e-07	5.37945	7.43017	12.0442	3.7725	4.44625	13.2822	11.8592	1.49082	0.711479	6.35242	9.8972	24.8788	-1.49449	-2.36458	-3.00654	activated	activated	activated
Qprt			repressed	bound	G	2.45019	6.46279	-3.1982	-1.67726	0.00198761	2.50275	3.16573	2.32145	1.68168	2.57933	4.57543	8.35015	0.238603	1.88736	5.07885	5.07236	7.31417	-2.31155	-2.34319	-2.70435	activated	activated	activated
Camk2a	calcium/calmodulin-dependent protein kinase II alpha; CaMKII, CAMKA, CaMKIINalpha, MRD53; Camk2a belongs to the Serine/Threonine protein kinases family, and to the Ca2+/calmodulin-dependent protein kinase II subfamily. Calcium signaling is crucial for several aspects of plasticity at glutamatergic synapses.	signal transducer	repressed	bound	B	4.14165	7.08741	-3.1999	-1.67803	1.2217e-06	4.00707	4.21128	7.86874	2.3293	2.29184	6.45245	7.72238	1.0154	0.634963	3.55193	5.8536	16.4229	-1.48008	-2.47784	-3.07801	activated	activated	activated
B4galnt1	beta-1,4-N-acetyl-galactosaminyl transferase 1	metabolism	repressed	bound	B	56.4463	173.274	-3.20654	-1.68102	4.53558e-11	59.2965	44.8287	65.5502	58.3877	54.1686	140	206.547	3.42732	33.2735	74.0502	114.849	178.07	-1.26312	-1.99087	-3.12372	activated	activated	activated
Faap20	no literature	unknown	repressed	bound	G	19.0108	55.1687	-3.20884	-1.68205	1.15369e-19	19.3277	19.1635	20.5644	16.2734	19.7251	52.5505	57.787	0.725984	2.61826	27.3108	42.3938	36.8002	-1.46686	-2.31288	-1.84912	activated	activated	activated
Ly6k	lymphocyte antigen 6 complex, locus K; mLy-6, mLy-6K	surface receptor	repressed		B	2.58396	9.65271	-3.23173	-1.69231	0.023975	1.93777	1.89402	2.975	4.47905	1.63396	11.0705	8.23495	0.526324	1.41777	4.92032	9.14448	8.76863	-1.52892	-2.88064	-3.86681	activated	activated	activated
Egln3	egl nine homolog 3 (C. elegans), PHD3, HIF-prolyl hydroxylase 3, oxygen-sensitive prolyl hydroxylases (PHD3), central regulator of the molecular responses to oxygen availability	other	repressed	bound	C	11.8804	31.9883	-3.23709	-1.6947	2.05851e-11	8.99336	13.3882	16.2206	8.00373	12.7962	32.8229	31.1537	1.50522	0.834603	20.6714	35.4209	69.133	-1.93331	-3.36616	-5.3627	activated	activated	activated
Gh	growth hormone; Gh1;	secreted	repressed		E	7.35306	18.4706	-3.24038	-1.69616	8.27184e-05	7.85166	8.48825	8.59513	7.40094	4.42931	14.5562	22.385	0.762582	3.91435	17.236	20.0798	4.1352	-2.78535	-3.29516	2.04387	activated	activated	repressed
Ltbr	Lymphotoxin B receptor; LTbetaR, Ltar, TNF-R-III, TNFCR, TNFR-RP, TNFR2-RP, TNFRrp, Tnfbr, Tnfrsf3; Lymphotoxin-beta receptor (LTbetaR), a receptor for LIGHT and LTalpha1beta2, is expressed on the epithelial, stromal, and myeloid cells. LTbetaR is known to affect the lymphoid organ development and immune homeostasis.	surface receptor	repressed		B	3.31556	10.1228	-3.24105	-1.69646	0.000489812	3.60197	2.20722	4.22935	2.94254	3.59673	9.90995	10.3356	0.343778	0.212824	4.80978	2.65179	25.9757	-1.41948	1.25516	-7.71828	activated	repressed	activated
Abcc4	ATP-binding cassette, sub-family C (CFTR/MRP), member 4; MOAT, MOATB, MR, MRP4; Roles of Multidrug Resistance Protein 4 in Microbial Infections and Inflammatory Diseases. Overexpression of multidrug resistance proteins (MRPs) as drug efflux pumps are one of the main contributions of MDR, especially multidrug resistance protein 4 (MRP4/ABCC4) in the development of antimicrobial resistance.	transporter	repressed	bound	B	5.10519	18.7145	-3.24937	-1.70016	8.80955e-21	4.70925	4.14907	4.64876	5.90061	6.11826	18.314	19.1149	0.383293	0.400452	8.90985	16.8522	20.5629	-1.42805	-2.74574	-4.50831	activated	activated	activated
Tmem173	transmembrane protein 173; Sting - cytoplasmic adaptor protein	signal transducer	repressed	bound	B	80.4254	275.11	-3.24972	-1.70031	1.90931e-17	65.6333	68.1272	90.367	73.8729	104.127	270.687	279.533	7.32654	4.42305	151.761	231.374	349.278	-1.65597	-2.56504	-4.65673	activated	activated	activated
Sla2	Src-like-adaptor 2	signal transducer	repressed	bound	B	8.05457	29.5169	-3.2653	-1.70722	5.15648e-09	6.19772	5.94569	9.42161	10.7807	7.92711	32.75	26.2839	0.927696	3.23303	7.11391	9.49236	65.3124	1.37289	1.01285	-9.03637	repressed	repressed	activated
Wapl	WAPL cohesin release factor	other	repressed	bound	B	7.31604	15.3024	-3.26908	-1.70888	6.47692e-05	6.21078	12.3536	8.07174	2.8399	7.10424	19.3598	11.2451	1.53704	4.05733	5.58369	5.57211	43.5226	-1.10501	-1.12107	-4.83191	activated	activated	activated
5730408K05Rik			repressed	bound	G	28.0382	56.6943	-3.2927	-1.71927	0.00484049	16.9034	39.697	48.1594	21.1781	14.2532	72.382	41.0066	6.71515	15.6877	26.0389	29.1174	62.3489	-1.40346	-1.59306	-1.76036	activated	activated	activated
Immp2l	inner mitochondrial membrane peptidase subunit 2; IMMP2L-IT1, IMP2, IMP2-LIKE; Employing multi-omics approaches, we revealed that switching off the specific mitochondrial processing machinery involving the peptidase IMMP2L serves as the foundation of the senescence program, which was also observed during the mammalian aging process. Mechanistically, we demonstrate that IMMP2L processes and thus a…	protein turnover	repressed	bound	B	6.63808	24.2972	-3.29661	-1.72098	2.36585e-08	5.83314	5.4812	6.51608	7.65173	7.70825	25.665	22.9294	0.456835	1.36779	8.27976	13.8302	23.5404	-1.03751	-1.76306	-3.93923	activated	activated	activated
Gm4832			repressed		G	2.54118	12.3613	-3.30054	-1.7227	0.0368283	1.02948	2.13086	1.7781	4.15045	3.61699	14.8212	9.9013	0.582365	2.45995	5.8035	3.1928	2.13277	-1.43406	1.2458	-1.30729	activated	repressed	activated
Slc9a9	solute carrier family 9, subfamily A (NHE9, cation proton antiporter 9), member 9; Nbla00118, AUTS16, NHE9; NHE9 (SLC9A9) is an endosomal cation/proton antiporter with orthologues in yeast and bacteria. Rare, missense substitutions in NHE9 are genetically linked with autism but have not been functionally evaluated. Loss-of-function mutations in NHE9 may contribute to autistic phenotype by modulat…	transporter	repressed	bound	B	2.55329	8.3168	-3.3039	-1.72417	2.67617e-10	2.31634	2.93487	2.22262	1.93688	3.35576	7.99875	8.63485	0.258362	0.318053	5.44143	7.00675	19.4887	-1.99563	-2.61092	-7.75277	activated	activated	activated
C230035I16Rik			repressed	bound	G	6.11791	17.7725	-3.30447	-1.72442	0.00087806	5.50281	7.25829	6.67788	5.35051	5.80008	25.4089	10.136	0.366216	7.63644	7.50186	14.3675	10.9825	-1.2979	-2.52574	-1.68256	activated	activated	activated
Prss12	protease, serine 12 neurotrypsin (motopsin); Bssp-3, motopsin; Motopsin is a mosaic serine protease secreted from neuronal cells in various brain regions, including the hippocampus. The loss of motopsin function causes nonsyndromic mental retardation in humans and impairs long-term memory formation in Drosophila.	protein turnover	repressed	bound	E	3.28499	10.38	-3.31417	-1.72865	0.000137982	2.87284	3.13833	3.85926	3.45919	3.09532	5.48834	15.2716	0.171388	4.89162	7.5921	36.2875	1.45698	-2.22627	-10.8068	2.28355	activated	activated	repressed
2010109I03Rik			repressed		B	3.64784	11.7384	-3.3365	-1.73834	0.0001155	4.81571	3.37735	2.74206	3.88299	3.42109	13.0607	10.4161	0.343819	1.32229	6.62814	5.78694	16.4835	-1.74514	-1.54641	-4.46775	activated	activated	activated
Derl3	derlin 3; IZP6, LLN2, derlin-3; Derlin-2 and Derlin-3 are regulated by the mammalian unfolded protein response and are required for ER-associated degradation.	ER protein turnover	repressed	bound	E	7.47246	16.7681	-3.34339	-1.74131	7.41217e-09	7.87585	8.97108	9.98123	4.37341	6.16072	14.4662	19.0699	1.00068	2.30185	10.4091	18.4823	7.97697	-1.91364	-3.45041	1.13036	activated	activated	repressed
Pld4	phospholipase D family, member 4; PLD 4; choline phosphatase 4; phosphatidylcholine-hydrolyzing phospholipase D4; phospholipase D4; Phospholipase D (PLD) catalyzes conversion of phosphatidylcholine into choline and phosphatidic acid, leading to a variety of intracellular signal transduction events. However PLD4 is a non-PLD, HKD motif-carrying, transmembrane glycoprotein localized in the endoplas…	metabolism	repressed	bound	B	49.4611	108.155	-3.36039	-1.74863	1.84063e-24	50.7882	60.3031	68.8856	30.6118	36.7166	110.927	105.382	7.12159	2.77248	56.0623	77.3706	293.251	-1.60901	-2.25734	-4.84579	activated	activated	activated
0610039H22Rik			repressed	bound	G	1.99713	5.80523	-3.37425	-1.75457	0.021148	1.77833	2.35952	2.23142	1.2133	2.40307	5.72062	5.88984	0.225086	0.0846094	1.83819	2.01765	4.40758	1.01418	-1.1004	-2.06162	repressed	activated	activated
Nudt8	nudix (nucleoside diphosphate linked moiety X)-type motif 8; nudix hydrolase 8; Mammalian Nudix proteins cleave nucleotide metabolite caps on RNAs. e demonstrate that Nudt16 is a novel deNADding enzyme in mammalian cells. Additionally, we identified seven Nudix proteins-Nudt2, Nudt7, Nudt8, Nudt12, Nudt15, Nudt16 and Nudt19, to possess deCoAping activity in vitro.	other	repressed	bound	B	14.8463	52.4864	-3.39567	-1.76369	1.08246e-07	17.4056	11.2858	13.288	15.4686	16.7836	54.9595	50.0133	1.13569	2.4731	14.5506	27.8094	63.1607	1.15052	-1.69	-4.47026	repressed	activated	activated
Fam129b	alternative name: niban apoptosis regulator 2; Fam129b; MEG-3, MINERVA,; EGFR phosphorylates FAM129B to promote Ras activation. FAM129B is a novel regulator of Wnt/?-catenin signal transduction in melanoma cells	signal transducer	repressed	bound	B	23.3395	72.3869	-3.40286	-1.76675	6.45713e-10	27.4729	21.4781	23.5593	24.1796	20.0077	57.8933	86.8804	1.27289	14.4935	30.0972	55.3141	103.791	-1.30454	-2.43522	-4.224	activated	activated	activated
Ptpre	protein tyrosine phosphatase, receptor type, E	signal transducer	repressed	bound	B	11.6595	32.5204	-3.43337	-1.77962	1.93159e-25	12.3542	11.6926	14.5207	10.0042	9.72574	32.2521	32.7887	0.870338	0.268288	15.2559	22.5824	71.8755	-1.4877	-2.23772	-5.54853	activated	activated	activated
Cd52	CD52 antigen; CDW52, EDDM5, B7, B7-Ag, CAMPATH-1, CLS1, MB7; T cell regulation mediated by interaction of soluble CD52 with the inhibitory receptor Siglec-10. We found that human and mouse antigen-activated T cells with high expression of the lymphocyte surface marker CD52 suppressed other T cells. CD52(hi)CD4(+) T cells were distinct from CD4(+)CD25(+)Foxp3(+) regulatory T cells. Their suppressi…	surface receptor	repressed		G	626.026	2295.37	-3.44312	-1.78372	1.28263e-20	600.152	574.263	566.537	675.205	713.972	2505.39	2085.35	29.1897	210.019	749.649	1509.49	1736.43	-1.03971	-2.12793	-2.96797	activated	activated	activated
Sv2a	synaptic vesicle glycoprotein 2A, SV2 is the protein receptor for botulinum neurotoxin A	surface receptor	repressed		B	3.0705	7.13165	-3.45914	-1.79041	5.83811e-11	3.03378	3.42994	4.5745	1.78839	2.52589	7.62024	6.64305	0.465455	0.488595	3.17221	3.47607	16.8329	-1.4243	-1.58457	-4.55063	activated	activated	activated
Zc3h12d	zinc finger CCCH-type containing 12D; MCP-induced protein 4; probable ribonuclease ZC3H12D; transformed follicular lymphoma homolog;Zc3h12d is a novel negative feedback regulator of TLR signaling and macrophage activation; The putative tumor suppressor Zc3h12d modulates toll-like receptor signaling in macrophages.	signal transducer	repressed	bound	G	9.61983	19.8487	-3.49262	-1.80431	7.22423e-13	9.75908	14.4554	11.9863	5.6066	6.29177	16.8599	22.8375	1.67607	2.98882	7.66321	11.2717	28.483	-1.2439	-1.85798	-2.3365	activated	activated	activated
D030028A08Rik			repressed	bound	G	4.24848	10.5336	-3.51184	-1.81223	2.33407e-11	5.09923	5.06962	4.79099	2.99804	3.28453	8.90949	12.1578	0.457447	1.62415	5.00032	8.96615	13.0257	-1.53522	-2.79827	-2.57377	activated	activated	activated
Ramp1	receptor (G protein-coupled) activity modifying protein 1; CRLR activity-modifying protein 1; calcitonin receptor-like receptor activity modifying protein 1; calcitonin-receptor-like receptor activity-modifying protein 1; receptor (calcitonin) activity modifying protein 1; receptor activity modifying protein 1; receptor activity-modifying protein 1; The receptor activity-modifying protein (RAMP) …	surface receptor	repressed	bound	B	69.5446	265.115	-3.54219	-1.82464	1.22555e-19	64.899	66.9144	60.4978	82.2239	73.1881	262.105	268.126	3.77085	3.01043	137.22	172.878	328.584	-1.6938	-2.16795	-5.08698	activated	activated	activated
Car2	Carbonic anhydrase 2; Carbonic anhydrase catalyzes reversible hydration of carbon dioxide. Defects in this enzyme are associated with osteopetrosis and renal tubular acidosis. Renal carbonic anhydrase allows the reabsorption of bicarbonate ions in the proximal tubule. [	metabolism	repressed	bound	G	240.431	932.499	-3.55423	-1.82954	1.66297e-21	242.751	224.042	184.602	239.737	311.024	874.929	990.069	20.463	57.57	387.547	750.19	502.306	-1.36352	-2.68233	-2.27302	activated	activated	activated
Ephb2	Eph receptor B2; EFNB2R signaling led to augmented p38 and p44/42 mitogen-activated protein kinase activation. Our study shows that EFNB2 plays important roles in immune regulation.	surface receptor	repressed	bound	B	3.72306	14.1663	-3.57258	-1.83697	1.3836e-07	4.86185	2.12804	3.41118	4.55391	3.66035	13.9526	14.38	0.481272	0.213693	6.01702	10.1509	22.6373	-1.40174	-2.40255	-6.40202	activated	activated	activated
Gm20257			repressed		G	3.91415	9.82049	-3.58431	-1.8417	0.00182949	2.98726	5.52067	5.4257	3.61302	2.02412	13.0191	6.6219	0.685116	3.19859	4.24023	4.80012	10.7348	-1.43801	-1.65347	-2.28967	activated	activated	activated
Muc13	mucin 13, cell surface associated, MUC13, a transmembrane mucin, expressed in gastrointestinal and airway epithelium	other	repressed		E	8.91766	26.8339	-3.61099	-1.85239	1.45501e-15	7.53405	9.07925	12.4253	7.15963	8.3901	25.6638	28.004	0.938425	1.1701	20.3287	45.5651	13.8342	-2.52643	-5.75205	-1.42118	activated	activated	activated
P2rx7	purinergic receptor P2X, ligand-gated ion channel, 7; P2X(7), P2X7R; ATP receptor; P2X purinoceptor 7; P2X7 purinoceptor; P2X7 receptor; P2Z receptor; The P2X7 receptor is a key modulator of aerobic glycolysis; ATP release and P2X7 signaling upon TCR expression in immature thymocytes constitutes an important costimulus in T cell lineage choice through the ERK-Egr-Id3 signaling pathway and contrib…	signal transducer	repressed	bound	C	3.62026	12.6586	-3.6131	-1.85324	2.91342e-21	3.67638	3.20187	3.89257	3.27098	4.0595	12.8005	12.5166	0.168417	0.141953	4.76908	14.1926	21.4418	-1.25827	-3.80317	-5.91024	activated	activated	activated
Slc35a1			repressed	bound	G	10.7377	27.213	-3.64952	-1.86771	5.15774e-07	7.68906	15.9658	14.38	6.12084	9.5326	33.038	21.388	1.90606	5.82503	12.8253	23.2609	36.4701	-1.59332	-2.93675	-2.84567	activated	activated	activated
Bmyc	brain expressed myelocytomatosis oncogene; B-myc, Mycb; B-Myc is an endogenous, N-terminal homologue of transcription factor c-Myc that lacks the C-terminal DNA binding and protein dimerization domain of c-Myc. Bmyc is a member of the Myc family of transcriptional regulators in the mouse and the rat. It is predominantly expressed in hormonally controlled tissues, with highest level of expression …	transcription regulator	repressed	bound	B	67.1036	188.715	-3.66203	-1.87264	1.14254e-11	73.9746	55.7082	98.2125	53.8068	53.8161	150.026	227.405	8.65503	38.6897	77.6609	143.416	395.1	-1.38883	-2.60619	-5.1433	activated	activated	activated
Rassf4	Ras association (RalGDS/AF-6) domain family member 4; AD037; RASSF4/AD037 is a potential ras effector/tumor suppressor of the RASSF family. Activated Ras proteins interact with a broad range of effector proteins to induce a diverse series of biological consequences. Although typically associated with enhanced growth and transformation, activated Ras may also induce growth antagonistic effects suc…	signal transducer	repressed	bound	B	6.14049	21.4378	-3.66691	-1.87456	2.87265e-12	4.56484	7.26284	6.47962	4.09955	8.29558	20.1581	22.7175	0.79584	1.27969	14.2082	17.4138	43.8192	-2.24363	-2.79389	-7.13366	activated	activated	activated
Cacna1b	calcium voltage-gated channel subunit alpha1 B	transporter	repressed	bound	B	3.51905	11.3923	-3.68292	-1.88085	1.06048e-12	4.02463	3.28597	3.86181	3.50869	2.91416	10.6583	12.1262	0.199175	0.733924	2.25487	5.97786	12.3236	1.48591	-1.81247	-3.23168	repressed	activated	activated
Tcam1	testicular cell adhesion molecule 1	surface receptor	repressed		B	2.72575	13.1081	-3.69838	-1.88689	3.23552e-11	1.94033	1.78881	2.50383	3.5876	3.8082	13.4397	12.7765	0.415841	0.331597	2.83882	9.6536	12.1264	1.35181	-2.55775	-5.82467	repressed	activated	activated
Cenpv	centromere protein V	other	repressed	bound	C	9.58149	31.3252	-3.70328	-1.8888	2.5912e-11	9.56105	12.4103	8.34022	9.65602	7.93988	31.383	31.2675	0.782422	0.0577159	15.1476	33.4295	42.0264	-1.65321	-3.70999	-4.11675	activated	activated	activated
Snord35a			repressed	bound	G	17.3784	57.1709	-3.70692	-1.89022	0.0171654	12.3422	16.4503	25.8391	11.7612	20.499	72.3059	42.0359	2.63722	15.135	26.0169	14.0495	19.8591	-1.56264	1.1641	-1.09336	activated	repressed	activated
Nmrk1	nicotinamide riboside kinase 1; Dependence on another rate-limiting enzyme of the NAD synthesis pathway, NAMPT, as a result of enhancer remodelling is subject to resistance by NMRK1-dependent synthesis of NAD.	metabolism	repressed		B	10.7091	38.9949	-3.70935	-1.89117	1.62317e-08	7.16785	12.2051	12.1685	9.08923	12.9146	49.7279	28.2619	1.10446	10.733	16.0341	33.0536	53.6777	-1.41329	-2.96242	-5.10704	activated	activated	activated
Samd9l			repressed		B	10.2685	22.4895	-3.7178	-1.89445	0.0397366	4.81681	16.4389	17.1389	3.2945	9.65358	23.2954	21.6836	2.86367	0.805876	8.40389	16.382	41.0504	-1.28354	-2.54301	-3.15549	activated	activated	activated
Gpr171	G protein-coupled receptor 171; G-protein coupled receptor H963; platelet activating receptor homolog; Gpr171, a putative P2Y-like receptor, negatively regulates myeloid differentiation in murine hematopoietic progenitors. GPR171 is a hypothalamic G protein-coupled receptor for BigLEN, a neuropeptide involved in feeding.	surface receptor	repressed		B	23.6036	60.3088	-3.71994	-1.89528	3.61633e-11	20.5105	31.933	31.5667	13.8239	20.1836	72.8597	47.7578	3.53339	12.551	24.2313	33.4876	114.054	-1.38375	-1.94387	-4.01778	activated	activated	activated
Mmp14	matrix metallopeptidase 14 (membrane-inserted)	protein turnover	repressed		E	19.4201	51.3598	-3.74376	-1.90449	7.39439e-21	21.8058	23.9267	22.663	13.3456	15.3594	47.9093	54.8104	2.1202	3.45054	34.6617	67.2399	20.7703	-2.33295	-4.59677	1.10807	activated	activated	repressed
Sox15	SRY (sex determining region Y)-box 15; SOX20, SOX26, SOX27; SOX15 is a candidate tumor suppressor in pancreatic cancer with a potential role in Wnt/beta-catenin signaling. We deduced a novel role for SOX15 in suppressing the Wnt/beta-catenin signaling pathway, which we hypothesize is a pathway through which SOX15 may exert its tumor suppressive effects in pancreatic cancer.	transcription regulator	repressed		C	9.33456	26.4628	-3.79195	-1.92294	9.72745e-06	7.02002	8.62737	16.5032	7.92451	6.59767	22.2585	30.6671	1.82655	4.20433	14.489	28.0142	35.3397	-1.91515	-3.76038	-3.33311	activated	activated	activated
Tnf	tumor necrosis factor; DIF, TNF-alpha, TNFSF2, TNFalpha, Tnfa, Tnfsf1a;	secreted	repressed	bound	B	3.93869	12.8176	-3.85792	-1.94782	9.93199e-07	5.73907	2.55293	4.46348	3.11748	3.82049	14.454	11.1813	0.553419	1.63638	5.7991	7.1246	15.1257	-1.61496	-2.01694	-3.48872	activated	activated	activated
Gm10653			repressed		G	2.62777	7.46288	-3.8609	-1.94894	0.000628449	2.10743	3.49523	3.49991	2.15675	1.87954	6.22362	8.70214	0.35816	1.23926	1.90556	3.64052	3.8142	1.103	-1.76292	-1.24938	repressed	activated	activated
Klf4	Kruppel-like factor 4; EZF, Gklf, Zie;	transcription regulator	repressed	bound	G	5.69167	14.4948	-3.86403	-1.95011	2.57426e-11	6.39707	7.80873	6.42156	4.07355	3.75744	11.8748	17.1148	0.770449	2.62003	7.53142	11.7647	6.06535	-1.84922	-2.93583	1.14722	activated	activated	repressed
Galnt3	UDP-N-acetyl-alpha-D-galactosamine:polypeptide N-acetylgalactosaminyltransferase 3 (GalNAc-T3); GalNAc transferase 3;	metabolism	repressed	bound	C	1.65023	5.74184	-3.89054	-1.95997	3.6333e-10	1.65349	1.6598	1.84669	1.37695	1.71424	5.31474	6.16894	0.0766416	0.427095	3.93155	7.57596	7.52837	-2.45553	-4.81136	-4.31811	activated	activated	activated
Prss57	serine protease 57; GLGL7, GLGL782, NSP4, P, Prssl1, UNQ78, UNQ782; Structures of neutrophil serine protease 4 reveal an unusual mechanism of substrate recognition by a trypsin-fold protease. Neutrophil serine protease 4 is required for mast cell-dependent vascular leakage.	protein turnover	repressed	bound	B	4.07642	18.8407	-3.92871	-1.97406	3.72167e-15	4.1531	2.81425	3.41578	4.81378	5.1852	20.6168	17.0647	0.436377	1.77603	8.25066	8.16957	42.1634	-1.59166	-1.60138	-12.0626	activated	activated	activated
Snhg7			repressed	bound	B	13.2543	43.6037	-3.95599	-1.98404	3.7698e-11	11.1703	15.7852	16.2713	9.33236	13.7124	52.5905	34.617	1.33121	8.98673	15.367	19.7917	46.3156	-1.29211	-1.6911	-3.19285	activated	activated	activated
Arhgap22	Rho GTPase activating protein 22; RhoGAP2, RhoGap22, p68RacGAP; ARHGAP22 localizes at endosomes and regulates actin cytoskeleton. Rho small GTPases control cell morphology and motility through the rearrangement of actin cytoskeleton. We have previously shown that FilGAP, a Rac-specific GAP, binds to the actin-cross-linking protein Filamin A (FLNa) and suppresses Rac-dependent lamellae formation a…	signal transducer	repressed	bound	C	2.47018	10.5466	-3.96606	-1.98771	3.36602e-08	1.92186	1.82322	3.02434	2.44841	3.13305	8.90663	12.1865	0.270756	1.63994	8.04739	8.909	10.1768	-2.79093	-3.13747	-4.50801	activated	activated	activated
Hsbp1l1	heat shock factor binding protein 1-like 1; no literature	unknown	repressed		E	1.59293	6.90621	-3.97258	-1.99008	0.0027783	0.956359	1.44339	1.98828	2.1206	1.45603	10.381	3.43143	0.209889	3.47478	3.54423	10.1896	2.18791	-1.90048	-5.54538	-1.48871	activated	activated	activated
Rasgrp1	RAS guanyl releasing protein 1 (calcium and DAG-regulated); Rasgrp; Multiple checkpoint breach of B cell tolerance in Rasgrp1-deficient mice. Mice deficient in guanine nucleotide exchange factor Rasgrp1 develop a lymphoproliferative disorder with features of human systemic lupus erythematosus. Autoreactive B cells lacking Rasgrp1 break central and peripheral tolerance through both T cell-independ…	signal transducer	repressed	bound	G	4.87591	7.74214	-3.98326	-1.99395	2.27058e-06	4.88169	9.41385	5.95829	1.35405	2.77166	5.93033	9.55395	1.38917	1.81181	1.4946	2.18862	5.14687	1.4142	-1.05387	1.31494	repressed	activated	repressed
Gimap8	GTPase, IMAP family member 8; IAN-9, IAN6, IAN9, IANT, IMAP8; GTPases of the immunity-associated protein family (GIMAPs) are predominantly expressed in mature lymphocytes. Studies of rodents deficient in GIMAP1, GIMAP4, or GIMAP5 have demonstrated that these GTPases regulate lymphocyte survival. In contrast to the other family members, GIMAP8 contains three potential GTP-binding domains (G-domain…	signal transducer	repressed		E	16.616	47.5426	-4.00053	-2.00019	2.89004e-16	13.0627	19.1331	26.0267	11.4685	13.3891	47.0338	48.0515	2.68732	0.508853	27.5767	43.7125	56.9366	-2.1438	-3.4523	-2.92528	activated	activated	activated
Hnf1b	HNF1 homeobox B	transcription regulator	repressed		B	4.37521	13.7869	-4.00533	-2.00192	3.7474e-09	3.06441	4.05045	7.54285	3.16918	4.04915	12.6735	14.9003	0.819099	1.11337	2.74741	6.97091	34.7699	1.35682	-1.89887	-7.11408	repressed	activated	activated
Haao	3-hydroxyanthranilate 3,4-dioxygenase; 3-HAO, 3-HAOxase, 3HAO; 3-Hydroxyanthranilate 3,4-dioxygenase, the enzyme that catalyzes the conversion of 3-hydroxyanthranilate to quinolinic acid.	metabolism	repressed	bound	B	15.8889	56.2659	-4.06639	-2.02375	4.07229e-20	16.8881	15.0573	18.7099	14.8012	13.9881	61.3007	51.2311	0.849829	5.03477	13.5453	20.0242	65.4594	1.10514	-1.36027	-3.83206	repressed	activated	activated
Tcf7l1	transcription factor 7 like 1 (T cell specific, HMG box); Tcf-3, Tcf3, bHLHb21	transcription regulator	repressed		E	12.4867	33.617	-4.11707	-2.04162	1.02742e-08	13.9291	13.2979	18.2197	9.2197	7.76686	25.8684	41.3656	1.85144	7.74859	14.9428	41.3342	26.1022	-1.68713	-4.739	-1.72478	activated	activated	activated
Galnt14	UDP-N-acetyl-alpha-D-galactosamine:polypeptide N-acetylgalactosaminyltransferase 14; UDP-GalNAc:polypeptide N-acetylgalactosaminyltransferase 14; galNAc-T14; polypeptide GalNAc transferase 14; polypeptide N-acetylgalactosaminyltransferase 14; pp-GaNTase 14; protein-UDP acetylgalactosaminyltransferase 14;	metabolism	repressed	bound	G	4.37735	14.9361	-4.12243	-2.0435	1.4929e-12	5.05978	4.11935	5.12696	3.65549	3.92517	12.9871	16.8852	0.30164	1.94902	4.91545	10.9851	11.1521	-1.25072	-2.83999	-2.3143	activated	activated	activated
Dusp5	dual specificity phosphatase 5	signal transducer	repressed	bound	B	31.4304	92.3414	-4.13067	-2.04637	1.16267e-17	37.0043	36.0894	37.3324	23.2145	23.5114	73.9722	110.711	3.30016	18.3692	32.1844	64.7066	174.851	-1.3272	-2.71006	-4.70145	activated	activated	activated
Snord12			repressed	bound	G	27.2739	57.3193	-4.13515	-2.04794	0.0105593	27.2345	35.2319	45.0063	9.75984	19.1372	75.7208	38.9179	6.12665	18.4014	26.7342	26.7253	48.9939	-1.7916	-1.82117	-1.35684	activated	activated	activated
Lgmn	legumain; AEP1, PRSC1, LGMN; peptidase involved in the activation of TLR signaling	signal transducer	repressed	bound	C	82.8347	320.695	-4.15031	-2.05322	2.54361e-24	73.1774	94.4083	86.3143	88.1451	72.1284	287.763	353.627	4.37117	32.9316	158.757	280.964	318.381	-1.896	-3.40909	-3.73844	activated	activated	activated
I830077J02Rik	no literature	unknown	repressed		B	4.03599	14.387	-4.1618	-2.05721	0.00012549	1.96722	3.71635	7.19098	2.0394	5.26601	16.5691	12.2049	0.995873	2.18209	6.98722	7.0039	28.5686	-1.87167	-1.90597	-6.65596	activated	activated	activated
Saraf	store-operated calcium entry associated regulatory factor; TMEM66; Saraf-dependent activation of mTORC1 regulates cardiac growth. Mechanistically, Saraf activated mTORC1 (mechanistic target of rapamycin complex 1) and increased protein synthesis, while mTORC1 inhibition blunted Saraf-dependent cell growth	signal transducer	repressed	bound	C	35.327	136.491	-4.16685	-2.05896	5.45114e-34	30.0789	39.9546	37.9949	31.2492	37.3573	125.96	147.021	1.95991	10.5305	73.36	112.954	304.367	-2.06633	-3.23387	-8.40776	activated	activated	activated
Pde8a	phosphodiesterase 8A; Pde8, HsT19550; Phosphodiesterase-8A binds to and regulates Raf-1 kinase. -raf-1 murine leukemia viral oncogene homolog 1 (Raf-1) is a key activator of the ERK pathway and is a target for cross-regulation of this pathway by the cAMP signaling system. The cAMP-activated protein kinase, PKA, inhibits Raf-1 by phosphorylation on S259. Here, we show that the cAMP-degrading phosp…	signal transducer	repressed	bound	E	6.29509	23.4802	-4.17967	-2.06339	1.30534e-09	7.70382	5.41519	6.5811	5.00443	6.7709	26.0429	20.9176	0.486453	2.56266	4.82461	30.5923	15.0118	1.26062	-5.11926	-2.249	repressed	activated	activated
Abcc1	ATP-binding cassette, sub-family C (CFTR/MRP), member 1	transporter	repressed	bound	C	7.93285	34.3675	-4.18358	-2.06474	1.4897e-24	8.04263	6.74758	7.79797	8.85909	8.21699	36.2197	32.5153	0.344512	1.85218	18.9269	32.0138	40.9895	-2.13014	-3.6609	-5.38893	activated	activated	activated
Fads3	fatty acid desaturase 3	metabolism	repressed		B	8.49339	37.7591	-4.19157	-2.06749	8.3834e-11	10.6611	6.32284	6.82962	10.6899	7.96357	34.1985	41.3196	0.929609	3.56055	11.8118	18.279	78.7476	-1.20924	-1.90261	-9.67901	activated	activated	activated
Gm10451			repressed	bound	G	2.03716	6.88616	-4.24216	-2.0848	0.0120558	1.3419	1.83239	3.64824	1.71316	1.65012	9.58285	4.18947	0.410831	2.69669	4.05135	3.05681	2.92245	-2.31761	-1.77872	-1.28507	activated	activated	activated
Cox6a2	cytochrome c oxidase subunit 6A2	metabolism	repressed		C	10.429	25.6124	-4.24316	-2.08514	0.0151236	11.8195	15.2903	12.3592	5.00951	7.66648	30.1265	21.0984	1.82063	4.51405	9.31822	0.389574	205.666	-1.42626	16.4448	-15.3504	activated	repressed	activated
5830418P13Rik	RIKEN cDNA 5830418P13 gene	unknown	repressed	bound	B	5.13949	18.06	-4.25549	-2.08933	1.80701e-12	4.21814	6.4058	6.24721	4.25145	4.57488	22.7885	13.3316	0.489227	4.72848	6.31888	10.0031	47.1337	-1.38175	-2.22132	-8.34739	activated	activated	activated
TCRB_Cb2			repressed		B	1.68836	10.2628	-4.266	-2.09288	6.15586e-07	1.23132	1.16812	1.00428	1.83674	3.20132	12.3667	8.15892	0.403645	2.10387	1.8831	1.58885	27.8223	1.38313	1.6078	-24.1884	repressed	repressed	activated
Igf2bp2			repressed	bound	G	1.37942	5.54519	-4.28694	-2.09995	1.04517e-08	1.33181	1.3253	1.52368	0.970603	1.74569	5.93471	5.15566	0.127924	0.389522	3.93857	4.47205	4.55107	-2.8174	-3.24887	-3.2527	activated	activated	activated
Mir425			repressed	bound	G	22.8	31.8114	-4.29453	-2.1025	0.0256393	17.6223	22.2905	58.6192	4.73639	10.7318	38.6597	24.9632	9.43932	6.84825	18.3167	22.0959	26.9085	-2.298	-2.81214	1.21556	activated	activated	repressed
Cd69	CD69 antigen; AIM, VEA; early activation antigen CD69;CD69 (Cluster of Differentiation 69) is a human transmembrane C-Type lectin protein encoded by the CD69 gene. The activation of T lymphocytes and Natural Killer (NK) Cells, both in vivo and in vitro, induces expression of CD69. This molecule, which appears to be the earliest inducible cell surface glycoprotein acquired during lymphoid activati…	surface receptor	repressed	bound	B	21.9256	64.0054	-4.33389	-2.11566	0.00880919	9.24058	37.6154	31.7429	11.7227	19.3064	91.7725	36.2383	5.54266	27.7671	26.5387	48.4426	88.0838	-1.66776	-3.09403	-3.34154	activated	activated	activated
Hpse	heparanase, HSE1, Hpa, Hpr1; Heparanase (Hpse) is an endo-d-glucuronidase that degrades the glycosaminoglycan heparan sulfate (HS) in basement membranes (BMs) to facilitate leukocyte migration into tissues. Heparanase activity also releases HS-bound growth factors from the extracellular matrix (ECM), a function that aids wound healing and angiogenesis.	metabolism	repressed	bound	B	5.51836	21.7869	-4.34086	-2.11798	1.02322e-15	4.58131	7.57059	4.91857	4.44312	6.07821	22.5784	20.9955	0.588176	0.791428	8.60843	14.4183	37.5915	-1.58418	-2.69776	-6.55933	activated	activated	activated
Clec12a	C-type lectin domain family 12 member A; CD371, CLL-1, CLL1, DCAL-2, MICL, KLRL1; The myeloid inhibitory receptor CLEC12A negatively regulates inflammation. The Inhibitory Receptor CLEC12A Regulates PI3K-Akt Signaling to Inhibit Neutrophil Activation and Cytokine Release	surface receptor	repressed		B	5.46665	22.8979	-4.36801	-2.12698	0.0416325	3.32567	6.00764	6.72722	1.9568	9.31594	31.6727	14.123	1.29618	8.77484	12.5947	5.58206	64.6209	-2.22679	-1.00394	-11.9585	activated	activated	activated
Bex6	brain expressed 6	unknown	repressed	bound	B	7.79807	38.7558	-4.42542	-2.14581	5.41794e-12	8.63488	6.04521	6.04357	8.27303	9.99363	46.3828	31.1288	0.771269	7.62698	12.3284	12.9874	131.715	-1.30287	-1.39613	-18.8609	activated	activated	activated
Grap2	GRB2-related adaptor protein 2; GRAP-2, GRB2L, GRID, Gads, GrbX, Grf40, GrpL, Mona, P38; GRB-2-like protein; GRB-2-related monocytic adapter protein; GRBLG; Grb2-related adaptor downstream of Sch; adapter protein GRID; growth factor receptor-binding protein; hematopoietic cell-associated adaptor protein GrpL; monocytic adapter; monocytic adaptor; The Grb2-like adaptor protein GADS is essential fo…	signal transducer	repressed	bound	B	12.473	55.146	-4.44336	-2.15165	3.4143e-38	9.68392	12.8111	13.8615	11.2755	14.7331	57.6427	52.6494	0.904525	2.49668	12.3606	31.9092	92.4783	1.08652	-2.4149	-7.57877	repressed	activated	activated
Lst1	leukocyte specific transcript 1	unknown	repressed		B	21.5303	99.9827	-4.46918	-2.16001	1.16298e-06	31.4462	13.0426	16.5842	23.8072	22.7714	99.563	100.402	3.17456	0.419646	39.955	44.4933	92.8366	-1.64843	-1.86685	-4.48703	activated	activated	activated
Fggy	FGGY carbohydrate kinase domain containing; FGGY carbohydrate kinase domain containing is expressed and alternatively spliced in skeletal muscle and attenuates MAP kinase and Akt signaling;	other	repressed	bound	B	3.84371	18.3083	-4.47109	-2.16063	3.55655e-15	3.31271	3.84106	3.53188	4.00664	4.52624	21.7769	14.8396	0.208758	3.4687	7.37105	12.2213	20.0326	-1.66912	-2.80944	-5.57219	activated	activated	activated
Ell3	elongation factor RNA polymerase II-like 3; ELL3 can also increase the catalytic rate of transcription elongation by RNA polymerase I.; Selective expression of the transcription elongation factor ELL3 in B cells prior to ELL2 drives proliferation and survival.	transcription regulator	repressed	bound	D	8.60548	42.8341	-4.47959	-2.16337	1.62943e-17	7.69529	6.58522	8.92945	11.0148	8.80264	48.1755	37.4927	0.736836	5.3414	31.2951	38.4528	51.6681	-3.02867	-3.78119	-6.64142	activated	activated	activated
Cgas	cyclic GMP-AMP synthase	signal transducer	repressed	bound	D	2.67933	9.95101	-4.50759	-2.17235	4.05096e-20	2.56051	3.22907	2.99002	1.85033	2.76672	11.0953	8.80669	0.235344	1.14432	8.43595	10.1723	9.84854	-3.53658	-4.33376	-3.33663	activated	activated	activated
Apobr	apolipoprotein B receptor	surface receptor	repressed		B	3.2623	14.4705	-4.51376	-2.17433	6.89932e-10	3.88452	2.32116	3.328	2.37149	4.40631	12.8208	16.1202	0.411067	1.64969	6.9144	8.16592	31.6635	-1.98774	-2.38737	-9.79893	activated	activated	activated
Fcrl1	Fc receptor-like 1; Fc receptor-like protein 1; Bxmas1, Bxmh1, Bxmh1b, Fcrh1, Fcrh1l, Fcrh1s, Ifgp1; BXMAS1-like protein 1; BXMAS1-like protein 1b; Fc receptor-like protein 1; IFGP family protein 1; fc receptor homolog 1; fcR-like protein 1; Fc receptor-like A associates with intracellular IgG and IgM but is dispensable for antigen-specific immune responses; FcRLA plays a role in Ig assembly that…	protein trafficking	repressed	bound	C	5.70462	21.4316	-4.56887	-2.19184	2.45985e-14	5.66116	5.08165	7.908	3.53997	6.33231	23.1808	19.6824	0.718491	1.74916	8.93859	16.9445	22.0712	-1.76196	-3.39475	-3.53742	activated	activated	activated
Plppr3	phospholipid phosphatase related 3; LPPR3, LPR3, PRG-2, PRG2; Here, we molecularly characterize human spermatogonial stem cells (SSCs) and define conditions favoring their culture. To achieve this, we first identified a cell-surface protein, PLPPR3, that allowed purification of human primitive undifferentiated spermatogonia (uSPG) highly enriched for SSCs.	surface receptor	repressed		B	7.44164	20.9186	-4.61942	-2.20771	1.67653e-18	7.66176	7.75605	12.2829	3.86113	5.64639	21.683	20.1542	1.40762	0.764387	9.93807	7.85891	38.4629	-2.02741	-1.6299	-4.13732	activated	activated	activated
St5			repressed		C	3.68805	16.349	-4.63147	-2.21147	3.49652e-18	3.83907	3.5583	3.64141	3.18446	4.217	15.8822	16.8158	0.169589	0.466783	5.64964	12.8473	30.4459	-1.47871	-3.41512	-8.24725	activated	activated	activated
A730063M14Rik	RIKEN cDNA A730063M14 gene	unknown	repressed		B	7.52986	36.9158	-4.64595	-2.21597	4.95788e-07	5.76698	6.54425	8.73737	6.36318	10.2375	43.2816	30.5501	0.843497	6.36578	15.819	21.9389	27.4098	-1.84465	-2.59986	-3.87965	activated	activated	activated
Cd247	CD247 molecule; CD3-ZETA, CD3H, CD3Q, CD3Z, IMD25, T3Z, TCRZ 186780; Cd3-eta, Cd3-zeta, Cd3h, Cd3z, Cd3zeta, T3z, Tcrk, Tcrz; The CD3 ? chain (CD247), a gene involved in T-cell signaling, has been shown to associate with blood pressure in human genetic studies.	signal transducer	repressed	bound	B	1.67026	6.73599	-4.68969	-2.22949	9.81636e-09	1.67011	1.60872	2.10204	1.76637	1.20404	7.41995	6.05202	0.144365	0.683965	2.64093	3.09042	22.059	-1.7033	-2.02238	-12.3164	activated	activated	activated
5430427O19Rik	no literature	unknown	repressed		B	2.85829	10.8465	-4.7401	-2.24492	1.94716e-08	2.23936	3.81768	3.39804	1.4697	3.36668	12.9422	8.75073	0.434826	2.09574	4.30515	6.42924	11.5578	-1.7417	-2.64419	-3.60762	activated	activated	activated
Slc39a4	solute carrier family 39 member 4; AEZ, AWMS2, ZIP4;	transporter	repressed	bound	B	2.32489	13.3466	-4.74903	-2.24763	7.27583e-07	1.73553	1.4584	2.60473	3.48053	2.34524	11.1659	15.5273	0.354428	2.18072	2.30833	7.76621	15.2454	1.31767	-2.58805	-7.89742	repressed	activated	activated
Atp4a			repressed	bound	G	1.34978	5.38655	-4.75427	-2.24922	2.36861e-06	1.42779	1.47765	1.50703	1.47361	0.862823	6.38202	4.39109	0.122398	0.995463	1.1978	1.8304	4.37793	1.02221	-1.52057	-2.97872	repressed	activated	activated
Ms4a6c	membrane-spanning 4-domains, subfamily A, member 6C; no literature	unknown	repressed		B	3.37492	16.2018	-4.75605	-2.24976	0.000305392	2.04391	3.94518	3.64227	2.07967	5.16355	16.6479	15.7557	0.593511	0.446114	6.73292	5.34029	23.8459	-1.82312	-1.47192	-7.36306	activated	activated	activated
Tlr7	toll-like receptor 7	surface receptor	repressed		B	2.22821	11.2642	-4.77728	-2.25619	1.62558e-09	1.65638	2.27264	2.26365	2.00336	2.94504	12.1297	10.3987	0.211497	0.865508	2.97981	5.29557	31.0925	-1.16645	-2.11019	-14.783	activated	activated	activated
Cd244a	CD244 molecule A; 2B4, C9.1, Cd244, F730046O15Rik, Ly90, NAIL, NKR2B4, Nm, Nmrk, SLAMF4;	surface receptor	repressed		C	4.66926	17.8043	-4.85505	-2.27949	4.17875e-18	3.98589	4.97301	6.75685	3.72811	3.90246	21.478	14.1306	0.565289	3.6737	9.61012	18.7944	23.5103	-2.42774	-4.82492	-4.45526	activated	activated	activated
Ext1	exostosin 1; Glucuronosyl-N-acetylglucosaminyl-proteoglycan 4-alpha-N- acetylglucosaminyltransferase; Ext1, a key enzyme in the biosynthesis of heparan sulfate (HS), a glycosaminoglycan.	metabolism	repressed	bound	C	21.4042	98.4132	-4.86842	-2.28345	7.8131e-21	18.5363	25.4588	20.6079	19.3859	23.032	74.1714	122.655	1.26535	24.2418	43.3876	85.0148	103.205	-1.97737	-3.93671	-4.72639	activated	activated	activated
Serpina3g	serine (or cysteine) peptidase inhibitor, clade A, member 3G	unknown	repressed	bound	C	4.44143	24.4596	-4.91276	-2.29653	5.47899e-10	3.37839	3.40554	5.00991	4.74056	5.67276	25.1461	23.7732	0.45453	0.686451	7.16734	19.132	22.0701	-1.33091	-3.60814	-5.67508	activated	activated	activated
Nlrc4	NLR family, CARD domain containing 4; CLAN, CLAN1, CLANA, CLANB, CLANC, CLAND, Card12, IPAF; he NLRC4 inflammasome mediates the rapid release of proinflammatory cytokines in response to various microbial stimuli, but its role in the pathology of human diseases remains unknown. Two new studies now report gain-of-function mutations in the NLRC4 gene that cosegregate with distinct autoinflammatory s…	signal transducer (inflammosome)	repressed	bound	C	5.48727	21.7258	-4.94981	-2.30737	7.26395e-30	4.78744	6.7767	6.66594	3.77628	5.43001	21.5119	21.9398	0.568876	0.213939	12.9679	25.3968	19.9403	-2.72829	-5.43061	-3.25204	activated	activated	activated
Smim10l2a	small integral membrane protein 10 like 2A	unknown	repressed		C	1.57816	6.67115	-5.02145	-2.3281	4.72777e-11	1.37056	1.84175	1.89621	1.25931	1.52299	6.05279	7.28951	0.126183	0.618362	3.24669	5.65106	9.08575	-2.25731	-3.98664	-5.31848	activated	activated	activated
Tgtp1	T-cell specific GTPase 1	signal transducer	repressed	bound	C	0.996009	7.49937	-5.02888	-2.33024	3.40582e-10	0.2844	0.858464	0.716346	1.34723	1.7736	7.60394	7.3948	0.258024	0.10457	2.84606	5.06609	9.82862	-1.76516	-3.18936	-15.6238	activated	activated	activated
Rrad	Ras-related associated with diabetes; GTP-binding protein RAD; Ras-like GTP-binding protein rad; Rad is a member of a subclass of small GTP-binding proteins, the RGK family; Rad GTPase induces cardiomyocyte apoptosis through the activation of p38 mitogen-activated protein kinase.	signal transducer	repressed		B	4.05666	12.7692	-5.0368	-2.33251	5.17424e-08	3.93099	6.39766	4.68452	3.22075	2.0494	10.2581	15.2803	0.728634	2.5111	4.54095	5.37326	27.166	-1.653	-1.98363	-5.40291	activated	activated	activated
Pomgnt2	protein O-linked mannose beta 1,4-N-acetylglucosaminyltransferase 2; GTDC2, MDDGA8, MDDGC8;	metabolism	repressed	bound	B	7.98676	37.1824	-5.07342	-2.34296	1.17372e-21	8.19601	6.73508	9.75633	8.2919	6.95448	33.183	41.1819	0.543166	3.99942	8.92922	21.2911	41.3589	-1.12393	-2.72304	-4.98634	activated	activated	activated
Prdm5	PR/SET domain 5; PFM, PFM2;	other	repressed	bound	C	1.22823	6.6317	-5.07575	-2.34362	9.99104e-13	1.21475	1.23252	0.959912	1.15233	1.58164	6.49083	6.77257	0.100711	0.14087	2.91866	6.30678	8.61175	-2.06453	-4.52912	-7.46759	activated	activated	activated
Clgn	calmegin, Cln, MEG 1 antigen; calnexin-T, molecular chaperone for membrane transport of target proteins	protein trafficking	repressed	bound	G	3.60703	17.0801	-5.08252	-2.34554	6.05012e-10	3.18072	4.29549	3.4779	2.38574	4.6953	22.634	11.5262	0.409161	5.5539	5.75886	6.36218	6.75015	-1.58872	-1.78398	-1.83683	activated	activated	activated
Chn2	chimerin (chimaerin) 2; ARHGAP3, BCH, CHN2-3, RHOGAP3; eta-chimaerin; beta-chimerin; beta3-chimaerin; The RacGAP I^22-Chimaerin selectively mediates axonal pruning in the hippocampus. chimerin (chimaerin) 2; rho-GTPase-activating protein 3;Chimaerins are GTPase-activating proteins that inactivate the GTP-hydrolase Rac1 in a diacylglycerol-dependent manner	signal transducer	repressed	bound	B	1.53829	8.7309	-5.19376	-2.37678	4.85124e-10	1.21057	1.78978	1.1853	1.61356	1.89225	10.4163	7.04546	0.14598	1.68544	1.51498	2.3655	13.8079	1.20144	-1.32437	-9.7941	repressed	activated	activated
Angptl4	angiopoietin-like 4	secreted	repressed	bound	B	3.43921	16.5983	-5.22685	-2.38594	9.79756e-08	5.0376	3.43946	2.06443	3.00411	3.65044	14.8576	18.339	0.483672	1.74075	5.73189	7.04351	30.3137	-1.66279	-2.07939	-8.47292	activated	activated	activated
Lsmem1			repressed	bound	E	3.02989	10.9817	-5.23054	-2.38696	0.00332899	0.987896	4.11797	5.52959	0.464659	4.04936	13.263	8.70034	0.980354	2.28135	8.45472	12.2311	4.97617	-3.72877	-5.48373	-1.40543	activated	activated	activated
Ms4a6b	membrane-spanning 4-domains, subfamily A, member 6B; MS4A4B is a GITR-associated membrane adapter, expressed by regulatory T cells, which modulates T cell activation. We propose that T cells preoccupied with immune defense use this MS4A family to enhance sensitivity to extrinsic Ag stimulation, ensuring its elimination, while Tregs use these adaptors to allow low level Ag signals to sustain regul…	other	repressed		C	6.83769	38.9615	-5.27673	-2.39964	1.58824e-13	3.90679	5.87082	8.97423	7.15934	8.27726	38.9982	38.9249	0.901823	0.0366313	13.2776	24.283	43.7754	-1.66069	-3.08688	-6.92804	activated	activated	activated
Fam69b	family with sequence similarity 69, member B	unknown	repressed	bound	B	14.8995	89.8663	-5.29905	-2.40573	1.30377e-11	18.1619	8.38923	12.7602	18.9631	16.2229	90.914	88.8187	1.94766	1.04767	17.1782	41.7842	64.2384	1.06899	-2.31339	-4.83552	repressed	activated	activated
a	agouti	other	repressed	bound	B	1.46084	5.18583	-5.36843	-2.4245	0.00565186	1.73167	2.61354	0.969276	1.27992	0.709808	8.1123	2.25937	0.3347	2.92646	2.44265	3.61488	10.2574	-2.35821	-3.54953	-5.70538	activated	activated	activated
Cacnb2	calcium channel_ voltage-dependent_ beta 2 subunit calcium channel, voltage-dependent, beta 2 subunit	transporter	repressed	bound	D	2.89486	12.6637	-5.42605	-2.4399	4.86009e-18	3.20898	2.24499	4.15578	2.51508	2.3495	12.0766	13.2507	0.357252	0.587044	7.96016	13.4447	18.4409	-3.14793	-5.40402	-5.66714	activated	activated	activated
Mpeg1	macrophage expressed 1	unknown	repressed		B	10.6132	52.1727	-5.47198	-2.45206	0.0160777	5.36608	19.3656	7.80083	3.88109	16.6523	62.1444	42.201	3.11319	9.97169	21.9463	11.9257	242.104	-2.12929	-1.17649	-22.1127	activated	activated	activated
Snora65			repressed	bound	G	25.3544	88.9278	-5.48564	-2.45566	0.000109942	13.5403	37.9522	41.4137	13.6472	20.2184	112.553	65.3029	5.99839	23.6249	38.7655	30.5197	38.1839	-2.21901	-1.77414	-1.23241	activated	activated	activated
Dirc2	disrupted in renal carcinoma 2 disrupted in renal carcinoma 2; The DIRC2 protein belongs to the MFS (major facilitator superfamily) and has been previously detected by organellar proteomics as a tentative constituent of lysosomal membranes. DIRC2 is an electrogenic lysosomal metabolite transporter which is subjected to and presumably modulated by limited proteolytic processing.	transporter	repressed	bound	B	3.82301	18.2841	-5.50718	-2.46131	1.08596e-20	2.62157	4.28303	5.22589	2.66461	4.31992	19.1116	17.4567	0.510488	0.827428	3.98211	9.26279	64.9973	-1.10804	-2.62036	-16.0169	activated	activated	activated
Gpr174	G protein-coupled receptor 174; FKSG79, GPCR17, LYPSR3; A GPR174-CCL21 module imparts sexual dimorphism to humoral immunity.	surface receptor	repressed		C	1.93383	6.81973	-5.51878	-2.46435	2.94397e-09	1.50235	2.31942	3.25688	1.09173	1.49879	7.09521	6.54425	0.386245	0.27548	3.30479	6.87576	15.3342	-2.47174	-5.22592	-6.35878	activated	activated	activated
Amz1	archaelysin family metallopeptidase 1; Finally, these activities were abolished by inhibitors of metalloproteases, providing further evidence that AMZs belong to this catalytic class of proteolytic enzymes.	protein turnover	repressed		B	1.53422	9.83392	-5.54418	-2.47097	7.51332e-13	1.52486	0.962261	1.46317	1.49942	2.22138	9.33196	10.3359	0.200708	0.501962	2.38193	5.05842	20.3432	-1.23728	-2.67488	-15.3865	activated	activated	activated
Rgs18	regulator of G-protein signaling 18; RGS13; Regulator of G-protein signaling 18 (RGS18) is a GTPase-activating protein that turns off Gq signaling in platelets. Regulator of g-protein signaling 18 controls both platelet generation and function. RGS18 is a myeloerythroid lineage-specific regulator of G-protein signaling, highly expressed in megakaryocytes (MKs) and platelets. In the present study,…	signal transducer	repressed		B	5.11361	18.9349	-5.70368	-2.51189	6.05918e-08	3.94898	6.68374	7.95736	2.74631	4.23168	19.763	18.1069	0.956307	0.828067	5.61179	9.23473	22.2635	-1.56073	-2.61244	-3.51742	activated	activated	activated
Cmah	cytidine monophosphate-N-acetylneuraminic acid hydroxylase (CMP-N-acetylneuraminate monooxygenase) pseudogene	metabolism	repressed	bound	C	5.29402	20.5641	-5.76007	-2.52609	1.54971e-16	3.93893	8.21534	6.75887	2.48735	5.06961	23.3113	17.8169	1.01104	2.74721	4.96119	12.4723	65.1718	-1.28602	-3.28463	-10.3505	activated	activated	activated
Mylk	myosin light chain kinase	cytoskeleton	repressed	bound	C	10.698	49.8112	-5.77914	-2.53085	1.82191e-51	10.3581	13.124	11.9882	8.48596	9.53386	47.3231	52.2992	0.834091	2.48803	12.4668	40.3575	73.3396	-1.33579	-4.39262	-6.1721	activated	activated	activated
Rps15a-ps6			repressed	bound	G	1.66405	16.2013	-5.7895	-2.53344	0.00117596	0.484756	1.04517	0.814003	0.781735	5.19459	22.8476	9.55493	0.887117	6.64636	5.56931	7.50469	0.627665	-1.84838	-2.53101	1.21587	activated	activated	repressed
BC147527	no literature	unknown	repressed		C	4.59156	30.96	-5.80737	-2.53788	6.39909e-23	3.67619	5.09354	3.06485	5.49102	5.6322	31.5238	30.3962	0.515397	0.563775	12.662	17.4629	27.5483	-2.195	-3.07579	-6.88591	activated	activated	activated
Gria3	glutamate ionotropic receptor AMPA type subunit 3	surface receptor	repressed	bound	B	1.28119	5.89271	-5.85712	-2.55019	9.39835e-11	0.837253	1.60962	1.85782	0.900122	1.20116	7.31833	4.4671	0.198628	1.42562	4.6364	4.44216	19.8812	-4.26965	-4.15859	-13.6317	activated	activated	activated
Ccdc36			repressed		G	0.993965	6.39661	-5.92251	-2.56621	7.11849e-10	0.975602	0.96159	0.768966	1.03949	1.22417	5.35067	7.44256	0.0731705	1.04595	1.71933	3.51659	0.640013	-1.46449	-3.04828	1.4408	activated	activated	repressed
Ms4a4c	membrane-spanning 4-domains, subfamily A, member 4C; Ms4a9; no literature	unknown	repressed	bound	B	0.854899	7.86168	-6.00152	-2.58533	0.0009423	0.173871	0.999679	0.333673	0.934634	1.83264	7.58899	8.13437	0.293152	0.272689	1.78564	1.9817	7.34022	-1.25769	-1.41913	-14.1275	activated	activated	activated
4930486L24Rik	RIKEN cDNA 4930486L24 gene	unknown	repressed	bound	D	1.85735	12.2946	-6.01719	-2.58909	1.13116e-09	1.38189	1.63087	2.02387	2.05255	2.19759	15.3573	9.23189	0.151485	3.06273	7.73581	12.2184	11.1631	-3.50847	-5.63575	-6.64434	activated	activated	activated
Icosl	icos ligand; B7-H2, B7H2, B7RP-1, B7RP1, CD275, GL50, ICOS-L, ICOSL, LICOS; ascular endothelial cells (ECs) and several cancer cells express B7h, which is the ligand of the ICOS T cell costimulatory molecule. We have previously shown that B7h triggering via a soluble form of ICOS (ICOS-Fc) inhibits the adhesion of polymorphonuclear and tumor cell lines to HUVECs; thus, we suggested that ICOS-Fc m…	surface receptor	repressed		B	1.52249	10.82	-6.08018	-2.60411	1.48928e-16	1.34455	0.877521	1.67371	1.69945	2.01725	11.4598	10.1802	0.193212	0.6398	3.28148	5.54089	11.981	-1.70384	-2.92537	-9.17697	activated	activated	activated
Gimap7	GTPase, IMAP family member 7; IAN7, Ian3; GTPases of immunity-associated proteins (GIMAPs) are regulators of lymphocyte survival and homeostasis. We previously determined the structural basis of GTP-dependent GIMAP2 scaffold formation on lipid droplets. To understand how its GTP hydrolysis is activated, we screened for other GIMAPs on lipid droplets and identified GIMAP7. In contrast to GIMAP2, G…	signal transducer	repressed		C	22.9856	174.597	-6.13204	-2.61637	1.07426e-45	18.0204	18.7311	18.877	31.1542	28.1452	156.773	192.421	2.7657	17.8244	39.4836	110.497	327.049	-1.27954	-3.63841	-17.3992	activated	activated	activated
Src	SRC proto-oncogene, non-receptor tyrosine kinase; ASV1, c-SRC, p60-Src, SRC	signal transducer	repressed	bound	B	1.94011	11.4487	-6.19027	-2.63	3.43307e-15	1.82404	1.90546	2.14467	2.38221	1.44419	11.4481	11.4493	0.157782	0.0005851	1.92516	4.45689	23.7049	1.03824	-2.26199	-12.096	repressed	activated	activated
D5Ertd605e	DNA segment, Chr 5, ERATO Doi 605, expressed; no literature	unknown	repressed		B	3.74524	30.2849	-6.2435	-2.64236	1.14244e-09	4.51344	2.18955	1.89474	4.77653	5.35192	31.6514	28.9184	0.709916	1.36652	5.60804	11.7779	29.7839	-1.0691	-2.2806	-10.3111	activated	activated	activated
Sell	selectin L	surface receptor	repressed	bound	C	148.793	759.123	-6.25061	-2.644	1.91775e-35	116.252	194.286	177.521	101.507	154.397	748.87	769.376	17.6368	10.2531	392.539	753.432	870.59	-2.98551	-5.82275	-5.31655	activated	activated	activated
Sulf2	sulfatase 2; extracellular sulfatase Sulf-2; SULF2, an enzyme that regulates multiple HSPG-dependent RTK signaling pathways, was expressed in primary human GBM tumors and cell lines. Extracellular heparan sulfate proteoglycans (HSPG)	signal transducer	repressed		B	8.54587	51.5567	-6.28147	-2.6511	1.04862e-21	8.70732	7.87981	8.92731	7.55945	9.65544	48.6219	54.4914	0.375458	2.93478	11.7141	22.8734	48.6846	-1.318	-2.61434	-5.73876	activated	activated	activated
Fgfr1	fibroblast growth factor receptor 1	surface receptor	repressed	bound	B	0.931686	5.61656	-6.34914	-2.66656	1.2402e-11	0.934012	0.976911	0.915294	1.2178	0.61442	4.75472	6.4784	0.0961342	0.861839	1.42026	4.06245	15.828	-1.47744	-4.30109	-16.7552	activated	activated	activated
Plac8	placenta-specific 8; DGIC, PNAS-144, onzin; Placenta specific 8 (PLAC8, Onzin) is a multifaceted protein proven to promote autophagy and potentiate various tumor progression. This study provided insights into the mechanism of PLAC8-induced autophagy in trophoblasts	other	repressed	bound	B	794.904	6972.13	-6.6683	-2.73732	9.64845e-24	459.556	671.656	635.495	793.734	1414.08	8358.79	5585.48	163.774	1386.66	1748.53	2914.44	3709.42	-1.54771	-2.62246	-6.26815	activated	activated	activated
Rapgef3	Rap guanine nucleotide exchange factor 3	signal transducer	repressed	bound	B	5.63253	28.3533	-6.76028	-2.75708	1.06886e-34	5.41754	6.19973	7.79754	4.41026	4.33756	27.3018	29.4049	0.641332	1.05154	6.20072	10.4556	69.314	-1.36567	-2.3388	-10.5725	activated	activated	activated
Pnp2	purine-nucleoside phosphorylase 2	metabolism	repressed		C	10.433	87.3649	-6.80235	-2.76603	1.234e-15	7.51194	10.9149	6.58125	8.62465	18.5321	104.509	70.2207	2.15019	17.1442	21.6672	75.0754	66.9759	-1.56152	-5.50068	-8.02126	activated	activated	activated
Cd96	CD96 antigen; Tactile; The receptors CD96 and CD226 oppose each other in the regulation of natural killer cell functions. TACTILE becomes tangible: CD96 discloses its inhibitory peculiarities.	surface receptor	repressed	bound	B	1.47626	7.05643	-6.81589	-2.7689	2.59896e-05	0.778366	1.46104	2.94357	0.332264	1.86604	10.1701	3.94276	0.452821	3.11367	2.79416	4.01665	22.9569	-2.50736	-3.66363	-13.3433	activated	activated	activated
Ppp1r3b	protein phosphatase 1, regulatory (inhibitor) subunit 3B	signal transducer	repressed	bound	C	4.7566	26.093	-6.85049	-2.77621	5.84259e-42	4.21601	5.00667	6.58708	3.50623	4.46703	26.3156	25.8705	0.517335	0.222562	6.37312	13.7749	35.993	-1.54562	-3.39507	-6.76928	activated	activated	activated
Pglyrp2	peptidoglycan recognition protein 2; PGRP-L, Pglyrpl, tagL; N-acetylmuramoyl-L-alanine amidase; peptidoglycan recognition protein long; PGLYRP-2 has amidase activity;Peptidoglycan recognition proteins (PGRPs) are a family of innate pattern recognition molecules that bind bacterial peptidoglycan. While the role of PGRPs in Drosophila innate immunity has been extensively studied, how the four mamma…	surface receptor	repressed	bound	C	3.8094	22.572	-6.93255	-2.79339	4.32729e-21	4.58168	3.26289	4.36302	2.54682	4.29261	24.8426	20.3015	0.389177	2.27056	4.02595	13.2375	48.3462	-1.14321	-3.82156	-11.8313	activated	activated	activated
Fgd2	FYVE, RhoGEF and PH domain containing 2; Tcd-2, Tcd2, ZFYVE4, tcs-2, tcs2; faciogenital dysplasia homolog 2; faciogenital dysplasia protein 2; t-complex distorter 2; Members of the Fgd (faciogenital dysplasia) gene family encode a group of critical guanine nucleotide exchange factors (GEFs), which, by specifically activating Cdc42, control cytoskeleton-dependent membrane rearrangements; FGD2 is e…	signal transducer	repressed	bound	C	18.67	119.523	-6.9597	-2.79902	1.52865e-25	19.4013	14.6326	23.8728	21.1956	14.2478	114.074	124.972	1.86868	5.44934	20.3563	70.4064	198.38	-1.09403	-3.84659	-10.135	activated	activated	activated
Prss16	protease, serine 16 (thymus); serine protease 16; TSSP; A novel actor in antitumoral immunity: The thymus-specific serine protease TSSP/PRSS16 involved in CD4 + T-cell maturation. The maturation of a specific subset of CD4+ T lymphocytes in the thymus is dependent on cortical thymic epithelial cells expressing the protease thymus-specific serine protease (TSSP, also known as PRSS16).	protein turnover	repressed		B	1.96976	12.3916	-7.04128	-2.81584	1.01545e-12	2.59858	2.041	1.55841	2.02045	1.63033	15.079	9.70431	0.185403	2.68734	2.11751	3.9146	21.7807	-1.11226	-2.09459	-10.3323	activated	activated	activated
Fgl2	fibrinogen like 2	protein turnover	repressed		C	1.18869	10.2495	-7.09545	-2.82689	6.95361e-12	1.00681	1.02826	0.838964	0.704993	2.36443	10.4988	10.0003	0.299788	0.249226	2.19648	5.24447	8.74208	-1.40363	-3.40933	-9.03214	activated	activated	activated
Myl4	myosin_ light chain 4_ alkali; atrial_ embryonic myosin, light chain 4, alkali; atrial, embryonic	cytoskeleton	repressed	bound	B	253.27	1407.09	-7.09734	-2.82728	2.20625e-29	289.867	366.11	198.33	210.165	201.876	1531.84	1282.34	32.8557	124.749	271.68	271.89	2066.88	-1.26704	-1.28854	-7.19728	activated	activated	activated
Ms4a4b	membrane-spanning 4-domains, subfamily A, member 4B; Chandra, Ly116; MS4a4B, a CD20 homologue in T cells, is a novel member of the MS4A gene family in mice. The MS4A family includes CD20, FcepsiolnRIbeta, HTm4 and at least 26 novel members that are characterized by their structural features: with four membrane-spanning domains, two extracellular domains and two cytoplasmic regions. MS4a4B negativ…	surface receptor	repressed		B	0.846486	6.24047	-7.31276	-2.87042	2.22517e-05	0.23814	1.43765	0.761684	0.512043	1.28291	5.8229	6.65803	0.226834	0.417569	1.8603	3.56447	10.3169	-2.01032	-3.91626	-12.4414	activated	activated	activated
Dapk1	death associated protein kinase 1; Dapk1, D13Ucl, D13Ucla1, DAP-, DAP-Kinase; Reduced DAPK1 Expression Promotes Stem Cell-Like Characteristics of Prostate Cancer Cells by Activating ZEB1 via Hippo/YAP Signaling Pathway. DAPK1 interacted with zinc finger E-box-binding homeobox-1 (ZEB1) and repressed ZEB1 expression in PCa-CD133+ cells. DAPK1 suppressed Hippo/YAP signaling pathway by interacting wi…	signal transducer	repressed	bound	B	0.877923	5.67691	-7.33339	-2.87448	5.23222e-27	0.790137	0.855424	1.12919	0.799765	0.815101	6.10837	5.24545	0.0637977	0.431458	1.61256	2.61383	12.9344	-1.92825	-3.17365	-13.8392	activated	activated	activated
Scin	scinderin	cytoskeleton	repressed	bound	E	3.4547	26.3857	-7.34661	-2.87708	8.7177e-19	3.26535	3.82191	2.58972	2.63291	4.96361	21.5636	31.2078	0.439945	4.82211	10.8943	11.7752	8.05082	-2.79555	-3.07067	-2.4473	activated	activated	activated
Cyp2j6	cytochrome P450, family 2, subfamily J, polypeptide 6; Molecular cloning and characterization of mouse CYP2J6, an unstable cytochrome P450 isoform. We conclude that CYP2J6 is an unstable P450 that is active in the metabolism of benzphetamine, but not arachidonic acid.	metabolism	repressed	bound	C	2.06308	12.7507	-7.46363	-2.89988	4.14093e-16	1.33332	2.77891	2.63871	1.61261	1.95187	15.2345	10.2669	0.2821	2.4838	4.81611	9.35119	18.1217	-2.6134	-5.15218	-8.07361	activated	activated	activated
Lpxn	leupaxin; Leupaxin is similar to paxillin in focal adhesion targeting and tyrosine phosphorylation but has distinct roles in cell adhesion and spreading. LIM domain-containing adaptor, leupaxin, localizes in focal adhesion and suppresses the integrin-induced tyrosine phosphorylation of paxillin.	cytoskeleton	repressed	bound	C	6.84393	45.67	-7.67103	-2.93942	1.73384e-23	6.93624	9.21044	5.59917	5.85913	6.61466	36.1169	55.2231	0.639559	9.55308	11.8684	21.3671	32.743	-1.83588	-3.3597	-4.46622	activated	activated	activated
Ston1	stonin 1; SALF, SBLF, STN1, STNB1; Functional dissection of a eukaryotic dicistronic gene: transgenic stonedB, but not stonedA, restores normal synaptic properties to Drosophila stoned mutants. The dicistronic Drosophila stoned mRNA produces two proteins, stonedA and stonedB, that are localized at nerve terminals. While the stoned locus is required for synaptic-vesicle cycling in neurons, distinc…	protein trafficking	repressed		C	6.80734	43.5368	-7.72435	-2.94941	1.82458e-31	7.0635	8.40148	6.8741	6.64016	5.05748	40.5756	46.4979	0.533916	2.96117	10.2687	36.4006	68.9363	-1.68299	-6.05688	-9.17079	activated	activated	activated
Sema3g	sema domain, immunoglobulin domain (Ig), short basic domain, secreted, (semaphorin) 3G; sem2; Differential endothelial transcriptomics identifies semaphorin 3G as a vascular class 3 semaphorin. Semaphorins have been identified as axon guidance molecules. Yet, they have more recently also been characterized as attractive and repulsive regulators of angiogenesis. Although the mouse knockout phenoty…	secreted	repressed	bound	C	9.31739	86.26	-7.81461	-2.96617	4.02253e-30	8.39841	7.05615	8.39658	14.2644	8.47137	77.4306	95.0894	1.26481	8.82942	28.3281	91.6789	59.0036	-2.36781	-7.78726	-7.33594	activated	activated	activated
AI854703	no literature	unknown	repressed	bound	C	1.30041	11.267	-7.958	-2.99241	6.43867e-21	1.34153	0.915939	1.28725	1.4648	1.49255	10.6723	11.8616	0.10335	0.594661	2.28521	6.84457	11.3663	-1.49086	-4.5351	-9.55501	activated	activated	activated
Smoc1	SPARC related modular calcium binding 1; OAS; SMOC (Secreted Modular Calcium binding protein); SMOC Binds to Pro-EGF, but Does Not Induce Erk Phosphorylation via the EGFR. Secreted modular calcium-binding protein 1 (SMOC1) is a matricellular protein that potentially interferes with growth factor receptor signalling. Role of secreted modular calcium-binding protein 1 (SMOC1) in transforming growth…	secreted	repressed		C	1.91215	13.1023	-7.98575	-2.99743	1.60979e-19	2.08517	2.31565	1.75414	1.98072	1.42507	13.5706	12.634	0.151602	0.468286	3.57255	5.85219	10.8843	-2.01197	-3.34988	-5.18234	activated	activated	activated
Lat2	linker for activation of T-cells family member 2; HSPC046, LAB, NTAL, WBSCR15, WBSCR5, WSCR5; Linker for activation of T-cell family member2 (LAT2) a lipid raft adaptor protein for AKT signaling, is an early mediator of alkylphospholipid anti-leukemic activity. Non-T-cell activation linker (NTAL) is a nonenzymatic transmembrane adaptor molecule that is involved in the proximal signaling of lympho…	signal transducer	repressed		B	9.19355	69.3357	-8.27849	-3.04937	1.86742e-28	9.31707	7.52026	11.6909	8.66828	8.7712	77.2221	61.4493	0.689434	7.88638	13.0876	19.4297	138.876	-1.4438	-2.18071	-14.4052	activated	activated	activated
Trem1	triggering receptor expressed on myeloid cells 1; CD354, TREM-1; The triggering receptor expressed on myeloid cells 1 (TREM-1) is a cell surface receptor of the immunoglobulin superfamily, with a role in the amplification of proinflammatory cytokine production during infection. Triggering receptor expressed on myeloid cells 1 (TREM-1) is a superimmunoglobulin receptor expressed on myeloid cells t…	surface receptor	repressed		C	7.92155	63.5072	-8.4302	-3.07557	5.5835e-30	5.84304	7.91472	10.0413	6.22855	9.58018	77.784	49.2304	0.849435	14.2768	14.8707	52.6549	81.7736	-1.82811	-6.57956	-10.2895	activated	activated	activated
Kmo	kynurenine 3-monooxygenase (kynurenine 3-hydroxylase); Kynurenine 3-monooxygenase mediates inhibition of Th17 differentiation via catabolism of endogenous aryl hydrocarbon receptor ligands. The aryl hydrocarbon receptor (AhR) is a key transcriptional regulator of Th17-cell differentiation. Although endogenous ligands have yet to be identified, evidence suggests that tryptophan metabolites can act…	metabolism	repressed	bound	C	6.46774	36.3063	-8.56861	-3.09906	3.73357e-12	3.91764	10.3085	9.12935	2.57866	6.40459	45.2745	27.3382	1.47424	8.96816	8.83615	15.9636	89.7475	-1.93063	-3.5473	-11.4346	activated	activated	activated
P2ry13	purinergic receptor P2Y, G-protein coupled, 13	surface receptor	repressed		C	2.14817	12.5726	-8.6378	-3.11066	8.44121e-13	1.30458	2.79574	3.56574	0.796899	2.27787	13.8492	11.296	0.499162	1.2766	3.96508	7.89701	33.7828	-2.51751	-5.10005	-13.1453	activated	activated	activated
Fxyd1			repressed	bound	B	0.537065	5.60284	-8.85838	-3.14704	0.000897267	0.701263	0.120958	0.538314	0.339264	0.985528	5.48063	5.72504	0.148383	0.122201	0.322789	1.90957	5.15336	2.12336	-2.83298	-11.416	repressed	activated	activated
Lcn4	lipocalin 4; Vnsp2; no literature	unknown	repressed		B	2.04251	14.29	-8.92309	-3.15754	0.0287975	1.16116	2.00285	3.59015	0.104029	3.35436	24.3236	4.25644	0.657731	10.0336	1.28034	7.42469	24.8292	1.34215	-4.38904	-11.0272	repressed	activated	activated
Adgrg3	adhesion G protein-coupled receptor G3	surface receptor	repressed		C	68.2117	547.75	-9.21191	-3.2035	1.02222e-69	66.3138	62.9845	87.0946	54.0645	70.6013	573.85	521.65	5.44677	26.0999	171.375	406.468	772.7	-2.66426	-6.42027	-10.6141	activated	activated	activated
Tenm4	teneurin transmembrane protein 4	unknown	repressed	bound	B	0.804077	5.40967	-9.22785	-3.20599	2.1653e-25	0.966752	0.766322	1.06406	0.5789	0.644353	5.90642	4.91292	0.092654	0.49675	0.858834	2.07607	7.55219	-1.35699	-3.32859	-8.05513	activated	activated	activated
Lsr	lipolysis stimulated lipoprotein receptor; IL, ILDR3, Lis, Lisch7; Potentiation of cancerous progression by LISCH7 via direct stimulation of TGFB1 transcription in triple-negative breast cancer. Herein, we report that expression levels of the liver-specific bHLH-Zip transcription factor (LISCH7), a recently identified key player in cancerous progression, preferentially enriched in triple-negative…	transcription regulator	repressed	bound	B	1.6229	13.614	-9.82258	-3.2961	8.65047e-17	1.33024	1.66152	2.20073	0.66575	2.25626	13.7108	13.5172	0.294814	0.0968064	2.09781	4.6981	34.3978	-1.40032	-3.18217	-19.876	activated	activated	activated
Ctla2a	cytotoxic T lymphocyte-associated protein 2 alpha; Ctla-2a; no proper literature. Identification of CTLA2A, DEFB29, WFDC15B, SERPINA1F and MUP19 as Novel Tissue-Specific Secretory Factors	secreted	repressed		D	2.11524	20.5232	-9.86802	-3.30276	1.82796e-12	2.07743	1.66808	2.47454	1.38626	2.96987	29.2698	11.7766	0.28216	8.74659	9.71821	10.297	19.5993	-4.33835	-4.67422	-9.41688	activated	activated	activated
Fut7	fucosyltransferase 7 (alpha (1,3) fucosyltransferase)	metabolism	repressed		B	1.20696	12.0364	-10.0366	-3.32719	1.81075e-08	1.54821	0.959697	0.974911	0.546154	2.00582	10.9788	13.094	0.255566	1.05759	3.46125	2.65626	30.2447	-2.65695	-2.07688	-25.6738	activated	activated	activated
Ffar2	free fatty acid receptor 2; GPCR43, Gpr43; GPR41/FFAR3 and GPR43/FFAR2 as cosensors for short-chain fatty acids in enteroendocrine cells vs FFAR3 in enteric neurons and FFAR2 in enteric leukocytes. Free fatty acid receptor 2 (FFAR2, also named GPR43), is activated by short-chain fatty acids (SCFAs), such as butyrate, that are produced when gut bacteria ferment dietary fiber. FFAR2 has been sugges…	other	repressed		B	1.71707	20.2668	-10.1599	-3.34481	2.25511e-20	2.26151	0.822825	1.32235	1.795	2.38368	20.3006	20.2331	0.291748	0.0337078	3.38325	5.78145	68.7291	-1.56472	-2.72071	-45.6329	activated	activated	activated
Snora64	ribosomal protein S2		repressed	bound	G	7.26133	24.3743	-10.5518	-3.39942	0.00680072	5.97452	13.2496	12.2846	0	4.79792	39.2035	9.54508	2.46519	14.8292	4.90027	8.49008	16.7649	-1.97935	-3.48374	-1.58315	activated	activated	activated
Qrfp	pyroglutamylated RFamide peptide; P51, P518, QR; neuropeptide. N-glycosylation of the human neuropeptide QRFP receptor (QRFPR) is essential for ligand binding and receptor activation. The newly identified pyroglutamylated RFamide peptide (QRFP) signaling system has been shown to be implicated in regulating a variety of physiological processes.	secreted	repressed	bound	C	1.13183	8.62431	-10.6158	-3.40814	1.60026e-16	1.46802	0.853863	1.63795	0.715722	0.983574	8.7535	8.49512	0.179105	0.129189	0.909941	6.27704	9.8162	-1.03726	-7.25432	-7.43796	activated	activated	activated
Eef1akmt1	EEF1A lysine methyltransferase 1	metabolism	repressed	bound	D	6.40266	87.0124	-10.8041	-3.43351	6.69342e-31	6.33083	5.66595	3.20928	7.99408	8.81316	93.2725	80.7524	0.976954	6.26003	33.3438	55.5852	57.3658	-3.82661	-6.48482	-11.2067	activated	activated	activated
Spns2	spinster homolog 2 (Drosophila), sphingosine 1-phosphate transporter spinster homolog 2 (Drosophila), sphingosine 1-phosphate transporter	transporter	repressed	bound	C	6.47407	59.619	-11.0725	-3.46891	6.63146e-42	6.01389	5.97088	9.17663	6.05546	5.15346	49.374	69.864	0.69599	10.245	12.8283	45.086	114.054	-2.19728	-7.84431	-16.0948	activated	activated	activated
Car3	carbonic anhydrase 3; Ca3, Car-3; CAIII; Carbonic anhydrase III (CAIII) is an isoenzyme of the CA family. Because of its low specific anhydrase activity, physiological functions in addition to hydrating CO(2) have been proposed. CAIII expression is highly induced in adipogenesis and CAIII is the most abundant protein in adipose tissues. The down-regulation of CAIII in preadipocytes enhances adipo…	metabolism	repressed	bound	C	10.9055	91.831	-11.1201	-3.4751	2.31414e-31	11.9518	8.50522	16.7324	7.42521	9.91277	81.0414	102.621	1.64176	10.7896	21.5838	66.2041	58.8458	-2.41252	-7.51505	-4.71318	activated	activated	activated
Atp8b4	ATPase, class I, type 8B, member 4	metabolism	repressed	bound	C	3.55948	43.128	-11.234	-3.4898	9.83061e-44	2.61513	3.18142	3.90525	2.8627	5.2329	46.9578	39.2982	0.471176	3.8298	8.70929	26.025	81.1236	-2.09716	-6.36992	-24.7355	activated	activated	activated
Il1r2	interleukin 1 receptor, type II	surface receptor	repressed		B	0.603089	8.53543	-11.4796	-3.521	9.67328e-05	0.740969	0.196626	0.492225	0.183833	1.40179	12.0352	5.03568	0.224746	3.49975	1.09592	2.18215	8.93309	-1.36309	-2.76849	-18.6339	activated	activated	activated
Ahnak	AHNAK nucleoprotein, AHNAK1, desmoyokin, Ca signaling in T cells AHNAK nucleoprotein, AHNAK1, desmoyokin, Ca signaling in T cells. Ahnak1 is a tuneable modulator of cardiac Ca(v)1.2 calcium channel activity. Ahnak1 modulates L-type Ca(2+) channel inactivation of rodent cardiomyocytes.	signal transducer	repressed	bound	B	1.77903	14.7848	-11.5471	-3.52945	4.30031e-25	1.81206	2.80017	1.57048	0.912648	1.79979	14.4155	15.1542	0.303179	0.369354	2.6081	2.25779	25.9651	-1.88021	-1.65485	-12.3014	activated	activated	activated
Gimap3	GTPase, IMAP family member 3; Gimap5, Ian4; Gimap3 regulates tissue-specific mitochondrial DNA segregation. Gimap3 is important for T cell development and survival, suggesting that leukocyte survival may be a key factor in the genetic regulation of mtDNA sequence variants and in modulating human mitochondrial diseases. Gimap3 is a membrane-anchored GTPase with a critical role in T cell developmen…	signal transducer	repressed	bound	D	15.0728	170.61	-11.6676	-3.54443	1.05534e-36	13.594	9.99742	21.0848	13.5136	17.1744	149.207	192.012	1.88333	21.4025	49.606	295.637	66.5335	-3.12965	-18.9526	-4.45863	activated	activated	activated
Gimap4	GTPase, IMAP family member 4; Ian-1, Ian1, Imap4; GTPase IMAP family member 4; immune associated nucleotide 1; immunity-associated protein 4; Gimap4, a member of the newly identified GTPase of the immunity-associated protein family (Gimap), is strongly induced by the pre-T-cell receptor in precursor T lymphocytes, transiently shut off in double-positive thymocytes, and reappears after TCR-mediate…	signal transducer	repressed		C	60.562	543.908	-11.6962	-3.54797	5.20525e-10	25.9305	75.9875	101.749	28.1593	70.9837	599.118	488.697	14.6496	55.2108	152.139	625.095	481.195	-3.02534	-12.6331	-7.11282	activated	activated	activated
Cacna1h	calcium channel, voltage-dependent, T type, alpha 1H subunit; CACNA1HB, Cav3.2, ECA6, EIG6; The T-type voltage-gated Ca(2+) channel Cav3.2 is essential for tracheal chondrogenesis. No assotiation with plasma cell differentation.	transporter	repressed		E	1.00521	6.32256	-11.7325	-3.55244	6.87276e-21	0.910244	1.0781	1.92152	0.655658	0.46052	7.44672	5.1984	0.252273	1.12416	1.8709	9.78864	2.61661	-3.21795	-17.0897	-2.00247	activated	activated	activated
Syndig1l	synapse differentiation inducing 1 like	unknown	repressed	bound	C	2.19498	18.6024	-11.7586	-3.55564	1.36061e-19	2.31768	2.27454	3.1058	1.901	1.37587	22.7926	14.4122	0.283579	4.1902	1.5417	10.2536	27.2173	1.10663	-6.10232	-10.6919	repressed	activated	activated
Ly6d	lymphocyte antigen 6 complex_ locus D; Ly-61, Ly61, Thb; ly-6D; lymphocyte antigen 6D; thymocyte B-cell antigen	surface receptor	repressed		C	349.599	3058.52	-11.7744	-3.55759	9.10188e-68	334.119	398.705	477.851	298.071	239.247	3326.89	2790.16	41.1901	268.367	791.669	1931.33	3983.47	-2.81861	-6.98612	-9.83043	activated	activated	activated
Slc2a6	solute carrier family 2 member 6l GLUT6, GLUT9, HSA011372	transporter	repressed	bound	C	2.27218	26.6988	-12.0067	-3.58577	2.48645e-28	1.72978	2.21757	2.73643	1.8848	2.79233	19.2303	34.1672	0.216023	7.46847	4.90553	13.5916	41.7277	-2.03196	-5.71636	-18.6443	activated	activated	activated
Wdr86			repressed	bound	E	1.78383	18.2871	-12.1293	-3.60043	5.8027e-14	2.06876	1.63951	2.09237	2.25416	0.864351	13.876	22.6982	0.251383	4.4111	3.46474	9.93037	4.76283	-2.11689	-6.16373	-2.44837	activated	activated	activated
Flt3	fms-related tyrosine kinase 3 fms-related tyrosine kinase 3	surface receptor	repressed	bound	C	14.9255	219.005	-12.4214	-3.63476	8.09213e-57	14.6949	11.684	11.296	15.7249	21.2274	250.395	187.616	1.79007	31.3898	29.2235	73.8011	464.111	-1.53329	-3.9358	-36.5407	activated	activated	activated
Frmd4b	FERM domain containing 4B; no good literature FERM domain containing 4B, GRP1-binding protein GRSP1, complexes of the FERM domain-containing protein GRSP1 bound to ARF exchange factor GRP1	signal transducer	repressed	bound	C	2.75661	33.427	-12.5057	-3.64452	1.11291e-50	2.59449	2.94587	2.66863	2.75419	2.8199	34.2171	32.6369	0.0607677	0.790093	6.38797	14.5153	46.897	-2.21066	-5.0989	-17.0068	activated	activated	activated
Mir6973a	microRNA 6973a	other	repressed	bound	E	18.8582	27.2623	-12.6116	-3.65668	0.0039811	12.8025	25.3951	51.5953	0	4.49805	12.2877	42.237	9.25463	14.9747	25.8206	22.6311	27.9478	-10.9032	-9.72771	1.05981	activated	activated	repressed
H19	H19, imprinted maternally expressed transcript (non-protein coding);	other	repressed		E	1.05976	15.8005	-13.0126	-3.70183	3.89888e-07	1.61487	0.564613	0.628189	1.7244	0.766713	15.4693	16.1317	0.251712	0.331216	4.9598	70.0106	3.48309	-3.77271	-54.1173	-3.67022	activated	activated	activated
Tnfsf11	RANKL; tumor necrosis factor (ligand) superfamily, member 11; ODF, OPGL, OPTB2, RANKL, TRANCE, hRANKL2, sOdf	secreted	repressed	bound	C	1.86982	20.4496	-13.075	-3.70874	3.93022e-29	1.7872	2.35054	1.92926	0.86463	2.41748	21.6866	19.2125	0.278549	1.23705	2.45134	10.8519	29.8774	-1.44849	-6.51878	-14.5542	activated	activated	activated
Ly6a	lymphocyte antigen 6 complex, locus A; Ly-6A.2, Ly-6A/E, Ly-6E.1, Sca-1, Sca1, TAP; Ly-6A/Stem cell antigen-1 (Ly-6A/Sca-1) is a glycosylphosphatidylinositol-anchored protein expressed on many cell types including hematopoietic stem cells (HSCs) and early lymphoid-specific progenitors. Ly-6A/Sca-1/Sca-1-/- mice have significantly elevated serum levels of IgA with lambda light chains compared to w…	surface receptor	repressed		C	16.795	317.65	-13.1492	-3.7169	1.38301e-50	10.564	11.9471	10.806	21.4556	29.2023	333.759	301.54	3.70039	16.1093	55.9227	238.504	214.141	-2.13835	-9.27449	-19.2192	activated	activated	activated
Il18rap	interleukin 18 receptor accessory protein,AcPL (accessory protein-like) CD218 antigen-like family member B; IL-18R-beta; AcPL is a critical and specific cell surface receptor that is required for IL-18 signaling	surface receptor	repressed	bound	B	1.56978	28.9533	-14.3864	-3.84664	1.97794e-08	1.2051	1.18024	1.17594	1.08698	3.20062	38.2277	19.6789	0.408201	9.27442	2.39885	4.23775	90.7462	-1.10352	-1.98371	-75.52	activated	activated	activated
Dtx4	deltex homolog 4 (Drosophila); RNF155; function of Dtx4 largely unknown; but DTX1 therefore represents a component downstream of calcium-NFAT signaling that regulates T cell anergy deltex homolog 4 (Drosophila); RNF155; function of Dtx4 largely unknown; but for instance DTX1 represents a component downstream of calcium-NFAT signaling that regulates T cell anergy	signal transducer	repressed	bound	C	2.57552	41.8335	-14.5456	-3.86251	6.19092e-47	3.06329	1.89559	1.87654	2.53976	3.5024	37.1961	46.471	0.320092	4.63742	6.3995	18.192	92.0024	-2.05218	-5.92963	-39.5785	activated	activated	activated
9030619P08Rik	lymphocyte antigen 6 complex pseudogene	unknown	repressed		B	0.915333	22.6154	-14.5596	-3.8639	2.93534e-12	0.582613	0.100493	0.670851	1.50327	1.71944	34.3498	10.8811	0.302216	11.7343	2.05025	2.40405	76.0614	-1.22874	-1.46325	-172.014	activated	activated	activated
Fam78b	family with sequence similarity 78 member B	unknown	repressed	bound	C	0.585562	6.56402	-14.7079	-3.87851	2.9406e-22	0.680954	0.621822	0.69184	0.581363	0.351833	4.8743	8.25374	0.0617884	1.68972	2.47924	13.519	7.52986	-5.11974	-28.3355	-11.2322	activated	activated	activated
Myl10	PLRLC_ myosin_ light chain 10_ regulatory PLRLC, myosin, light chain 10, regulatory	cytoskeleton	repressed	bound	C	67.5153	1354.71	-14.7257	-3.88026	1.06044e-47	62.3879	48.0526	35.8618	94.3603	96.914	1664.29	1045.14	12.231	309.574	101.418	425.119	1808.49	-1.02082	-4.34873	-36.2777	activated	activated	activated
Shisa2	shisa homolog 2 (Xenopus laevis)	unknown	repressed	bound	B	0.788089	8.14381	-14.9293	-3.90007	7.11766e-25	0.952255	0.930757	0.91373	0.742226	0.401479	7.5728	8.71482	0.1036	0.571007	1.95677	4.64166	16.1183	-3.31593	-7.97816	-17.0389	activated	activated	activated
Kcnk12	potassium two pore domain channel subfamily K member 12	transporter	repressed	bound	C	0.586924	6.52342	-15.5158	-3.95566	1.03114e-13	0.818523	0.838281	0.392704	0.453743	0.43137	3.89295	9.15389	0.0991146	2.63047	1.92559	6.12779	24.8724	-4.20024	-13.5912	-35.9516	activated	activated	activated
Inava	innate immunity activator	signal transducer	repressed	bound	B	0.406643	5.45309	-16.7215	-4.06363	9.39631e-10	0.430859	0.543088	0.381626	0.561199	0.116445	3.56727	7.33891	0.0799788	1.88582	0.579038	1.41734	6.36188	-1.62702	-4.06142	-14.0468	activated	activated	activated
Hnrnpll	heterogeneous nuclear ribonucleoprotein L like	other	repressed	bound	D	2.47781	29.1426	-16.8589	-4.07544	7.85441e-44	2.61363	3.82094	2.32439	1.23361	2.39647	29.6084	28.6768	0.412349	0.465786	25.3715	31.6687	23.0899	-13.5557	-17.2014	-7.7854	activated	activated	activated
Il18r1	interleukin 18 receptor 1	surface receptor	repressed		B	0.176172	5.51963	-25.2285	-4.65698	0.000272513	0.0626604	0.252189	0.100209	0.084207	0.381596	8.69172	2.34754	0.0612741	3.17209	0.369552	0.130733	70.1315	-1.56602	1.77129	-496.434	activated	repressed	activated
Adamts17	ADAM metallopeptidase with thrombospondin type 1 motif, 17	metabolism	repressed	bound	B	0.254939	6.31774	-26.3017	-4.71709	5.93559e-35	0.231886	0.271409	0.270184	0.186973	0.314244	5.7911	6.84439	0.0214145	0.526645	0.234051	1.77788	7.5548	1.11014	-6.93979	-29.0642	repressed	activated	activated
Ccl9	chemokine (C-C motif) ligand 9; CCF18, MRP-2, Scya10, Scya9; CCL9/10 (MIP-1delta);	secreted	repressed		C	0.751725	25.8027	-26.5764	-4.73208	5.47932e-10	0.69716	0.400836	0.57339	0.267682	1.81956	31.6126	19.9928	0.276809	5.80991	4.41659	27.9764	6.08432	-4.21028	-27.1204	-10.8184	activated	activated	activated
Il2ra	interleukin 2 receptor subunit alpha	surface receptor	repressed	bound	D	6.49167	62.4489	-27.589	-4.78602	5.81631e-14	4.44273	15.4235	7.76859	1.52746	3.29613	42.1613	82.7366	2.45418	20.2877	9.86486	16.9813	47.4516	-4.01135	-7.0178	-5.1223	activated	activated	activated
Ctla2b	cytotoxic T lymphocyte-associated protein 2 beta; no literature	unknown	repressed		C	0.524878	13.347	-28.7515	-4.84556	2.87265e-12	0.609432	0.30034	0.751856	0.350997	0.611766	19.0995	7.59445	0.0856942	5.75253	2.71898	8.54028	5.4311	-5.43581	-17.3731	-9.70021	activated	activated	activated
Ifitm1	interferon induced transmembrane protein 1 (9-27; dispanin subfamily A member 2a; interferon-induced protein 17; interferon-induced transmembrane protein 1; interferon-inducible protein 9-27; leu-13 antigen; ISG56 and IFITM1 proteins inhibit hepatitis C virus replication; Interferon-induced transmembrane protein 1 (IFITM1) is an essential mediator of interferon-g-induced antiproliferation. Here, …	surface receptor	repressed		B	7.36462	228.582	-28.9068	-4.85334	3.52953e-49	7.85934	6.47911	6.09964	9.3193	7.06569	267.738	189.425	0.571802	39.1566	10.4196	18.907	542.411	-1.2173	-2.24889	-79.5247	activated	activated	activated
Sbspon	somatomedin B and thrombospondin, type 1 domain containing; Rpesp; no literature	unknown	repressed		B	0.248722	9.08301	-29.961	-4.90501	2.44383e-21	0.109017	0.21938	0.278951	0.380911	0.255348	8.04677	10.1192	0.0440511	1.03623	0.741043	2.15665	11.9983	-2.26661	-6.66734	-58.1808	activated	activated	activated
Slc9a2	solute carrier family 9 (sodium/hydrogen exchanger), member 2; NHE2; Na(+)/H(+) exchangers (NHEs) play important roles in regulating internal pH (pHi), cell volume and neutral Na(+) absorption in the human intestine. Earlier studies have shown that low extracellular pH (pHe) and metabolic acidosis increases the expression and function of NHE1-3 genes. the acid-dependent NHE2 stimulation is implem…	transporter	repressed		B	0.450444	13.1276	-30.5862	-4.93481	5.63974e-26	0.428828	0.320524	0.603503	0.276617	0.622747	12.3475	13.9077	0.0709499	0.780128	1.50628	2.8507	16.353	-3.24664	-6.22923	-35.7372	activated	activated	activated
Ehd3	EH domain containing 3; PAST3, Ehd2; Spatio-temporal regulation of EGFR signaling by the Eps15 homology domain-containing protein 3 (EHD3). The epidermal growth factor (EGF) receptor EGFR is a major receptor tyrosine kinase whose role in gliomagenesis is well established. We have recently identified EHD3 [Eps15 homology (EH) domain-containing protein 3], an endocytic trafficking regulatory protei…	protein trafficking	repressed	bound	C	4.47956	130.957	-30.6544	-4.93802	1.4248e-108	4.94112	4.591	3.8768	3.52187	5.46701	112.44	149.473	0.352208	18.5164	9.61675	79.6519	259.838	-2.07573	-17.4731	-57.2769	activated	activated	activated
Ephb4	EPH receptor B4	surface receptor	repressed		B	0.22292	8.18884	-35.3477	-5.14355	5.55768e-28	0.114492	0.11849	0.395496	0.27695	0.209173	6.81302	9.56467	0.0527034	1.37582	0.306005	1.27366	9.65707	-1.21965	-5.14929	-45.8358	activated	activated	activated
Dyrk4	dual specificity tyrosine phosphorylation regulated kinase 4	signal transducer	repressed	bound	B	0.384195	10.519	-36.2446	-5.1797	7.50141e-20	0.433545	0.332358	0.554673	0.194208	0.406191	13.7382	7.29971	0.0594828	3.21925	0.700963	4.22689	12.6949	-2.24133	-13.7312	-29.0306	activated	activated	activated
Ociad2	OCIA domain containing 2	unknown	repressed		B	0.328049	10.7022	-49.0214	-5.61534	4.13745e-08	0.238709	0.789169	0.152701	0.0962375	0.363428	14.6193	6.78518	0.123764	3.91707	0.591689	2.37641	20.7462	-2.50547	-10.2622	-52.148	activated	activated	activated
Sema6d	sema domain, transmembrane domain (TM), and cytoplasmic domain, (semaphorin) 6D	surface receptor	repressed	bound	C	0.244558	7.29733	-57.2628	-5.83953	3.89808e-41	0.193983	0.310695	0.452043	0.100551	0.165517	5.36698	9.22768	0.0620353	1.93035	0.486218	7.29524	12.9095	-3.50454	-53.5511	-40.0307	activated	activated	activated
Stum	stum, mechanosensory transduction mediator homolog	signal transducer	repressed	bound	D	0.612608	39.3555	-64.0992	-6.00223	2.12013e-26	0.517803	0.696124	0.555308	0.491192	0.802611	36.4381	42.2729	0.0591984	2.91738	5.79718	28.1892	260.331	-8.72411	-43.0664	-437.054	activated	activated	activated
Il31ra	interleukin 31 receptor A	surface receptor	repressed		B	0.122211	9.82476	-91.5246	-6.51609	1.0518e-06	0.136123	0.140876	0.104493	0	0.229562	12.4489	7.20058	0.0369565	2.62418	0.311242	0.801897	20.0524	-2.67598	-7.03239	-154.828	activated	activated	activated
Gpr25	G protein-coupled receptor 25; no literature	surface receptor	repressed		C	0.885513	85.7081	-119.074	-6.89572	8.43549e-82	1.32467	0.96668	0.63554	0.534053	0.966622	70.4508	100.966	0.140007	15.2574	1.22424	5.42779	267.897	-1.55894	-7.06391	-271.275	activated	activated	activated

## Sheet: WT_vs_KO_pro_B
Table S2: Deregulated genes in ex vivo sorted Pax5(+/+) pro-B cells vs Pax5(∆/∆) progenitor cells, determined by RNA-seq
Gene	Gene description	Functional annotation	Regulation	Pax5 binding	Cluster	Mean TPM	Mean TPM	Fold-change	Log2-fold-change	Adjusted P- value	TPM 111725	TPM 111735	TPM 111736	TPM 181421	TPM 181422	TPM 111726	TPM 111741	SEM (TPM)	SEM (TPM)	Mean TPM	Mean TPM	Mean TPM	Fold-change	Fold-change	Fold-change	Regulation	Regulation	Regulation
			Pax5(+/+) / Pax5D/D)			Pax5(+/+)	Pax5(D/D)	Pax5(+/+) / Pax5(D/D)	Pax5(+/+) / Pax5(D/D)		Pax5(+/+)	Pax5(+/+)	Pax5(+/+)	Pax5(+/+)	Pax5(+/+)	Pax5(D/D)	Pax5(D/D)	Pax5(+/+)	Pax5(D/D)	Pax5(DCRD2/-)	Pax5(DCRD1/-)	Pax5(DCRD1,2/-)	Pax5(+/+) / Pax5(DCRD2/-)	Pax5(+/+) / Pax5(DCRD1/-)	Pax5(+/+) / Pax5(DCRD1,2/-)	Pax5(+/+) / Pax5(DCRD2/-)	Pax5(+/+) / Pax5(DCRD1/-)	Pax5(+/+) / Pax5(DCRD1,2/-)
Heyl	Hey3, Hrt3, bHLHb33, hesr3; The Hairy/Enhancer-of-split-related with YRPW-like motif (HEY) family of proteins are transcriptional repressors and downstream effectors of Notch signaling. Members of the Hes and Hey families of basic helix-loop-helix transcription factors are regarded as Notch target genes that generally inhibit neuronal differentiation of neural progenitor cells.	transcription regulator	activated	bound	C	84.0367	0.0189965	3723.11	11.8623	6.437e-21	75.622	82.1697	83.3666	105.357	73.6688	0	0.037993	5.64257	0.0189965	28.1955	0.689654	0.117049	3.3332	134.131	712.299	repressed	repressed	repressed
Speer2	spermatogenesis associated glutamate (E)-rich protein 4a; no literature	unknown	activated		C	33.148	0	1943.98	10.9248	1.79158e-10	11.6116	36.5905	54.6807	23.1905	39.6665	0	0	7.35176	0	18.2074	6.5577	0.122468	1.76776	4.82983	260.271	repressed	repressed	repressed
Enpep	glutamyl aminopeptidase (aminopeptidase A); BP1, APA, Bp-1/6C3, Ly-51, Ly51, CD249, gp160; While mice homozygous for the BP-1 mutation did not express detectable BP-1 protein or enzyme activity, they developed normally, generated normal numbers of T and B cells, exhibited integrity of Ab responses to both thymus-dependent and -independent Ags, and produced normal serum Ig levels. Phenotypic analy…	surface receptor	activated	bound	D	24.8003	0.0154207	1875.5	10.8731	4.65755e-14	23.0665	26.9951	18.8087	25.4491	29.682	0.0308414	0	1.84356	0.0154207	1.32724	0.0351388	0	21.4967	802.571	9753.59	repressed	repressed	repressed
Pde9a	phosphodiesterase 9A; Phosphodiesterase 9A regulates central cGMP and modulates responses to cholinergic and monoaminergic perturbation in vivo	signal transducer	activated	bound	D	38.0388	0.0314391	1529.89	10.5792	2.88997e-13	33.0931	30.8772	51.2989	33.8225	41.1022	0.0628782	0	3.73323	0.0314391	12.9106	0.0354915	0	3.00062	1069.33	6494.67	repressed	repressed	repressed
Egfl6	EGF-like-domain, multiple 6; Maeg; EGF-like protein 6; MAM and EGF domains-containing gene protein; epidermal growth factor-like protein 6; EGFL6, a member of the epidermal growth factor (EGF) repeat superfamily proteins, induces angiogenesis by a paracrine mechanism in which EGFL6 is expressed in osteoblastic-like cells but promotes migration and angiogenesis of endothelial cells. Co-immunopreci…	secreted	activated	bound	C	6.10993	0	1109.13	10.1152	4.10924e-10	5.14093	12.2485	6.60092	2.50503	4.05424	0	0	1.67457	0	4.02907	0.720234	0.181809	-1.1963	4.60189	17.085	activated	repressed	repressed
Crhbp	corticotropin releasing hormone binding protein; CRF-binding protein; CRH-BP; corticotropin releasing hormone-binding protein; corticotropin-releasing factor-binding protein; corticotropin-releasing hormone-binding protein; no literature about lymphocytes corticotropin releasing hormone binding protein	secreted	activated	bound	B	13.7296	0	1027.19	10.0045	1.70203e-10	13.0691	8.45342	13.6234	16.4295	17.0728	0	0	1.52892	0	7.90175	9.15454	3.58465	2.20202	1.86938	4.4992	repressed	repressed	repressed
Mmrn1	multimerin 1; ECM, EMILIN4, GPIa*, MMRN; Multimerin 1 (MMRN1) is a large, homopolymeric adhesive protein, stored in platelets and endothelium, that when released, binds to activated platelets, endothelial cells and the extracellular matrix.	other	activated		C	66.7184	0.0792704	1020.86	9.99557	1.67289e-56	56.6935	61.4894	86.4363	55.9428	73.0302	0.13997	0.0185704	5.79908	0.0607	58.5935	10.3845	0.947728	1.13592	6.30564	65.0158	repressed	repressed	repressed
Fxyd6	FXYD domain containing ion transport regulator 6	transporter	activated		D	113.083	0.120465	932.256	9.86458	8.48218e-36	108.107	110.44	98.1725	135.336	113.36	0.144844	0.0960851	6.12104	0.0243797	34.6046	4.81817	0.948993	3.75333	26.5324	129.285	repressed	repressed	repressed
Col5a3	collagen, type V, alpha 3; The a3(V) chain is poorly characterized among type V collagen chains. Pro-a3(V) collagen is expressed in newly synthesized bone as well as in the superficial fascia of developing muscle. The matrix containing the pro-a3(V) chain may therefore be needed for the initiation of wound healing.	other	activated		D	8.48893	0.0140858	606.603	9.24461	3.14322e-16	5.65306	12.3294	12.2753	5.94142	6.24546	0	0.0281715	1.55966	0.0140858	0.0574117	0	0.0137039	111.806	2810.35	389.44	repressed	repressed	repressed
D030045P18Rik	RIKEN cDNA D030045P18 gene	unknown	activated	bound	C	5.26475	0	568.815	9.15182	3.54269e-08	3.32514	6.23613	8.05251	2.55345	6.15653	0	0	1.01547	0	1.32186	0	0	3.34644	609.549	681.117	repressed	repressed	repressed
Ret	ret proto-oncogene	surface receptor	activated	bound	B	7.49379	0.0147032	534.444	9.06189	5.7023e-16	6.46144	7.47309	8.32762	8.91727	6.28955	0.0176789	0.0117276	0.511759	0.00297564	6.812	8.08802	0.823994	1.17033	-1.03026	8.86153	repressed	activated	repressed
Rd3l	retinal degenretinal degeneration 3-like; TDRD9-AS1, TDRD9AS1; no literatureeration 3 like	unknown	activated		D	11.8551	0	424.104	8.72827	1.00095e-07	11.0226	8.14824	12.969	13.12	14.0155	0	0	1.04742	0	0.860538	0.192967	0.183439	16.4137	71.6608	65.5339	repressed	repressed	repressed
Tmem132e	transmembrane protein 132E; DFNB99; Whole-Exome Sequencing Identifies a Variant in TMEM132E Causing Autosomal-Recessive Nonsyndromic Hearing Loss DFNB99.	unknown	activated	bound	D	92.5214	0.303413	344.612	8.42883	4.80988e-108	95.3136	81.5773	107.496	101.82	76.3998	0.470326	0.1365	5.90841	0.166913	25.3995	3.23354	0.0140768	3.67564	28.4183	6184.03	repressed	repressed	repressed
Cacna2d1	calcium channel, voltage-dependent, alpha2/delta subunit 1; Ca(v)alpha2delta1, Cacna2, Cchl2a;	transporter	activated	bound	C	11.7887	0.0577056	266.805	8.05964	9.04126e-22	6.78349	14.8154	21.4837	6.24334	9.61753	0.103921	0.0114897	2.86069	0.0462159	3.84562	0.260521	0	2.11748	30.7678	4958.03	repressed	repressed	repressed
Slc45a3	solute carrier family 45 member 3; IPCA-2, IPCA-6, IPCA-8, IPCA6, PCANAP2, PCANAP6, PCANAP8, PRST; putative H +/sugar transporter.	transporter	activated		B	9.73519	0.0433111	248.55	7.95739	1.65452e-16	10.7136	7.75744	13.9084	8.70785	7.58862	0.0372291	0.0493931	1.18212	0.00608202	7.06288	3.03873	0.301764	1.20329	2.75286	25.0577	repressed	repressed	repressed
Sertad4	SERTA domain containing 4; no literature	unknown	activated	bound	C	38.2252	0.197032	238.508	7.89789	9.66767e-59	29.3619	44.4919	47.6423	30.6355	38.9946	0.343436	0.0506276	3.63804	0.146404	15.7684	5.52775	0.204723	2.28025	6.4008	165.901	repressed	repressed	repressed
Cnn1	calponin 1; CN, CnnI; HEL-S-14, SMCC, Sm-Calp 600; Calponin is a calcium binding protein. Calponin tonically inhibits the ATPase activity of myosin in smooth muscle. Phosphorylation of calponin by a protein kinase, which is dependent upon calcium binding to calmodulin, releases the calponin's inhibition of the smooth muscle ATPase. Calponin1 inhibits dilated cardiomyopathy development in mice thr…	cytoskeleton	activated	bound	B	21.3204	0.0866555	210.078	7.71478	8.2724e-22	25.8821	16.9037	19.9645	24.111	19.7407	0	0.173311	1.61923	0.0866555	25.8182	18.6196	1.25747	-1.12725	1.21067	16.9383	activated	repressed	repressed
Rsph1	radial spoke head 1 homolog; MC, MCA, Tsg, Tsga2, CT79, RSP440A, TSA2, TSGA2, RSPH1; Mice with a Deletion of Rsph1 Exhibit a Low Level of Mucociliary Clearance and Develop a Primary Ciliary Dyskinesia Phenotype. Approximately 50% of cilia from Rsph1-/- cells appeared normal by transmission EM, whereas the remaining cilia revealed a range of defects, primarily transpositions or a missing central p…	other (cilia)	activated	bound	C	67.5996	0.411233	208.752	7.70564	4.15406e-36	57.9422	90.3387	89.3044	42.2668	58.146	0.588307	0.234158	9.51985	0.177075	30.0265	2.46253	0.495669	1.72392	20.6681	95.5298	repressed	repressed	repressed
Asb2	ankyrin repeat and SOCS box-containing 2; ASB2 is the specificity subunit of an E3 ubiquitin ligase complex; ASB2 targets the actin-binding proteins filamin A and B for proteasomal degradation	protein turnover	activated	bound	B	45.5414	0.272516	179.306	7.48628	9.51809e-59	42.5054	46.1027	62.1226	41.1873	35.7891	0.192982	0.35205	4.46393	0.0795338	29.5773	14.8486	3.10217	1.35737	2.66137	11.8708	repressed	repressed	repressed
Alpl	Apk2, alkaline phosphatase, liver/bone/kidney	metabolism	activated	bound		132.966	0.842239	163.993	7.35749	2.44068e-109	163.404	102.886	123.726	146.621	128.192	1.10882	0.575654	10.3099	0.266585	47.6391	79.1717	7.28792	3.01025	1.78211	18.1565	repressed	repressed	repressed
2310008N11Rik			activated		C	5.59855	0	159.216	7.31484	4.15353e-05	6.19698	4.58098	5.43659	7.42371	4.3545	0	0	0.56119	0	1.28384	0	0	4.8197	254.011	283.835	repressed	repressed	repressed
Dkk3	dickkopf WNT signaling pathway inhibitor 3; UNQ258/PRO295, REIC, RIG	secreted	activated	bound	C	8.23243	0.0662164	149.92	7.22805	2.12589e-19	6.48115	8.80415	10.6763	8.16401	7.0365	0.108452	0.0239811	0.73489	0.0422353	7.20456	0.266494	0	1.09979	29.2725	2311.7	repressed	repressed	repressed
Zkscan16	zinc finger with KRAB and SCAN domains 16; ZKSCAN16, ZSCAN48; no literature	unknown	activated	bound	C	9.16166	0.0770763	148.455	7.21388	1.30796e-42	6.82016	13.2787	14.4184	4.64723	6.64379	0.0713374	0.0828151	1.95941	0.00573884	4.43241	1.50686	0.102854	1.31183	3.79684	51.2091	repressed	repressed	repressed
Ehd2	EH-domain containing 2; PAST homolog 2; PAST2; ferlins are calcium-sensing, C2 domain-containing proteins involved in vesicle trafficking; Fer1L5 protein binds directly to the endocytic recycling proteins EHD1 and EHD2 and that the second C2 domain in Fer	protein trafficking	activated	bound	C	120.141	0.94628	136.214	7.08973	3.76812e-102	141.365	115.327	111.581	127.914	104.52	1.27319	0.619369	6.52426	0.326911	44.2294	10.4473	4.69754	2.74725	11.4461	23.7916	repressed	repressed	repressed
Lgr5	leucine-rich repeat-containing G protein-coupled receptor 5; Wnt agonists of the R-spondin family provide potent growth stimuli for crypts in vivo and in vitro. Independently, Lgr5 was found as an exquisite marker for these crypt stem cells. The story has come full circle with the finding that the stem cell marker Lgr5 constitutes the receptor for R-spondins and occurs in complex with Frizzled/Lr…	surface receptor	activated	bound	C	39.6862	0.356902	127.593	6.99541	1.70566e-70	28.7857	57.2199	54.8559	23.4155	34.1539	0.220387	0.493418	6.89823	0.136515	11.3886	0.405442	0.181446	2.59928	71.8362	153.492	repressed	repressed	repressed
Cldn4	claudin 4; CPE-R, CPER, CPETR, CPETR1, WBSCR8, hCPE-R, Cep-r, Cpetr, Cpetr1; Claudins (Clds) are crucial constituents of tight-junction strands in epithelial cells and have a central role in barrier functions. We show that Cld4 is unexpectedly expressed in normal thymic lymphocytes independently of tight junctions; Claudin-4 induction by E-protein activity in later stages of CD4/8 double-positive…	other	activated	bound	D	22.6219	0.166739	126.721	6.98551	6.79546e-24	17.3693	16.8345	29.7354	25.0315	24.139	0.143325	0.190154	2.44737	0.0234146	3.3187	0.263672	0.0378022	7.69726	95.3503	691.458	repressed	repressed	repressed
Cplx2	complexin 2; 921-, 921-L, CPX-2, CPX2, Hfb1; Complexins (CPLXs), initially identified in neuronal presynaptic terminals, are cytoplasmic proteins that interact with the soluble N-ethylmaleimide-sensitive factor attachment protein receptors (SNARE) complex to regulate the fusion of vesicles to the plasma membrane. Complexin 2 regulates secretion of immunoglobulin in antibody-secreting cells. CPLX2…	protein trafficking	activated	bound	B	767.177	6.97399	120.756	6.91596	9.24154e-206	863.609	704.239	942.198	676.488	649.351	8.33165	5.61633	57.4456	1.35766	602.688	540.606	146.593	1.14467	1.25603	4.34242	repressed	repressed	repressed
Gm20743	predicted gene, 20743	unknown	activated	bound	B	23.2199	0.258124	116.23	6.86084	4.14421e-25	19.0539	26.4116	44.5912	8.72117	17.3215	0.245177	0.271071	6.03855	0.0129469	17.6805	4.67748	0.702777	-1.33002	2.79885	17.7743	activated	repressed	repressed
Cd19	CD19 molecule CD19 molecule	surface receptor	activated	bound	B	1171.17	11.2402	107.453	6.74756	3.72591e-293	1122.69	1107.92	1355.44	1142.6	1127.18	11.3478	11.1326	46.3995	0.107598	985.903	445.175	46.6183	1.19705	2.60921	23.3411	repressed	repressed	repressed
Grb7	growth factor receptor-bound protein 7; B47; GRB7 adapter protein; Growth factor receptor-bound protein 7 (GRB7 adapter protein) (Epidermal growth factor receptor GRB-7); epidermal growth factor receptor GRB-7; growth factor receptor-bound protein 7; Grb7 family adaptor molecules consist of Grb7, Grb10 and Grb14, each of which has several splicing variants. Grb7 is a multidomain intracellular sig…	signal transducer	activated		D	138.481	1.2871	101.129	6.66006	1.40649e-124	123.065	112.207	150.026	172.358	134.748	1.24529	1.32892	10.5424	0.0418144	33.5305	0.476379	0.187878	4.79282	332.241	773.247	repressed	repressed	repressed
Pcp4l1	Purkinje cell protein 4-like 1; IQM1; Purkinje cell protein 4-like 1 (Pcp4l1) is a small neuronal IQ motif protein closely related to the calmodulin-binding protein Pcp4/PEP-19. PEP-19 interacts with calmodulin via its IQ motif to inhibit calmodulin-dependent enzymes and we hypothesized Pcp4l1 would have similar properties. Pcp4l1 may be a latent calmodulin inhibitor regulated by post-translation…	other	activated	bound	B	231.367	2.67312	93.9497	6.55382	1.4861e-139	208.596	233.159	286.182	229.082	199.816	3.37842	1.96782	15.045	0.705297	196.022	90.9208	16.6266	1.14144	2.42207	12.4028	repressed	repressed	repressed
Ttll11	tubulin tyrosine ligase-like family, member 11; polyglutamylase; tubulin polyglutamylase TTLL11; addition of tyrosine, polyglycine, or polyglutamine to residues near the carboxyl terminus of tubulin.	metabolism	activated	bound	A	42.0436	0.453017	84.2552	6.39669	2.01346e-68	44.3752	31.3344	35.9437	55.9922	42.5723	0.447379	0.458655	4.19627	0.0056379	40.6505	28.9929	15.963	1.26969	1.75193	2.98121	repressed	repressed	repressed
Serpina3n	serine (or cysteine) peptidase inhibitor, clade A, member 3N; Spi2-2, Spi2.2, Spi2/eb.4; Serpina3n accelerates tissue repair in a diabetic mouse model of delayed wound healing; The serine protease inhibitor SerpinA3N attenuates neuropathic pain by inhibiting T cell-derived leukocyte elastase.	other	activated		D	7.53041	0.0933673	75.7827	6.2438	2.99227e-09	6.56153	2.39573	8.68583	11.6627	8.34631	0.186735	0	1.52282	0.0933673	0.0557051	0	0.0164172	190.137	1590.46	652.471	repressed	repressed	repressed
Bcar3	breast cancer anti-estrogen resistance 3; AND-34; NSP2, SH2D3B; SH2 domain-containing protein 3B; breast cancer anti-estrogen resistance protein 3; breast cancer antiestrogen resistance 3 protein; dJ1033H22.2 (breast cancer anti-estrogen resistance 3); novel SH2-containing protein 2 breast cancer anti-estrogen resistance 3 breast cancer anti-estrogen resistance 3	signal transducer	activated		B	8.2165	0.138041	75.1633	6.23196	1.8144e-29	8.34824	9.92838	9.66872	5.55228	7.58489	0.207317	0.0687638	0.79227	0.0692768	5.3076	2.29307	0.866638	1.27735	2.90793	7.15665	repressed	repressed	repressed
Ms4a1	membrane-spanning 4-domains, subfamily A, member 1; CD20 antigen; B-cell differentiation antigen Ly-44; B-lymphocyte antigen CD20; lymphocyte antigen 44	surface receptor	activated	bound	C	13.2454	0.268077	72.674	6.18337	6.09724e-26	10.3581	16.8255	30.5247	2.13527	6.38334	0.304956	0.231198	4.95101	0.0368792	3.76042	0.542806	0.227369	1.14725	7.82305	17.5371	repressed	repressed	repressed
Plpp3	phospholipid phosphatase 3; Lpp3, PRG, PRG-2, Pp, Ppab2b, Ppap2b; The potential role of the lipid phosphate phosphatase 3 (Plpp3) gene in cardiovascular disease; PLPP3 encodes LPP3 (lipid phosphate phosphatase 3), a cell-surface enzyme that can regulate the availability of bioactive lysophopsholipids including lysophosphatidic acid (LPA). The PLPP3 gene encodes for a ubiquitous enzyme that dephos…	signal transducer	activated	bound	C	17.7672	0.252562	69.8716	6.12663	1.01108e-45	14.0221	17.9762	18.9094	18.8437	19.0847	0.287307	0.217817	0.955748	0.0347449	9.58962	4.81692	0.714113	2.05392	4.02494	25.145	repressed	repressed	repressed
[truncated: 936 more rows]
