# Supplementary material for: Essential role of the Pax5 C-terminal domain in controlling B cell commitment and development
Source: J Exp Med. 2023 Sep 19;220(12):e20230260. doi: 10.1084/jem.20230260 (PMC10509461; doi:10.1084/jem.20230260)
Supplement: Table S3 — contains the mRNA-seq data of the genes that are differentially expressed between Pax5Prd/∆ and Pax5∆/∆ progenitors. [file JEM_20230260_TableS3.xlsx]

## Sheet: Prd_vs_KO_pro_B
Table S3: Deregulated genes in ex vivo sorted Pax5(Prd/∆) vs Pax5(∆/∆) pro-B cells, determined by RNA-seq
Gene	Gene description	Functional annotation	Regulation	Binding of Pax5 Prd	Cluster information (Table S2)	Mean TPM	Mean TPM	Fold-change	Log2-fold-change	Adjusted P- value	TPM 223634	TPM 223635	TPM 223636	TPM 223637	Fold-change (control exp.)
			Pax5(Prd/∆) / Pax5(∆/∆)		CRD1,2-regulated genes	Pax5(Prd/∆)	Pax5(∆/∆)	Pax5(Prd/∆) / Pax5(∆/∆)	Pax5(Prd/∆) / Pax5(∆/∆)		Pax5(Prd/∆)	Pax5(Prd/∆	Pax5(∆/∆)	Pax5(∆/∆)	Pax5(+/∆) / Pax5(Prd/∆)
Fos	Fos proto-oncogene, AP-1 transcription factor subunit	transcription_regulator	activated	not bound		49.445	1.6632	28.3135	4.82342	1.12806e-127	47.9158	50.9742	1.68224	1.64417	-3.92982
Ccl3	C-C motif chemokine ligand 3 like 3	secreted	activated	not bound		17.0987	1.20542	13.384	3.74244	3.33096e-13	22.4898	11.7075	1.15676	1.25409	-7.46314
Jun	Jun proto-oncogene, AP-1 transcription factor subunit	transcription_regulator	activated	bound		1010.94	122.976	7.80639	2.96466	6.55448e-106	1079.82	942.049	126.199	119.752	-4.26161
Ddit4	DNA damage inducible transcript 4	signal_transducer	activated	not bound		263.99	42.8904	5.82185	2.54148	2.27742e-32	282.737	245.242	51.8092	33.9716	-2.08689
Cacna1h	calcium voltage-gated channel subunit alpha1 H	transporter	activated	not bound		29.4342	4.87182	5.72242	2.51663	0.0074738	45.1505	13.718	3.47566	6.26798	-17.1075
Ccl4	C-C motif chemokine ligand 4	secreted	activated	not bound		9.43492	1.56113	5.69072	2.50861	5.23183e-05	11.0845	7.7853	1.95473	1.16753	-2.7788
Rab7b	RAB7B, member RAS oncogene family		activated	not bound		7.43321	1.3057	5.3709	2.42516	2.77466e-11	9.77661	5.08981	1.32655	1.28485	-8.10668
Smoc1	SPARC related modular calcium binding 1	secreted	activated	not bound	C	52.6471	9.45894	5.29435	2.40445	7.57777e-19	63.9284	41.3657	7.50359	11.4143	-40.8505
Prss12	serine protease 12	protein_turnover	activated	bound		5.61782	1.0033	5.27186	2.39831	5.80244e-05	8.54199	2.69365	0.845402	1.16119	-1.25932
Nrg2	neuregulin 2	secreted	activated	not bound		6.41563	1.17367	5.1553	2.36606	1.45377e-11	8.49386	4.3374	1.06371	1.28363	2.28226
Deptor	DEP domain containing MTOR interacting protein	signal_transducer	activated	bound		6.7057	1.51346	4.21514	2.07558	2.78677e-28	6.59904	6.81236	1.5865	1.44042	-4.29868
Mir6236	microRNA 6236		activated	not bound		81.4595	19.6048	3.86934	1.95209	0.0154199	128.107	34.8123	25.785	13.4245	-2.34314
Klrb1c	killer cell lectin like receptor B1		activated	not bound		9.13602	2.6107	3.3075	1.72574	1.0795e-10	10.3546	7.91742	2.90017	2.32124	-1.02201
Col27a1	collagen type XXVII alpha 1 chain	other	activated	not bound	A	32.1054	9.47378	3.2217	1.68782	1.36105e-15	38.6487	25.5621	7.84429	11.1033	1.83165
C030034L19Rik	RIKEN cDNA C030034L19 gene		activated	not bound	A	10.3167	3.02085	3.22104	1.68753	0.000320063	14.5144	6.11898	2.84637	3.19533	-36.5413
Tsc22d3	TSC22 domain family member 3	NA	activated	bound		378.371	112.128	3.2049	1.68028	1.38344e-16	352.984	403.759	128.546	95.7108	-4.34704
Sla	Src like adaptor		activated	bound		114.186	33.925	3.19543	1.67601	3.06929e-27	113.551	114.822	37.7401	30.1099	-6.94548
Klf9	Kruppel like factor 9	transcription_regulator	activated	not bound		20.0093	6.26306	3.07026	1.61836	0.0446386	11.4813	28.5374	5.9307	6.59541	-4.4995
Phlda1	pleckstrin homology like domain family A member 1	signal_transducer	activated	not bound	A	5.4713	1.71019	3.03326	1.60087	2.01038e-07	5.68064	5.26196	1.92671	1.49367	2.44831
Plk2	polo like kinase 2	cell_cycle	activated	bound		11.1058	3.54056	2.97353	1.57218	4.24694e-06	13.8342	8.37733	2.99386	4.08726	-2.48879
Gm867	chromosome 22 open reading frame 15	unknown	activated	not bound		5.23172	1.69684	2.90965	1.54084	0.0149351	5.30282	5.16062	2.4076	0.986067	1.07757
Gab1	GRB2 associated binding protein 1	signal_transducer	activated	not bound	A	11.6834	3.86254	2.8677	1.51989	1.51518e-20	12.948	10.4189	3.85504	3.87003	1.90896
Hsph1	heat shock protein family H (Hsp110) member 1		activated	bound		87.6292	29.3842	2.85192	1.51193	3.65273e-14	72.3977	102.861	27.6381	31.1304	-2.44287
Gimap3	GIMAP1-GIMAP5 readthrough	signal_transducer	activated	not bound	D	142.473	48.5	2.78571	1.47805	6.293e-17	168.02	116.926	46.9888	50.0112	-4.84751
Adamtsl4	ADAMTS like 4	secreted	activated	not bound		11.5054	3.90914	2.78004	1.4751	3.07386e-06	14.9194	8.09137	3.82253	3.99575	-2.0401
Vpreb3	V-set pre-B cell surrogate light chain 3	surface_receptor	activated	bound	A	2241.26	772.533	2.76126	1.46533	5.07095e-50	2341.06	2141.46	726.856	818.21	2.30721
Zfp36	ZFP36 ring finger protein	other_(mRNA_turnover)	activated	not bound		405.634	141.558	2.72609	1.44683	1.60834e-27	446.104	365.164	128.129	154.987	-1.40121
Tnfrsf19	TNF receptor superfamily member 19	surface_receptor	activated	not bound	B	32.0087	11.278	2.70244	1.43426	0.00336242	39.3973	24.6201	8.36092	14.1951	4.22269
Cd79a	CD79a molecule	surface_receptor	activated	bound	A	1418.56	506.354	2.66843	1.41599	8.56439e-36	1342.86	1494.26	507.456	505.252	2.33387
Gm5134		unknown	activated	not bound		6.25826	2.21395	2.65531	1.40888	0.00430866	8.87276	3.64376	2.31246	2.11545	1.07458
Tbc1d9	TBC1 domain family member 9	unknown	activated	not bound		8.91665	3.24091	2.63032	1.39524	7.03123e-06	7.23101	10.6023	3.27238	3.20944	-3.57366
Pcp4l1	Purkinje cell protein 4-like 1	other	activated	not bound	B	5.78423	2.07516	2.61669	1.38774	4.84927e-07	7.14608	4.42238	1.80891	2.34141	33.5329
Slc25a53	solute carrier family 25 member 53		activated	bound		45.6162	16.6468	2.6085	1.38322	4.27612e-28	45.6007	45.6317	16.4335	16.8602	-3.95148
Mrgpra1	MAS related GPR family member X3		activated	bound	A	28.5897	10.5473	2.58697	1.37126	1.4551e-05	29.6303	27.5491	8.49807	12.5966	-2307.39
Derl3	derlin 3	ER_protein_turnover	activated	not bound		23.2247	8.67821	2.54923	1.35006	1.85989e-09	22.491	23.9583	8.87921	8.47722	-2.12387
Ston1	stonin 1	protein_trafficking	activated	not bound	C	132.994	50.5342	2.51675	1.33156	7.01273e-11	115.86	150.128	45.1054	55.9631	-13.5754
Irf4	interferon regulatory factor 4	transcription_regulator	activated	bound	B	65.7423	24.8714	2.51537	1.33077	1.50424e-42	66.8032	64.6813	24.3377	25.4051	1.44638
Pik3ip1	phosphoinositide-3-kinase interacting protein 1	signal_transducer	activated	not bound		377.609	144.273	2.48444	1.31292	4.79368e-26	401.286	353.931	151.128	137.417	-2.73181
Bmf	Bcl2 modifying factor	other_survival	activated	not bound		36.2048	13.9451	2.47505	1.30746	2.24741e-16	34.0752	38.3345	13.7002	14.19	1.1472
Dlg2	discs large MAGUK scaffold protein 2	signal_transducer	activated	bound		16.4892	6.45848	2.42103	1.27562	7.98085e-11	19.4419	13.5365	6.13809	6.77886	-2.64082
Slc31a2	solute carrier family 31 member 2		activated	not bound		50.5562	20.005	2.39066	1.25741	8.62104e-08	61.6253	39.4871	20.3547	19.6553	-2.76106
Per1	period circadian regulator 1		activated	not bound		66.3287	26.5064	2.38318	1.25289	2.76547e-28	64.8642	67.7932	26.1644	26.8485	-2.03865
Muc13	mucin 13, cell surface associated	other	activated	not bound		25.9624	10.3942	2.37852	1.25006	2.95812e-07	29.5417	22.3831	8.238	12.5505	-1.94023
Cyyr1	cysteine and tyrosine rich 1		activated	not bound		14.5379	5.88575	2.37778	1.24962	0.0275878	12.9641	16.1116	3.38283	8.38867	-8.13745
1700027J07Rik	RIKEN cDNA 1700027J07 gene		activated	bound	B	13.2781	5.2925	2.36295	1.24059	0.000192522	17.2922	9.26402	4.66555	5.91945	6.9359
Sele	selectin E		activated	not bound		5.22949	2.13422	2.32534	1.21744	0.00757215	6.32215	4.13683	1.71677	2.55167	-4.69011
Gm11944	predicted gene 11944		activated	not bound		12.6864	5.20009	2.30373	1.20397	0.00847619	15.9122	9.46062	4.76312	5.63706	-1.00051
Mir6516	microRNA 6516	unknown	activated	not bound		83.1323	34.3549	2.30044	1.20191	0.0111074	84.7785	81.4862	35.1852	33.5247	-1.43298
Zcchc18	zinc finger CCHC-type containing 18	unknown	activated	not bound		15.6322	6.51552	2.27925	1.18856	1.59948e-12	16.6514	14.613	6.42222	6.60882	-2.71084
Il15	interleukin 15		activated	not bound		10.7714	4.50871	2.26973	1.18252	0.000175924	11.3239	10.2188	4.43428	4.58314	-1.2167
Mlxip	MLX interacting protein		activated	bound		148.098	62.1041	2.26712	1.18086	3.77128e-24	161.364	134.832	58.9217	65.2865	-1.25777
Ahnak	AHNAK nucleoprotein	signal_transducer	activated	bound	B	16.5312	7.00093	2.24986	1.16983	1.05067e-07	13.9465	19.1158	7.65194	6.34993	-10.8269
Scin	scinderin	cytoskeleton	activated	bound		17.2667	7.38075	2.22891	1.15634	1.22991e-09	17.1409	17.3925	7.08485	7.67665	-5.1673
Serpina3f	serine (or cysteine) peptidase inhibitor, clade A, member 3G	unknown	activated	not bound		9.26538	3.98071	2.22653	1.15479	0.00138722	8.10955	10.4212	3.7793	4.18212	1.1565
Map3k8	mitogen-activated protein kinase kinase kinase 8	signal_transducer	activated	not bound	A	21.3876	9.12199	2.21803	1.14928	1.07434e-05	25.7182	17.0571	9.19864	9.04535	-5.0806
Capsl	calcyphosine like	unknown	activated	not bound	A	16.2706	7.05193	2.18661	1.1287	0.000537774	18.7811	13.7601	6.30743	7.79643	1.11504
E330020D12Rik	Riken cDNA E330020D12 gene		activated	not bound		8.32203	3.67868	2.15101	1.10502	4.87147e-05	8.92944	7.71462	3.34663	4.01073	-1.67257
Ttll3	tubulin tyrosine ligase like 3		activated	not bound		10.3217	4.54416	2.14689	1.10225	0.00190511	13.6222	7.02119	4.14024	4.94808	-1.23944
Loxl3	lysyl oxidase like 3		activated	bound		6.0388	2.69605	2.11835	1.08294	0.000596287	6.77517	5.30242	2.98493	2.40718	-3.71888
Il6ra	interleukin 6 receptor	surface_receptor	activated	not bound	A	9.40699	4.22625	2.11642	1.08163	1.5433e-05	9.49866	9.31531	4.36154	4.09096	-4.51305
Ppp1r21	protein phosphatase 1 regulatory subunit 21		activated	bound		234.948	105.878	2.11336	1.07954	7.61223e-28	236.846	233.049	100.446	111.31	-3.636
Cish	cytokine inducible SH2 containing protein	signal_transducer	activated	not bound		75.5199	34.0642	2.10952	1.07691	5.43148e-05	62.5223	88.5176	39.9508	28.1777	-3.34985
Usp54	ubiquitin specific peptidase 54		activated	not bound		13.9404	6.35106	2.09248	1.06522	2.43442e-11	13.0956	14.7851	6.41421	6.28792	-1.44946
Jdp2	Jun dimerization protein 2	transcription_regulator	activated	bound		29.1708	13.3817	2.07161	1.05075	3.26162e-08	31.3282	27.0133	12.6886	14.0747	-2.20331
Cd69	CD69 molecule	surface_receptor	activated	not bound	B	90.5087	41.4622	2.06986	1.04953	1.87598e-07	107.125	73.8923	39.4625	43.462	-5.08917
Dqx1	DEAQ-box RNA dependent ATPase 1		activated	not bound		14.8001	6.88284	2.02556	1.01832	0.0095947	19.7292	9.87092	7.42155	6.34412	-3.18501
Mroh2a	maestro heat like repeat family member 2A		activated	bound		6.64794	3.10586	2.02022	1.01451	0.00167133	8.5623	4.73359	3.17429	3.03743	-1.09582
Glcci1	glucocorticoid induced 1	unknown	activated	bound		11.4282	5.43951	2.01104	1.00794	7.03123e-06	10.0363	12.8202	4.8094	6.06961	1.13086
Cd244a	CD244 molecule	surface_receptor	activated	not bound	C	35.5614	16.7363	2.00796	1.00573	0.00573046	48.7751	22.3477	15.6774	17.7952	-5.44203
Tbx6	T-box transcription factor 6		activated	not bound	B	11.9156	5.60494	2.00728	1.00524	0.00437815	15.3755	8.45564	4.98372	6.22616	2.82642
Hivep3	HIVEP zinc finger 3	transcription_regulator	activated	bound	B	6.85436	3.27409	2.00065	1.00047	3.09341e-11	6.44324	7.26548	3.00328	3.5449	7.67315
Kifc1	kinesin family member C1		repressed	bound	A	27.7974	53.2525	-2.01404	-1.01009	1.23826e-12	27.6634	27.9314	55.3757	51.1293	3.86247
Plch1	phospholipase C eta 1		repressed	not bound	A	3.84415	7.48064	-2.02595	-1.0186	0.00466241	3.39456	4.29374	5.51599	9.44529	-11.8184
Cenpf	centromere protein F		repressed	not bound	A	7.13322	13.6983	-2.02663	-1.01908	5.10098e-09	8.36317	5.90326	13.0352	14.3614	4.46157
Prc1	protein regulator of cytokinesis 1		repressed	bound	A	19.3108	37.1676	-2.03179	-1.02275	1.00532e-10	22.0318	16.5898	36.1981	38.1371	4.44972
Kif11	kinesin family member 11		repressed	bound	A	30.6589	59.6882	-2.04598	-1.03279	1.72783e-17	32.0644	29.2533	56.0412	63.3352	3.69059
Gcat	glycine C-acetyltransferase	metabolism	repressed	not bound		14.8006	29.3736	-2.0778	-1.05505	2.25642e-05	12.3412	17.26	31.3286	27.4186	1.30694
Kpna2	karyopherin subunit alpha 2		repressed	bound	B	3.46939	6.91885	-2.0858	-1.0606	0.000323435	3.35301	3.58577	6.35672	7.48097	3.12321
Ccna2	cyclin A2	cell_cycle	repressed	bound	A	41.2398	82.2493	-2.08982	-1.06338	1.7783e-14	37.5296	44.95	81.2856	83.2129	4.43528
H2afx			repressed	not bound	A	410.938	819.442	-2.0953	-1.06716	8.06557e-16	388.539	433.338	857.868	781.016	4.70193
Kif14	kinesin family member 14		repressed	bound	A	4.36548	8.69954	-2.10293	-1.0724	1.66568e-11	4.86911	3.86184	8.34888	9.05019	3.50601
Tpx2	TPX2 microtubule nucleation factor		repressed	not bound	A	29.5078	59.6357	-2.12238	-1.08568	4.71442e-27	29.5605	29.4551	58.0901	61.1813	3.58682
Plekha7	pleckstrin homology domain containing A7	other	repressed	bound	A	3.75711	7.63508	-2.13793	-1.09621	4.17639e-06	3.67308	3.84114	8.43131	6.83885	-1.71617
Smim5	small integral membrane protein 5	unknown	repressed	bound	B	12.7353	26.0597	-2.15093	-1.10496	0.000599328	12.2301	13.2405	29.1079	23.0116	-4.82307
Rtkn2	rhotekin 2	signal_transducer	repressed	not bound	A	2.58836	5.31375	-2.15094	-1.10497	1.40064e-07	2.51356	2.66315	5.35383	5.27367	5.88802
Aspm	assembly factor for spindle microtubules		repressed	not bound	A	6.07692	12.4277	-2.15456	-1.1074	1.8049e-19	6.49438	5.65946	12.2919	12.5635	3.76652
Iqgap3	IQ motif containing GTPase activating protein 3		repressed	not bound	A	12.2095	25.3212	-2.18846	-1.12991	5.06138e-16	13.3847	11.0342	26.1768	24.4657	4.32899
Mis18bp1	MIS18 binding protein 1		repressed	not bound	A	5.48347	11.4444	-2.19845	-1.13648	1.56625e-09	6.00548	4.96145	10.2799	12.6089	3.21997
Hmmr	hyaluronan mediated motility receptor		repressed	not bound	A	6.01529	12.526	-2.20304	-1.13949	4.06995e-09	6.98359	5.04699	12.0723	12.9797	3.81881
Cdkn3	cyclin dependent kinase inhibitor 3	cell_cycle	repressed	not bound	A	19.836	41.8254	-2.22489	-1.15373	2.35801e-09	21.0356	18.6363	43.8676	39.7832	4.99511
Ckap2l	cytoskeleton associated protein 2 like		repressed	not bound	A	19.1003	40.5453	-2.23899	-1.16285	2.36652e-16	21.3477	16.8529	39.104	41.9866	4.06706
Ldlr	low density lipoprotein receptor	transporter	repressed	bound		16.0232	34.3152	-2.24213	-1.16487	3.21856e-12	15.7488	16.2977	29.3383	39.2921	1.60271
Aurka	aurora kinase A		repressed	not bound	A	39.8591	84.7373	-2.24313	-1.16551	5.64899e-17	43.5549	36.1632	88.3491	81.1255	3.61428
Cabcoco1	ciliary associated calcium binding coiled-coil 1		repressed	not bound		3.96786	8.4871	-2.24881	-1.16916	0.0110257	3.83135	4.10437	9.68288	7.29131	-1.0616
Cdc20	cell division cycle 20		repressed	not bound	A	105.223	225.232	-2.25481	-1.173	9.51375e-18	108.423	102.024	241.748	208.716	4.14033
Nusap1	nucleolar and spindle associated protein 1		repressed	not bound	A	22.1066	47.2217	-2.25579	-1.17363	8.9114e-12	25.639	18.5743	46.6363	47.8071	4.03704
Mrvi1		signal_transducer	repressed	bound		4.08822	8.73688	-2.26239	-1.17785	5.20183e-07	4.72386	3.45258	9.36695	8.10681	-1.00054
Ffar2	free fatty acid receptor 2	other	repressed	not bound	B	43.5342	95.8924	-2.30408	-1.20419	5.14254e-09	42.6432	44.4253	77.3801	114.405	-25.1436
Nek2	NIMA related kinase 2		repressed	not bound	A	20.6251	45.5355	-2.30971	-1.20771	3.65273e-14	18.2312	23.019	44.7764	46.2946	3.89508
Kif2c	kinesin family member 2C		repressed	not bound	A	19.3503	42.7098	-2.32414	-1.2167	4.84679e-22	20.1701	18.5304	43.6881	41.7314	3.15001
Kif18b	kinesin family member 18B		repressed	not bound	B	25.7237	57.0483	-2.33973	-1.22634	3.16322e-19	28.9426	22.5049	56.3173	57.7793	6.13571
Prr11	proline rich 11		repressed	not bound	A	5.59519	12.4039	-2.34394	-1.22894	3.08266e-10	6.49113	4.69926	11.4899	13.3179	4.35296
Ccnb1	cyclin B1		repressed	not bound	A	4.13682	9.19207	-2.36217	-1.24011	7.00384e-05	5.24154	3.0321	8.37894	10.0052	3.76091
Cd6	CD6 molecule		repressed	bound	A	2.34775	5.33996	-2.37441	-1.24757	0.0231401	1.72234	2.97316	6.28975	4.39018	-3.43681
Tuba1c	tubulin alpha 1c		repressed	not bound		15.1276	34.2256	-2.37685	-1.24905	1.20329e-17	15.4118	14.8434	32.9546	35.4965	3.63255
Evpl	envoplakin	other	repressed	not bound	A	9.8372	22.5639	-2.38979	-1.25688	3.13704e-06	7.41358	12.2608	20.2485	24.8792	-2.08516
Pimreg	PICALM interacting mitotic regulator		repressed	not bound	A	57.7607	130.569	-2.39002	-1.25702	5.37014e-13	66.958	48.5634	139.155	121.983	4.64735
Ccnf	cyclin F		repressed	not bound	A	36.2914	82.7663	-2.40249	-1.26453	2.8464e-24	37.7452	34.8375	87.5452	77.9874	4.965
1700016A09Rik	RIKEN cDNA 1700016A09 gene		repressed	bound		3.4361	7.79918	-2.40352	-1.26515	0.00596123	3.65862	3.21357	9.27036	6.32801	5.2258
Neurl1b	neuralized E3 ubiquitin protein ligase 1B		repressed	bound	0	2.50133	5.73239	-2.40743	-1.2675	4.53628e-12	2.58537	2.41729	5.22958	6.23519	4.14709
9030619P08Rik	lymphocyte antigen 6 complex pseudogene		repressed	not bound	B	26.726	62.2674	-2.46297	-1.3004	3.5886e-07	31.8009	21.6511	58.9614	65.5733	-27.0119
H2afy2		not_annotated	repressed	not bound		2.26561	5.37873	-2.49623	-1.31975	0.0297794	2.02036	2.51086	6.86716	3.8903	1.964
Sgsm1	small G protein signaling modulator 1	signal_transducer	repressed	bound	B	14.126	33.4163	-2.50467	-1.32462	0.0343926	19.4848	8.76717	32.4471	34.3855	-1.12592
ccdc198	coiled-coil domain containing 198		repressed	not bound	0	29.8572	71.2535	-2.51127	-1.32842	4.37894e-13	32.1711	27.5432	66.054	76.453	-949.283
Mn1	MN1 proto-oncogene, transcriptional regulator	transcription_regulator	repressed	not bound	A	3.53422	8.45678	-2.52548	-1.33655	1.30421e-07	3.66492	3.40351	9.71584	7.19773	-18.3425
5830411N06Rik			repressed	not bound	A	8.5191	20.3521	-2.53016	-1.33923	3.69441e-05	9.18029	7.85792	25.6919	15.0123	-2504.04
Islr	immunoglobulin superfamily containing leucine rich repeat		repressed	not bound	A	5.43433	13.2568	-2.5537	-1.35259	0.000114958	4.71095	6.15772	14.2434	12.2702	1.0435
Dgkeos	diacylglycerol kinase, epsilon, opposite strand		repressed	not bound	A	9.29463	22.7678	-2.56106	-1.35674	0.00786585	6.57764	12.0116	29.8097	15.7259	2.69681
Cdc25c	cell division cycle 25C		repressed	not bound	A	6.1195	15.0778	-2.60424	-1.38086	4.94506e-12	6.74428	5.49472	14.7737	15.3819	3.85689
Mxd3	MAX dimerization protein 3		repressed	bound		24.7149	60.9165	-2.609	-1.3835	3.4835e-15	27.8499	21.5799	66.7078	55.1252	10.5188
H2-Eb2	histocompatibility 2, class II antigen E beta2		repressed	not bound	A	3.79049	9.55789	-2.62628	-1.39302	0.00261859	2.3785	5.20249	10.9737	8.14208	-1.96549
Pif1	PIF1 5'-to-3' DNA helicase		repressed	not bound	A	8.7617	21.7994	-2.64003	-1.40055	1.47882e-07	11.5153	6.00811	21.5564	22.0425	5.42991
Arhgap19	Rho GTPase activating protein 19		repressed	not bound	B	5.23811	13.1162	-2.65169	-1.40691	2.51517e-16	6.09989	4.37633	13.1041	13.1283	7.55714
Kcng1	potassium voltage-gated channel modifier subfamily G member 1		repressed	not bound	A	74.7852	193.048	-2.70488	-1.43557	9.44394e-16	70.2922	79.2783	179.718	206.378	-1.62007
Inava	innate immunity activator		repressed	not bound	B	2.39717	6.38574	-2.77366	-1.47179	6.74797e-05	2.02785	2.7665	6.01245	6.75904	-4.72611
Pcbd1	pterin-4 alpha-carbinolamine dehydratase 1		repressed	not bound		3.62653	9.86527	-2.80584	-1.48843	0.0414719	2.73846	4.51459	6.53956	13.191	-3.7534
Gjb3	gap junction protein beta 3		repressed	not bound	A	7.28026	19.4093	-2.82001	-1.4957	2.18146e-08	8.11463	6.4459	20.9203	17.8982	-1.97686
Depdc1b	DEP domain containing 1B		repressed	not bound	A	6.44369	17.8272	-2.93317	-1.55246	8.77616e-17	7.40382	5.48356	18.2938	17.3606	5.98352
Cxcr5	C-X-C motif chemokine receptor 5	surface_receptor	repressed	not bound		10.5979	30.0226	-2.94361	-1.55759	2.76806e-06	6.91722	14.2785	28.3679	31.6772	2.87405
Id3	inhibitor of DNA binding 3, HLH protein	transcription_regulator	repressed	not bound		22.9659	67.0401	-3.056	-1.61165	1.86802e-32	21.8488	24.083	68.7593	65.3209	28.5562
Plk1	polo like kinase 1		repressed	not bound	A	40.6715	130.042	-3.37106	-1.7532	2.86025e-49	43.9005	37.4426	133.223	126.862	6.71471
Fn1	fibronectin 1	secreted_(extracelluar_matrix)	repressed	not bound		1.83773	6.00831	-3.43702	-1.78116	1.67704e-11	2.08975	1.58571	4.54287	7.47375	5.45117
Cxcr3	C-X-C motif chemokine receptor 3	surface_receptor	repressed	not bound	A	3.45377	12.0131	-3.62522	-1.85807	1.28287e-06	2.89796	4.00958	12.3614	11.6649	-2.21164
1700001C19Rik	RIKEN cDNA 1700001C19 gene		repressed	not bound	A	1.84669	6.3386	-3.63246	-1.86095	1.0732e-05	2.03635	1.65703	6.72295	5.95425	-3.66122
Ephb4	EPH receptor B4	surface_receptor	repressed	not bound	B	9.43262	34.7323	-3.83585	-1.93955	0.00176831	9.12514	9.74011	21.719	47.7455	-26.2397
Fam83d	family with sequence similarity 83 member D		repressed	not bound		4.63321	16.8911	-3.86948	-1.95214	1.04291e-23	5.30027	3.96614	17.1969	16.5852	6.79847
Jchain	joining chain of multimeric IgA and IgM	other	repressed	not bound	A	94.4531	354.52	-3.91029	-1.96727	0.00392037	56.7955	132.111	341.353	367.687	-103.165
Rmrp	RNA component of mitochondrial RNA processing endoribonuclease	other_(Tert)	repressed	not bound		4.58426	17.6164	-4.14149	-2.05015	0.0111706	5.84679	3.32173	24.8251	10.4077	2.47952
Ube2c	ubiquitin conjugating enzyme E2 C	protein_turnover	repressed	bound		104.09	417.106	-4.2414	-2.08454	2.12325e-28	125.21	82.9708	451.174	383.037	9.0236
Serpinb9d	serine (or cysteine) peptidase inhibitor, clade B, member 9f		repressed	not bound		7.88146	32.8676	-4.30957	-2.10754	1.29564e-05	6.0075	9.75541	17.2702	48.465	-455.558
Msi1	musashi RNA binding protein 1		repressed	not bound	A	1.52947	6.98777	-4.87328	-2.28489	5.19683e-07	1.91783	1.14111	6.20386	7.77168	1.03626
Gstp3	glutathione S-transferase pi 3		repressed	not bound	A	1.23868	7.73322	-6.64934	-2.73321	6.83683e-05	1.40688	1.07048	9.20558	6.26086	-2.43182
Rasgrp3	RAS guanyl releasing protein 3	signal_transducer	repressed	bound		2.52911	19.7981	-8.12155	-3.02175	3.61404e-25	2.15208	2.90613	13.834	25.7622	1.58108
Mrc2	mannose receptor C type 2	surface_receptor	repressed	not bound	A	0.498915	5.41002	-11.116	-3.47456	0.0495561	0.318747	0.679084	1.43631	9.38374	-5.38156
