# Supplementary material for: Essential role of the Pax5 C-terminal domain in controlling B cell commitment and development
Source: J Exp Med. 2023 Sep 19;220(12):e20230260. doi: 10.1084/jem.20230260 (PMC10509461; doi:10.1084/jem.20230260)
Supplement: Table S4 — contains the mass-spectrometric data used for the identification of proteins that interact with the C-terminal domains of Pax5. [file JEM_20230260_TableS4.xlsx]

## Sheet: WT_vs_∆CRD1_pro_B
Table S4: Differential interacting proteins in in vitro cultured Pax5(+/+) vs Pax5(∆CRD1/–) pro-B cells, determined by Pax5 Co-IP mass spectrometry
Gene	UNIPROT	Contaminant	Functional annotation	Quantified peptides	Mean Abundance (norm. area)	Mean Abundance (norm. area)	Log2-fold-change	P- value	Significant in
					Pax5(+/+)	Pax5(DCRD1/–)	Pax5(+/+) / Pax5(DCRD1,2/–)	Pax5(+/+) / Pax5(DCRD1/–)	Pax5(+/+) / Pax5(DCRD1,2/–)
Abcg2	Q7TMS5	FALSE		3	157927	23615.2	2.69651	5.07356e-05
Ahnak	E9Q616	FALSE		46	525980	85402.4	2.7153	0.000286757	Yes
Akap12	Q9WTQ5	FALSE		21	776819	23942.1	4.92071	2.61212e-07	Yes
Akap2	O54931	FALSE		12	127341	19892.7	2.33063	0.00425514
Arid4a	F8VPQ2	FALSE	Sin3a-HDAC	18	1.30727e+06	32247.9	5.47387	8.05844e-07	Yes
Arid4b	A2CG63	FALSE	Sin3a-HDAC	20	1.56738e+06	45499.1	5.21774	2.52469e-06	Yes
Ash2l	Q91X20	FALSE		19	5.22739e+06	793647	2.68028	0.00039159
Asxl2	Q8BZ32	FALSE		10	325547	82161.7	2.10894	0.0053348	Yes
Atxn2l	Q7TQH0	FALSE		16	1.74908e+06	250773	3.91241	0.00611306	Yes
Bcor	Q8CGN4	FALSE		15	180908	23615.2	2.77524	0.000124719
Bicra	F8VPZ9	FALSE		4	98049.6	23615.2	1.8149	0.00442374	Yes
Bod1l	E9Q6J5	FALSE		81	4.12908e+06	166801	4.68951	3.6743e-06	Yes
Brd2	Q7JJ13	FALSE		17	1.93393e+06	351207	2.69253	0.00230615	Yes
Brd4	Q9ESU6	FALSE		25	1.72969e+06	434246	2.07559	0.0028308
Brms1	Q99N20	FALSE	Sin3a-HDAC	3	460958	25886	3.74495	6.88679e-05	Yes
Brms1l	Q3U1T3	FALSE	Sin3a-HDAC	5	903040	78202.6	3.73356	0.000174021	Yes
Cap1	P40124	FALSE		7	736239	90691	3.30037	0.000516044	Yes
Cavin1	O54724	FALSE		18	1.38683e+07	2.48212e+06	2.91233	0.00649461
Cbfa2t3	O54972	FALSE		8	1.18147e+06	141523	3.20853	0.00150066	Yes
Ccar1	Q8CH18	FALSE		7	178560	41568	2.23361	0.00604277	Yes
Ccnt1	Q9QWV9	FALSE		4	116659	23615.2	1.85587	0.0130204	Yes
Cdk9	Q99J95	FALSE		3	148590	23615.2	2.22157	0.00398578	Yes
Chaf1a	Q9QWF0	FALSE		4	131555	29778.2	2.12676	0.0017416	Yes
Cherp	Q8CGZ0	FALSE		12	1.51596e+06	323546	2.37737	0.00385006	Yes
Cpsf1	Q9EPU4	FALSE		10	554594	89590.8	3.129	0.00249273	Yes
Cpsf2	O35218	FALSE		10	1.72862e+06	326935	2.85643	0.00344723	Yes
Cpsf3	Q9QXK7	FALSE		13	1.19239e+06	167563	3.91549	0.00274464	Yes
Cpsf4	Q8BQZ5	FALSE		9	2.43951e+06	362765	4.35913	0.00615958	Yes
Cpsf6	Q6NVF9	FALSE		3	117091	24182.5	2.26777	0.000132461	Yes
Csnk2a1	Q60737	FALSE		8	1.22057e+06	138729	3.5876	0.00080614	Yes
Csnk2b	P67871	FALSE		3	823841	114818	3.31406	0.00230991	Yes
Cxxc1	Q9CWW7	FALSE	Set1A-COMPASS	9	1.37794e+06	121855	3.76043	0.000427071	Yes
Ddx46	Q569Z5	FALSE		16	676056	234442	1.63189	0.0101991	Yes
Dhx9	O70133	FALSE		9	465430	112106	2.79411	0.00911853	Yes
Dido1	Q8C9B9	FALSE		76	6.22283e+06	1.22521e+06	2.44154	0.000737879	Yes
Dnttip1	Q99LB0	FALSE	MiDAC	9	2.98477e+06	715478	2.29574	0.00502625	Yes
Ebf1	Q07802	FALSE		9	1.2494e+06	360709	2.15181	0.0126583	Yes
Epb41l3	Q9WV92	FALSE		19	242868	42358.6	2.57022	0.00261621
Erbin	Q80TH2	FALSE		6	69160.6	21208	1.67984	0.00833625
FAM120A	Q6A0A9	FALSE		17	1.76782e+06	602627	1.64215	0.00845316	Yes
Fip1l1	Q9D824	FALSE		5	1.64713e+06	480192	1.99696	0.00875449	Yes
Fosl2	P47930	FALSE		5	3.11023e+06	705010	2.39537	0.00721793
Foxk1	P42128	FALSE		11	1.82842e+06	425917	2.14281	0.00262619	Yes
Foxk2	Q3UCQ1	FALSE		7	366875	43328.8	3.43052	0.000264148	Yes
Foxn3	Q499D0	FALSE		3	251161	22781	3.38427	1.00384e-05	Yes
Gid8	Q9D7M1	FALSE		3	744924	46625.3	4.18002	3.81824e-05	Yes
H2ac20	Q64523	FALSE		5	7.88488e+07	2.26712e+07	1.8222	0.00272636	Yes
H4c1	P62806	FALSE		11	1.24052e+08	3.96165e+07	1.79486	0.00758746	Yes
Hcfc1	Q61191	FALSE	Set1A-COMPASS and NSL	66	2.12507e+07	6.16155e+06	1.85106	0.00516008	Yes
Hcfc2	Q9D968	FALSE		3	89735.5	23844.3	1.64903	0.00892521
Hdac2	P70288	FALSE	Sin3a-HDAC and MiDAC	11	4.74423e+06	1.06817e+06	2.21696	0.000806139	Yes
Hnrnpa3	Q8BG05	FALSE		11	1.77901e+06	494576	2.08398	0.0130169
Hnrnpl	Q8R081	FALSE		5	301123	100605	1.68483	0.00963956	Yes
Ikzf3	O08900	FALSE		4	250355	23615.2	3.11104	0.000135584	Yes
Ing1	Q9QXV3	FALSE	Sin3a-HDAC	9	3.42623e+06	496745	3.15334	0.00239109	Yes
Ing2	Q9ESK4	FALSE		3	507261	50213.9	3.34253	0.000541337
Ino80d	Q66JY2	FALSE		3	108522	26942.8	1.84688	0.00387963	Yes
Jun	P05627	FALSE		3	768804	62862.9	4.12965	0.000165499
Junb	P09450	FALSE		10	2.80367e+06	659911	2.08933	0.00134983	Yes
Kansl1	Q80TG1	FALSE	NSL	24	1.84474e+06	364856	2.623	0.00249936	Yes
Kansl2	Q8BQR4	FALSE	NSL	12	1.7895e+06	279259	2.86524	0.00143126	Yes
Kansl3	A2RSY1	FALSE	NSL	19	2.49535e+06	644871	2.167	0.00605001	Yes
Kif20b	Q80WE4	FALSE		40	1.37587e+06	208898	3.58864	0.00760234	Yes
Kif23	E9Q5G3	FALSE		4	92003.2	23615.2	1.93827	0.000641619	Yes
Kmt2a	P55200	FALSE		11	67323	13828.5	2.76753	0.00657884
Kpna2	P52293	FALSE		3	409898	84555	2.72328	0.00559405	Yes
Maea	Q4VC33	FALSE		3	343695	23615.2	3.64675	1.12314e-05	Yes
Mbtd1	Q6P5G3	FALSE		5	1.6267e+06	476870	1.7616	0.0051865	Yes
Med17	Q8VCD5	FALSE		4	118555	22939.4	2.19939	0.000933356	Yes
Mideas	E9Q2I4	FALSE	MiDAC	43	4.19994e+06	885956	2.3778	0.00147557	Yes
Morf4l2	Q9R0Q4	FALSE		5	858732	168424	3.33464	0.00823915	Yes
Mphosph8	Q3TYA6	FALSE		4	257389	48019.8	2.7311	0.00187684	Yes
Mybbp1a	Q7TPV4	FALSE		12	789745	145236	2.44558	0.00222043	Yes
Myl6	Q60605	FALSE		4	953407	71699.3	4.1563	0.000127177	Yes
Myo18a	Q9JMH9	FALSE		10	152301	32682.2	2.48353	0.00394306	Yes
Nono	Q99K48	FALSE		23	1.42454e+07	2.51751e+06	2.54034	0.000863088	Yes
Nsd3	Q6P2L6	FALSE		6	267109	31609.2	3.17867	4.93429e-05	Yes
Nufip2	Q5F2E7	FALSE		18	1.90303e+06	138516	3.97183	3.51358e-05	Yes
Phf20	Q8BLG0	FALSE	NSL	19	1.38791e+06	180271	3.04925	0.000224097	Yes
Phf3	B2RQG2	FALSE		3	75976.9	22786.1	1.90152	0.00472031	Yes
Plin4	O88492	FALSE		22	953435	93631.2	3.34624	0.000301823
Ppp1r10	Q80W00	FALSE		20	2.67268e+06	911167	1.72563	0.0122617
Ppp1r12a	Q9DBR7	FALSE		12	405889	52218	3.17844	0.000456198
Prc1	Q99K43	FALSE		4	222433	28168.5	2.98233	5.67281e-05	Yes
Prpf3	Q922U1	FALSE		15	2.46313e+06	765889	1.91686	0.00880349	Yes
Prpf4	Q9DAW6	FALSE		13	1.91312e+06	444778	2.61319	0.00889144	Yes
Prpf6	Q91YR7	FALSE		20	1.56588e+06	496480	1.87072	0.0106853	Yes
Prrc2c	Q3TLH4	FALSE		18	335957	27956.4	3.64161	6.17216e-06	Yes
Puf60	Q3UEB3	FALSE		4	205250	40149.8	2.50185	0.00120509	Yes
Ranbp9	P69566	FALSE		3	151312	28542.1	2.3947	0.000458094	Yes
Rbbp5	Q8BX09	FALSE	Set1A-COMPASS	14	2.72836e+06	395001	2.95549	0.000697594	Yes
Rbbp7	Q60973	FALSE	Sin3a-HDAC	15	3.72011e+07	1.24078e+07	1.73727	0.0113282	Yes
Rbm5	Q91YE7	FALSE		10	525613	118359	2.84426	0.00966854	Yes
Rfc1	P35601	FALSE		6	277803	46211.2	3.11632	0.0029339	Yes
Rfc4	Q99J62	FALSE		4	426929	52472.4	3.48701	0.000426714	Yes
Rfx5	Q9JL61	FALSE		5	192363	47069.4	2.18172	0.00170293
Rmdn3	Q3UJU9	FALSE		8	847727	204235	2.20529	0.00403743
Rnpc3	Q3UZ01	FALSE		3	128858	39128.3	1.80602	0.0132949
Rps10	P63325	FALSE		3	866890	215009	2.53878	0.0110062	Yes
Rsbn1l	D3Z0K6	FALSE		10	642492	93340	3.26369	0.000833634	Yes
Safb2	Q80YR5	FALSE		5	204661	35984.6	2.48853	0.000608888	Yes
Sap130	Q8BIH0	FALSE		14	1.4177e+06	239902	2.727	0.00348648
Sap30	O88574	FALSE	Sin3a-HDAC	8	4.42372e+06	378041	4.99785	0.00323865	Yes
Scaf8	Q6DID3	FALSE		23	3.73665e+06	590230	2.78963	0.000620817	Yes
Setd1a	E9PYH6	FALSE	Set1A-COMPASS	29	1.72639e+06	128160	3.83693	7.91166e-05	Yes
Sfswap	Q3USH5	FALSE		3	195727	53432.4	2.12195	0.00592009	Yes
Sin3a	Q60520	FALSE	Sin3a-HDAC	49	9.93393e+06	2.27132e+06	2.17525	0.0015192	Yes
Slmap	Q3URD3	FALSE		3	69957.1	17494.6	1.74327	0.0117824
Smarca4	Q3TKT4	FALSE	BAF (mSWI/SNF)	17	885422	223222	2.55017	0.00948905	Yes
Smarcc1	P97496	FALSE	BAF (mSWI/SNF)	19	1.23779e+06	167518	2.88101	6.91315e-05	Yes
Smarcc2	Q6PDG5	FALSE	BAF (mSWI/SNF)	10	488090	84507.6	2.70066	0.00061389	Yes
Smarcd1	Q61466	FALSE	BAF (mSWI/SNF)	3	115166	23615.2	2.26989	0.000166048	Yes
Smarce1	O54941	FALSE	BAF (mSWI/SNF)	4	447588	51274.6	3.39441	0.00011001	Yes
Snu13	Q9D0T1	FALSE		5	2.21611e+06	409684	3.99674	0.0134404	Yes
Suds3	Q8BR65	FALSE	Sin3a-HDAC	7	3.85455e+06	700338	2.57273	0.00117631	Yes
Supt16h	Q920B9	FALSE		6	278523	84105	2.00591	0.0128247	Yes
Tbl1x	Q9QXE7	FALSE		5	1.0081e+06	65364.2	4.27146	0.00010637	Yes
Tcf12	Q61286	FALSE		5	228844	49028.9	2.35447	0.00503746	Yes
Tmpo	Q61033	FALSE		5	245246	51002.8	2.59112	0.00372088	Yes
Tox4	Q8BU11	FALSE		7	950012	161641	3.45114	0.00660017	Yes
Tpr	F6ZDS4	FALSE		73	3.27444e+06	469710	3.35173	0.00163894	Yes
Ubr5	Q80TP3	FALSE		15	230739	47490.4	2.35702	0.00101
Usp39	Q3TIX9	FALSE		7	812883	166032	3.20003	0.0103859	Yes
Wdr33	Q8K4P0	FALSE		21	1.26878e+06	203177	3.46775	0.0036795	Yes
Wdr5	P61965	FALSE	Set1A-COMPASS and NSL	9	5.3618e+06	866251	2.61799	0.000405389	Yes
Wdr82	Q8BFQ4	FALSE	Set1A-COMPASS	12	5.27666e+06	877022	3.04247	0.00245542	Yes
Yeats2	Q3TUF7	FALSE		17	385853	73428.2	2.87563	0.00346134	Yes
Ylpm1	Q9R0I7	FALSE		14	709936	119112	3.72016	0.00843716	Yes
Zc3h11a	Q6NZF1	FALSE		41	8.47759e+06	2.27792e+06	2.16077	0.00591012	Yes
Zc3h4	Q6ZPZ3	FALSE		12	890886	66154.9	4.07722	9.08293e-05	Yes
Zmym1	Q3TJB1	FALSE		5	158810	36737.4	2.11506	0.00216108	Yes
Znf608	Q56A10	FALSE		8	309654	21336.2	3.92407	7.34063e-06	Yes
Zzz3	Q6KAQ7	FALSE		7	312143	53129.6	2.8939	0.00182897	Yes

## Sheet: WT_vs_∆CRD1,2_pro_B
Table S4: Differential interacting proteins in in vitro cultured Pax5(+/+) vs Pax5(∆CRD1,2/–) pro-B cells, determined by Pax5 Co-IP mass spectrometry
Gene	UNIPROT	Contaminant	Functional annotation	Quantified peptides	Mean Abundance (norm. area)	Mean Abundance (norm. area)	Log2-fold-change	P- value	Significant in
					Pax5(+/+)	Pax5(DCRD1,2/–)	Pax5(+/+) / Pax5(DCRD1,2/–)	Pax5(+/+) / Pax5(DCRD1,2/–)	Pax5(+/+) / Pax5(DCRD1/–)
Ahnak	E9Q616	FALSE		46	525980	132634	2.1775	0.00347543	Yes
Akap12	Q9WTQ5	FALSE		21	776819	17688.4	5.47081	1.17286e-06	Yes
Aldh18a1	Q9Z110	FALSE		9	221815	39939.4	2.81152	0.00159339
Arid4a	F8VPQ2	FALSE	Sin3a-HDAC	18	1.30727e+06	88583.1	4.64063	0.000378946	Yes
Arid4b	A2CG63	FALSE	Sin3a-HDAC	20	1.56738e+06	71497.3	5.09142	0.00010599	Yes
Asxl2	Q8BZ32	FALSE		10	325547	65577.8	2.62243	0.0043021	Yes
Atxn2l	Q7TQH0	FALSE		16	1.74908e+06	182161	4.69122	0.0036293	Yes
Bap1	Q99PU7	FALSE		14	1.40741e+06	404017	2.06709	0.013279
Bicra	F8VPZ9	FALSE		4	98049.6	20133.9	2.05593	0.00201431	Yes
Bod1l	E9Q6J5	FALSE		81	4.12908e+06	386278	4.25285	0.00169246	Yes
Brd2	Q7JJ13	FALSE		17	1.93393e+06	276608	3.23114	0.00188116	Yes
Brd7	O88665	FALSE		3	250646	63478.9	2.41662	0.0052849
Brd8	Q8R3B7	FALSE		14	1.86599e+06	570813	1.81607	0.0094838
Brms1	Q99N20	FALSE	Sin3a-HDAC	3	460958	43482.1	3.38833	0.00172173	Yes
Brms1l	Q3U1T3	FALSE	Sin3a-HDAC	5	903040	107848	3.81003	0.00241527	Yes
Calhm5	Q8R100	FALSE		3	1.51397e+06	234572	3.86927	0.0120762
Cap1	P40124	FALSE		7	736239	70166.3	3.77093	0.000448107	Yes
Cbfa2t2	O70374	FALSE		5	398339	93186.9	2.5185	0.00875918
Cbfa2t3	O54972	FALSE		8	1.18147e+06	204056	2.98673	0.011282	Yes
Ccar1	Q8CH18	FALSE		7	178560	20133.9	2.97213	0.000100115	Yes
Ccnt1	Q9QWV9	FALSE		4	116659	20133.9	2.09689	0.00740395	Yes
Cdc40	Q9DC48	FALSE		6	358110	95907.3	2.19319	0.0113272
Cdc5l	Q6A068	FALSE		9	630613	167038	2.08965	0.00411091
Cdk9	Q99J95	FALSE		3	148590	20133.9	2.46259	0.00237576	Yes
Chaf1a	Q9QWF0	FALSE		4	131555	26022.3	2.29476	0.000824253	Yes
Cherp	Q8CGZ0	FALSE		12	1.51596e+06	300947	2.73911	0.00681331	Yes
Chmp1a	Q921W0	FALSE		6	890277	96778.5	3.94151	0.00236876
Chmp1b2	Q9CQD4	FALSE		3	452638	45998.4	3.48011	0.00219524
Cpsf1	Q9EPU4	FALSE		10	554594	73127.7	3.52757	0.00212975	Yes
Cpsf2	O35218	FALSE		10	1.72862e+06	281914	3.27664	0.00500138	Yes
Cpsf3	Q9QXK7	FALSE		13	1.19239e+06	112250	4.21142	0.00137334	Yes
Cpsf4	Q8BQZ5	FALSE		9	2.43951e+06	302619	4.51068	0.00713907	Yes
Cpsf6	Q6NVF9	FALSE		3	117091	20133.9	2.54823	4.71476e-05	Yes
Crnkl1	P63154	FALSE		3	76497.6	21576.9	1.79157	0.00293113
Csnk2a1	Q60737	FALSE		8	1.22057e+06	113551	4.07538	0.00109925	Yes
Csnk2b	P67871	FALSE		3	823841	71662.4	3.95382	0.000405634	Yes
Cxxc1	Q9CWW7	FALSE	Set1A-COMPASS	9	1.37794e+06	70151.3	4.68417	0.000171294	Yes
Ddost	O54734	FALSE		5	617694	181652	1.76489	0.0106864
Ddx23	D3Z0M9	FALSE		16	1.65786e+06	192740	4.00549	0.00381463
Ddx46	Q569Z5	FALSE		16	676056	137816	2.60036	0.00319279	Yes
Dek	Q7TNV0	FALSE		9	2.50298e+06	565529	2.49255	0.00353951
Dhx15	O35286	FALSE		10	1.20257e+06	368983	1.75369	0.00319258
Dhx9	O70133	FALSE		9	465430	67907.3	3.33572	0.00155622	Yes
Dido1	Q8C9B9	FALSE		76	6.22283e+06	1.19745e+06	2.75097	0.0035775	Yes
Dnttip1	Q99LB0	FALSE	MiDAC	9	2.98477e+06	673230	3.36939	0.00813222	Yes
Dpy30	Q99LT0	FALSE	Set1A-COMPASS	3	6.0711e+06	989341	3.11252	0.00544076
Dpysl2	O08553	FALSE		14	1.31802e+06	226507	3.23171	0.00578342
Ebf1	Q07802	FALSE		9	1.2494e+06	281708	2.94274	0.00797525	Yes
Eftud2	O08810	FALSE		27	4.36615e+06	1.20499e+06	2.07893	0.00611932
FAM120A	Q6A0A9	FALSE		17	1.76782e+06	441796	2.09493	0.00129491	Yes
Fip1l1	Q9D824	FALSE		5	1.64713e+06	445702	1.94069	0.00236064	Yes
Foxk1	P42128	FALSE		11	1.82842e+06	466263	2.18972	0.00801523	Yes
Foxk2	Q3UCQ1	FALSE		7	366875	98527.5	2.89885	0.0100415	Yes
Foxn3	Q499D0	FALSE		3	251161	35422	2.97963	0.000516439	Yes
Gatad2b	Q8VHR5	FALSE		24	6.61947e+06	1.96106e+06	1.95309	0.00926997
Gid8	Q9D7M1	FALSE		3	744924	53922	4.24757	0.000251399	Yes
Gm10358	A0A1D5RLD8	FALSE		11	4.76569e+06	782802	3.0859	0.00206648
Gphn	Q8BUV3	FALSE		4	83514	18499.5	2.22572	0.000352675
H2ac20	Q64523	FALSE		5	7.88488e+07	2.14638e+07	2.12062	0.00717405	Yes
H2bc3	Q64475	FALSE		7	1.08266e+08	3.40615e+07	1.86879	0.0134381
H3-3a; H3-3b	P84244	FALSE		7	7.86938e+07	2.38194e+07	1.78078	0.0102166
H4c1	P62806	FALSE		11	1.24052e+08	3.10217e+07	2.1851	0.00391914	Yes
Hcfc1	Q61191	FALSE	Set1A-COMPASS and NSL	66	2.12507e+07	4.94124e+06	2.19696	0.00234889	Yes
Hdac1	O09106	FALSE	Sin3a-HDAC and MiDAC	19	1.4271e+07	4.73767e+06	1.73007	0.0102305
Hdac2	P70288	FALSE	Sin3a-HDAC and MiDAC	11	4.74423e+06	1.07274e+06	2.43067	0.00389433	Yes
Hnrnpc	Q9Z204	FALSE		9	2.13403e+06	710832	1.67356	0.0119389
Hnrnpl	Q8R081	FALSE		5	301123	73848.3	2.26926	0.00613	Yes
Ik	Q9Z1M8	FALSE		8	793883	148641	3.00708	0.013802
Ikzf3	O08900	FALSE		4	250355	20133.9	3.35207	9.27703e-05	Yes
Ing1	Q9QXV3	FALSE	Sin3a-HDAC	9	3.42623e+06	524273	3.8316	0.0113033	Yes
Ino80d	Q66JY2	FALSE		3	108522	29602.1	1.83317	0.00939479	Yes
Junb	P09450	FALSE		10	2.80367e+06	638128	2.42	0.00553823	Yes
Kansl1	Q80TG1	FALSE	NSL	24	1.84474e+06	280239	3.09871	0.00194972	Yes
Kansl2	Q8BQR4	FALSE	NSL	12	1.7895e+06	212429	4.4219	0.00458534	Yes
Kansl3	A2RSY1	FALSE	NSL	19	2.49535e+06	524460	2.66002	0.0051079	Yes
Kat14	Q8CID0	FALSE		3	79889.6	21234.1	1.68438	0.00730856
Kat5	Q8CHK4	FALSE		8	1.76322e+06	470924	2.09781	0.0072503
Kdm5a	Q3UXZ9	FALSE	Sin3a-HDAC	17	488292	135224	2.02321	0.0128692
Khdrbs1	Q60749	FALSE		5	2.18608e+06	574439	2.11248	0.00718
Kif20b	Q80WE4	FALSE		40	1.37587e+06	207290	3.97042	0.0103193	Yes
Kif23	E9Q5G3	FALSE		4	92003.2	20133.9	2.1793	0.000218515	Yes
Kpna2	P52293	FALSE		3	409898	95511.4	2.67342	0.0114267	Yes
Maea	Q4VC33	FALSE		3	343695	42177.9	3.23773	0.00100719	Yes
Mbd3	Q9Z2D8	FALSE		4	1.26681e+06	321911	2.26708	0.00605575
Mbtd1	Q6P5G3	FALSE		5	1.6267e+06	392535	2.51876	0.00975545	Yes
Mcrs1	Q99L90	FALSE	NSL	17	2.80889e+06	631623	2.78098	0.0127919
Meaf6	Q2VPQ9	FALSE		4	4.60897e+06	1.22326e+06	2.18987	0.0116293
Mecp2	Q9Z2D6	FALSE		8	530003	51965.7	3.6282	0.000356044
Med17	Q8VCD5	FALSE		4	118555	20133.9	2.39159	0.000475373	Yes
Mideas	E9Q2I4	FALSE	MiDAC	43	4.19994e+06	1.15327e+06	2.94789	0.0128123	Yes
Mmtag2	Q99LX5	FALSE		8	2.10641e+06	583348	2.04409	0.00488565
Morf4l1	P60762	FALSE		7	1.62273e+06	552732	1.60095	0.0122906
Morf4l2	Q9R0Q4	FALSE		5	858732	170879	3.39601	0.0135594	Yes
Mphosph8	Q3TYA6	FALSE		4	257389	58947.7	2.52429	0.00673722	Yes
Mta2	Q9R190	FALSE		34	6.67274e+06	2.17084e+06	1.77845	0.012444
Mta3	Q924K8	FALSE		3	70687.3	21469.8	1.67754	0.00364084
Mybbp1a	Q7TPV4	FALSE		12	789745	149327	3.45789	0.0120648	Yes
Myl6	Q60605	FALSE		4	953407	78621.6	4.51253	0.000479352	Yes
Myo18a	Q9JMH9	FALSE		10	152301	33251.6	2.48796	0.00302377	Yes
Nono	Q99K48	FALSE		23	1.42454e+07	2.87219e+06	2.80792	0.00675874	Yes
Npm1	Q61937	FALSE		16	2.31091e+07	7.66734e+06	1.63082	0.0124057
Nsd3	Q6P2L6	FALSE		6	267109	24134	3.53536	1.76611e-05	Yes
Nufip2	Q5F2E7	FALSE		18	1.90303e+06	213535	4.57987	0.00326711	Yes
Nup133	Q8R0G9	FALSE		9	98716.9	29325.6	1.78082	0.010484
Ogt	Q8CGY8	FALSE	NSL	25	3.52734e+06	982183	2.06755	0.00833115
Paxbp1	P58501	FALSE		4	114931	25450	2.11811	0.0035787
Pbrm1	Q8BSQ9	FALSE		12	245382	83239.2	1.7044	0.0076163
Pcbp1	P60335	FALSE		3	540374	174564	1.78544	0.0131917
Pex14	Q9R0A0	FALSE		3	425176	67732.8	3.22957	0.00207912
Phb1	P67778	FALSE		5	652399	136026	2.65703	0.00404836
Phb2	O35129	FALSE		4	553112	86510.3	3.33954	0.00348048
Phf20	Q8BLG0	FALSE	NSL	19	1.38791e+06	110962	4.67864	0.000894819	Yes
Phf3	B2RQG2	FALSE		3	75976.9	19989	2.11335	0.00340657	Yes
Ppp1ca	P62137	FALSE		5	1.13568e+06	220614	3.43034	0.0133353
Prc1	Q99K43	FALSE		4	222433	22838.6	3.26205	1.82817e-05	Yes
Prpf3	Q922U1	FALSE		15	2.46313e+06	360059	3.0775	0.000975767	Yes
Prpf31	Q8CCF0	FALSE		7	760182	70671.5	4.11691	0.000528737
Prpf4	Q9DAW6	FALSE		13	1.91312e+06	251908	3.43036	0.00150889	Yes
Prpf6	Q91YR7	FALSE		20	1.56588e+06	283996	2.77562	0.00225054	Yes
Prpf8	Q99PV0	FALSE		57	3.13549e+06	646294	2.50055	0.00264833
Prrc2c	Q3TLH4	FALSE		18	335957	17189	4.34743	1.58757e-06	Yes
Puf60	Q3UEB3	FALSE		4	205250	21766.2	3.19374	1.57641e-05	Yes
Rab1A	P62821	FALSE		6	728440	180473	3.47211	0.0133728
Ranbp9	P69566	FALSE		3	151312	19427.6	2.89608	4.13851e-05	Yes
Rbbp4	Q60972	FALSE	Sin3a-HDAC	4	9.30369e+06	2.72858e+06	1.95915	0.00653449
Rbbp5	Q8BX09	FALSE	Set1A-COMPASS	14	2.72836e+06	510165	3.06572	0.00701537	Yes
Rbbp6	P97868	FALSE		39	6.35748e+06	1.61173e+06	2.41781	0.0123862
Rbbp7	Q60973	FALSE	Sin3a-HDAC	15	3.72011e+07	1.02139e+07	1.99662	0.00525435	Yes
Rbm10	Q99KG3	FALSE		10	689416	143571	2.54815	0.00594116
Rbm5	Q91YE7	FALSE		10	525613	60846.5	3.45784	0.000672199	Yes
Rfc1	P35601	FALSE		6	277803	42572.9	3.03676	0.00163964	Yes
Rfc4	Q99J62	FALSE		4	426929	70426.6	3.04244	0.00345601	Yes
Rps10	P63325	FALSE		3	866890	64043.3	4.27665	0.000200535	Yes
Rps16	P14131	FALSE		8	2.8577e+06	355944	4.68299	0.00491021
Rps3	P62908	FALSE		4	814064	143254	3.32758	0.00622668
Rsbn1l	D3Z0K6	FALSE		10	642492	44322.1	4.18039	7.60068e-05	Yes
Safb2	Q80YR5	FALSE		5	204661	15562.3	3.64931	1.35794e-05	Yes
Samm50	Q8BGH2	FALSE		16	2.89914e+06	973245	1.69277	0.00800106
Sap30	O88574	FALSE	Sin3a-HDAC	8	4.42372e+06	599516	4.81251	0.0129242	Yes
Sart1	Q9Z315	FALSE		27	4.06138e+06	524114	3.46261	0.00171183
Scaf8	Q6DID3	FALSE		23	3.73665e+06	566721	3.27362	0.00442249	Yes
Setd1a	E9PYH6	FALSE	Set1A-COMPASS	29	1.72639e+06	121830	4.58265	0.00236068	Yes
Sf3b3	Q921M3	FALSE		16	1.02216e+06	176633	2.92188	0.00610821
Sf3b6	P59708	FALSE		3	2.03933e+06	275293	3.85258	0.0102289
Sfpq	Q8VIJ6	FALSE		40	1.95582e+07	3.0294e+06	2.93405	0.00145174
Sfswap	Q3USH5	FALSE		3	195727	31976	2.90625	0.000565852	Yes
Sin3a	Q60520	FALSE	Sin3a-HDAC	49	9.93393e+06	2.20053e+06	2.46721	0.00570178	Yes
Smarca4	Q3TKT4	FALSE	BAF (mSWI/SNF)	17	885422	166769	3.5668	0.0138811	Yes
Smarcc1	P97496	FALSE	BAF (mSWI/SNF)	19	1.23779e+06	149811	3.43832	0.00120442	Yes
Smarcc2	Q6PDG5	FALSE	BAF (mSWI/SNF)	10	488090	55800	3.22828	5.98837e-05	Yes
Smarcd1	Q61466	FALSE	BAF (mSWI/SNF)	3	115166	20133.9	2.51091	6.22286e-05	Yes
Smarce1	O54941	FALSE	BAF (mSWI/SNF)	4	447588	61079.9	3.27391	0.000716858	Yes
Snrnp200	Q6P4T2	FALSE		46	2.66097e+06	625210	2.30606	0.00437743
Snrnp40	Q6PE01	FALSE		9	3.90429e+06	820886	2.4959	0.0031644
Snrnp70	Q62376	FALSE		12	6.69482e+06	1.88246e+06	2.02681	0.00542197
Snrpd1	P62315	FALSE		4	1.29724e+07	2.84774e+06	2.76682	0.0108306
Snrpd3	P62320	FALSE		5	1.52319e+07	4.09923e+06	2.14964	0.00546612
Snrpe	P62305	FALSE		3	6.10597e+06	903120	3.35337	0.00167844
Snu13	Q9D0T1	FALSE		5	2.21611e+06	203224	4.60035	0.00326499	Yes
Sub1	P11031	FALSE		18	1.71265e+08	5.935e+07	1.77278	0.0122962
Suds3	Q8BR65	FALSE	Sin3a-HDAC	7	3.85455e+06	797326	2.69479	0.00586918	Yes
Supt16h	Q920B9	FALSE		6	278523	47740.8	2.88791	0.00153081	Yes
Taf10	Q8K0H5	FALSE		5	3.03675e+06	444169	2.67756	0.00641186
Tbl1x	Q9QXE7	FALSE		5	1.0081e+06	144488	3.90663	0.00434449	Yes
Tcf12	Q61286	FALSE		5	228844	38377.2	2.71338	0.00272213	Yes
Tcof1	O08784	FALSE		21	1.6935e+06	400455	2.64783	0.0064378
Tfip11	Q9ERA6	FALSE		12	336052	63030.7	2.74284	0.00599303
Tmpo	Q61033	FALSE		5	245246	50394.3	2.51393	0.00430496	Yes
Top1	Q04750	FALSE		4	137584	26253.7	2.45323	0.000330455
Top2a	Q01320	FALSE		16	446911	110896	2.12558	0.00151011
Tox4	Q8BU11	FALSE		7	950012	178973	3.46229	0.0135879	Yes
Tp53bp1	P70399	FALSE		68	5.85571e+06	1.61659e+06	1.89548	0.00408774
Tpr	F6ZDS4	FALSE		73	3.27444e+06	326094	4.04873	0.0018186	Yes
Tuba1a	P68369	FALSE		11	2.06715e+06	248189	4.33677	0.00344544
Tubb5	P99024	FALSE		8	2.7181e+06	524810	2.91545	0.0024716
Usp39	Q3TIX9	FALSE		7	812883	68306.3	4.07181	0.000383523	Yes
Vcp	Q01853	FALSE		5	103851	30073	1.96384	0.00727697
Virma	A2AIV2	FALSE		5	115488	19392.4	2.90871	0.00241198
Wdr33	Q8K4P0	FALSE		21	1.26878e+06	169065	3.79212	0.00550918	Yes
Wdr5	P61965	FALSE	Set1A-COMPASS and NSL	9	5.3618e+06	751282	3.08258	0.00141849	Yes
Wdr82	Q8BFQ4	FALSE	Set1A-COMPASS	12	5.27666e+06	713978	4.06433	0.0117307	Yes
Yeats2	Q3TUF7	FALSE		17	385853	56767.2	3.17286	0.00184261	Yes
Ylpm1	Q9R0I7	FALSE		14	709936	109742	3.57537	0.00772936	Yes
Yme1l1	O88967	FALSE		4	162157	29927.9	2.69058	0.000748121
Zc3h11a	Q6NZF1	FALSE		41	8.47759e+06	1.78515e+06	2.46485	0.0013692	Yes
Zc3h13	E9Q784	FALSE		8	200271	32527.5	2.78056	0.00055315
Zc3h4	Q6ZPZ3	FALSE		12	890886	48371.8	4.55822	7.40169e-05	Yes
Zfx	P17012	FALSE		5	121099	30095.5	1.96904	0.013201
Zmym1	Q3TJB1	FALSE		5	158810	23006.7	2.79895	0.000288913	Yes
Znf608	Q56A10	FALSE		8	309654	20133.9	3.93269	1.17816e-06	Yes
Znf609	Q8BZ47	FALSE		7	171062	24539.7	2.99756	0.00166564
Zzz3	Q6KAQ7	FALSE		7	312143	68460.6	2.66066	0.00738458	Yes
