# Supplementary material for: Essential role of the Pax5 C-terminal domain in controlling B cell commitment and development
Source: J Exp Med. 2023 Sep 19;220(12):e20230260. doi: 10.1084/jem.20230260 (PMC10509461; doi:10.1084/jem.20230260)
Supplement: Table S5 — contains the mRNA-seq data used for the identification of Pax5-regulated genes that are potentially involved in B-lineage commitment (Fig. 8 F). [file JEM_20230260_TableS5.xlsx]

## Sheet: Figure 8F
Table S5: Deregulated genes in ex vivo sorted Pax5(∆CRD1/∆CRD1) vs Pax5(∆CRD1,2/∆CRD1,2) and Pax5(∆CRD1/–) vs Pax5(∆CRD1,2/–) pro-B cells, determined by RNA-seq (Figure 8F)
Gene	Gene description	Functional annotation	Regulation	Mean TPM	Mean TPM	Mean TPM	Mean TPM	Fold-change	Fold-change	Log2-fold-change	Log2-fold-change	Adjusted P- value	Adjusted P- value	TPM 111725	TPM 111735	TPM 111736	TPM 181421	TPM 181422	TPM 111726	TPM 111741	TPM 111733	TPM 111734	TPM 181429	TPM 181430	TPM 181435	TPM 181436	TPM 181437	TPM 181438
				Pax5(DCRD1/DCRD1)	Pax5(DCRD1,2/DCRD1,2)	Pax5(DCRD1/–)	Pax5(DCRD1,2/–)	Pax5(DCRD1/DCRD1) / Pax5(DCRD1,2/DCRD1,2)	Pax5(DCRD1/–) / Pax5(DCRD1,2/–)	Pax5(DCRD1/DCRD1) / Pax5(DCRD1,2/DCRD1,2)	Pax5(DCRD1/–) / Pax5(DCRD1,2/–)	Pax5(DCRD1/DCRD1) / Pax5(DCRD1,2/DCRD1,2)	Pax5(DCRD1/–) / Pax5(DCRD1,2/–)	Pax5(+/+)	Pax5(+/+)	Pax5(+/+)	Pax5(+/+)	Pax5(+/+)	Pax5(D/D)	Pax5(D/D)	Pax5(DCRD1/DCRD1)	Pax5(DCRD1/DCRD1)	Pax5(DCRD1/-)	Pax5(DCRD1/-)	Pax5(DCRD1,2/(DCRD1,2)	Pax5(DCRD1,2/DCRD1,2)	Pax5(DCRD1,2/-)	Pax5(DCRD1,2/-)
Il2ra	interleukin 2 receptor subunit alpha; CD25, Il2r, Ly-43; Enables interleukin-2 binding activity and interleukin-2 receptor activity. Acts upstream of or within several processes, including Notch signaling pathway; activation-induced cell death of T cells; and regulation of T cell proliferation. Located in external side of plasma membrane.	surface receptor	Repressed	14.1809	64.0998	16.9813	62.4489	-16.6851	-3.91913	-4.06049	-1.97053	1.04403e-05	0.00907731	4.44273	15.4235	7.76859	1.52746	3.29613	34.0865	58.0955	14.743	13.6189	17.9153	16.0472	70.2529	57.9467	42.1613	82.7366
Il31ra	interleukin 31 receptor A; CRL3, GLM-R, GPL, Glmr, NR10; The protein encoded by this gene belongs to the type I cytokine receptor family. This receptor, with homology to gp130, is expressed on monocytes, and is involved in IL-31 signaling via activation of STAT-3 and STAT-5. It functions either as a monomer, or as part of a receptor complex with oncostatin M receptor (OSMR).	surface receptor	Repressed	0.332389	5.15643	0.801897	9.82476	-16.0254	-12.967	-4.00229	-3.69677	2.0616e-05	4.1062e-22	0.136123	0.140876	0.104493	0	0.229562	17.4786	23.069	0.33922	0.325557	0.665147	0.938648	5.06421	5.24866	12.4489	7.20058
Cox6a2	cytochrome c oxidase subunit 6A2; CoxVIaH, VIaH; Cytochrome c oxidase (COX), the terminal enzyme of the mitochondrial respiratory chain, catalyzes the electron transfer from reduced cytochrome c to oxygen. It is a heteromeric complex consisting of 3 catalytic subunits encoded by mitochondrial genes and multiple structural subunits encoded by nuclear genes.	metabolism	Repressed	1.98852	13.084	0.389574	25.6124	-13.3118	-69.4632	-3.73463	-6.11818	1.24858e-08	1.58526e-18	11.8195	15.2903	12.3592	5.00951	7.66648	160.503	251.653	2.01397	1.96306	0.112188	0.66696	7.74247	18.4255	30.1265	21.0984
Rasgrp1	RAS guanyl releasing protein 1 (calcium and DAG-regulated); Rasgrp; Multiple checkpoint breach of B cell tolerance in Rasgrp1-deficient mice. Mice deficient in guanine nucleotide exchange factor Rasgrp1 develop a lymphoproliferative disorder with features of human systemic lupus erythematosus. Autoreactive B cells lacking Rasgrp1 break central and peripheral tolerance through both T cell-independ…	signal transducer	Repressed	2.21372	7.63106	2.18862	7.74214	-11.0165	-3.76909	-3.4616	-1.91422	1.13881e-11	6.48933e-07	4.88169	9.41385	5.95829	1.35405	2.77166	4.97399	5.71967	1.9951	2.43234	2.47211	1.90513	7.38928	7.87283	5.93033	9.55395
Gpr25	G protein-coupled receptor 25; no literature	surface receptor	Repressed	8.4379	67.9596	5.42779	85.7081	-10.0545	-16.8084	-3.32977	-4.07111	1.27761e-11	1.97362e-58	1.32467	0.96668	0.63554	0.534053	0.966622	253.271	278.353	9.56471	7.31109	5.92211	4.93347	63.6565	72.2626	70.4508	100.966
Ociad2	OCIA domain containing 2; Ociad2 has a potential role in facilitating Stat3 activation for JAK/STAT signaling and is localized on early endosomes and mitochondria. Ociad2 may be a novel complex II-specific assembly factor in mitochondria	unknown	Repressed	1.10697	6.53397	2.37641	10.7022	-9.79666	-4.76233	-3.29229	-2.25167	0.000602587	1.11667e-05	0.238709	0.789169	0.152701	0.0962375	0.363428	18.7174	23.3071	1.22278	0.991156	2.70986	2.04295	6.28892	6.77902	14.6193	6.78518
Snora65	small nucleolar RNA, H/ACA box 65; Rnu65; Predicted to be part of sno(s)RNA-containing ribonucleoprotein complex.	other	Repressed	22.4213	81.144	30.5197	88.9278	-6.36122	-3.08285	-2.6693	-1.62427	0.0061129	0.0198108	13.5403	37.9522	41.4137	13.6472	20.2184	25.2962	50.9049	20.3862	24.4564	21.929	39.1104	93.2356	69.0524	112.553	65.3029
Ifitm1	interferon induced transmembrane protein 1; CD225, DSPA2a, IFI17, LEU13, Mil-2, Mil2; Interferon-induced transmembrane protein 1 (IFITM1) is an essential mediator of interferon-gamma-induced antiproliferation. Involved in response to virus. Acts upstream of or within defense response to virus; negative regulation of viral entry into host cell. Predicted to be located in early endosome and lysosom…	surface receptor	Repressed	26.0527	172.823	18.907	228.582	-5.34243	-12.8188	-2.4175	-3.68019	4.51302e-08	2.36657e-41	7.85934	6.47911	6.09964	9.3193	7.06569	654.461	422.276	25.73	26.3753	18.483	19.331	165.352	180.294	267.738	189.425
Ier5l	immediate early response 5-like; unknown function as no literature.	unknown	Repressed	3.69206	5.29933	1.3224	5.19445	-5.32056	-4.18618	-2.41158	-2.06563	0.000212075	1.17718e-05	7.30213	8.23107	5.65454	1.91096	1.80037	7.82513	6.86833	3.61811	3.76601	1.47011	1.1747	4.03985	6.55881	4.47909	5.90981
Ephb4	EPH receptor B4; Htk, MDK2, Myk1, Tyro11; Ephb4 enables transmembrane-ephrin receptor activity. Involved in angiogenesis; ephrin receptor signaling pathway; and heart morphogenesis. Acts upstream of or within positive regulation of T cell costimulation.	surface receptor	Repressed	1.73445	10.4691	1.27366	8.18884	-5.01428	-6.84467	-2.32604	-2.77498	0.003517	1.16677e-13	0.114492	0.11849	0.395496	0.27695	0.209173	7.41008	12.2168	1.59776	1.87113	1.18671	1.36061	8.66517	12.273	6.81302	9.56467
Myl4	myosin light chain 4; predicted to enable actin filament binding activity and actin monomer binding activity. Predicted to be involved in cardiac muscle contraction; positive regulation of ATPase activity.	cytoskeleton	Repressed	225.566	786.676	271.89	1407.09	-4.67874	-5.49276	-2.22612	-2.45753	7.41344e-10	4.75811e-23	289.867	366.11	198.33	210.165	201.876	2165.17	1971.43	206.859	244.272	252.955	290.826	737.721	835.63	1531.84	1282.34
Inava	innate immunity activator; involved in adherens junction maintenance; intestinal epithelial structure maintenance; and positive regulation of protein ubiquitination. Predicted to be located in cytoplasm and nucleus.	other	Repressed	1.60759	5.65399	1.41734	5.45309	-4.53125	-4.10615	-2.17991	-2.03779	0.0485325	0.000594019	0.430859	0.543088	0.381626	0.561199	0.116445	7.4948	5.37411	1.76198	1.45321	1.57041	1.26427	6.5091	4.79889	3.56727	7.33891
Lsr	lipolysis stimulated lipoprotein receptor; IL, ILDR3, Lis, Lisch7; Potentiation of cancerous progression by LISCH7 via direct stimulation of TGFB1 transcription in triple-negative breast cancer. Herein, we report that expression levels of the liver-specific bHLH-Zip transcription factor (LISCH7), a recently identified key player in cancerous progression, preferentially enriched in triple-negative…	transcription regulator	Repressed	2.76976	10.5208	4.6981	13.614	-4.34594	-3.078	-2.11967	-1.62199	0.000548354	1.66107e-05	1.33024	1.66152	2.20073	0.66575	2.25626	36.9609	32.8705	3.16256	2.37695	4.55071	4.8455	10.4369	10.6047	13.7108	13.5172
Lat2	linker for activation of T-cells family member 2; HSPC046, LAB, NTAL, WBSCR15, WBSCR5, WSCR5; Linker for activation of T-cell family member2 (LAT2) a lipid raft adaptor protein for AKT signaling, is an early mediator of alkylphospholipid anti-leukemic activity. Non-T-cell activation linker (NTAL) is a nonenzymatic transmembrane adaptor molecule that is involved in the proximal signaling of lympho…	signal transducer	Repressed	17.8825	71.357	19.4297	69.3357	-4.20157	-3.78535	-2.07093	-1.92043	8.00658e-11	9.13934e-20	9.31707	7.52026	11.6909	8.66828	8.7712	122.251	149.014	18.8028	16.9623	18.881	19.9785	69.8532	72.8609	77.2221	61.4493
Ffar2	free fatty acid receptor 2; GPCR43, Gpr43; GPR41/FFAR3 and GPR43/FFAR2 as cosensors for short-chain fatty acids in enteroendocrine cells vs FFAR3 in enteric neurons and FFAR2 in enteric leukocytes. Free fatty acid receptor 2 (FFAR2, also named GPR43), is activated by short-chain fatty acids (SCFAs), such as butyrate, that are produced when gut bacteria ferment dietary fiber. FFAR2 has been sugges…	surface receptor	Repressed	3.09627	18.131	5.78145	20.2668	-4.01563	-3.72378	-2.00563	-1.89677	0.000209611	4.50345e-09	2.26151	0.822825	1.32235	1.795	2.38368	56.027	80.8629	3.19944	2.99311	5.86015	5.70276	16.6443	19.6177	20.3006	20.2331
Prss16	protease, serine 16 (thymus); serine protease 16; TSSP; A novel actor in antitumoral immunity: The thymus-specific serine protease TSSP/PRSS16 involved in CD4 + T-cell maturation. The maturation of a specific subset of CD4+ T lymphocytes in the thymus is dependent on cortical thymic epithelial cells expressing the protease thymus-specific serine protease (TSSP, also known as PRSS16).	protein turnover	Repressed	2.69777	8.39932	3.9146	12.3916	-3.44003	-3.35161	-1.78242	-1.74485	0.00335752	7.36203e-07	2.59858	2.041	1.55841	2.02045	1.63033	19.2379	24.3931	2.38984	3.00571	3.71035	4.11886	8.48356	8.31508	15.079	9.70431
Flt3	fms-related tyrosine kinase 3; CD135, Flk-2, Flk2, Flt-3, Ly72; The Flt3 receptor is essential for the generation hematopoietic progenitors including lymphoid progenitors. Flt3 ligand-receptor interaction is important the maintenance of early thymic progenitor numbers in steady-state thymopoisis. The repression of Flt in B cells is essential for B cell commitment.	surface receptor	Repressed	27.7468	140.438	73.8011	219.005	-3.37841	-3.14757	-1.75635	-1.65424	1.40739e-07	2.50792e-13	14.6949	11.684	11.296	15.7249	21.2274	499.528	427.821	27.8393	27.6543	77.754	69.8482	134.042	146.833	250.395	187.616
Ahnak	AHNAK nucleoprotein; AHNAK1, desmoyokin, Ca signaling in T cells AHNAK nucleoprotein, AHNAK1, desmoyokin, Ca signaling in T cells. Ahnak1 is a tuneable modulator of cardiac Ca(v)1.2 calcium channel activity. Ahnak1 modulates L-type Ca(2+) channel inactivation of rodent cardiomyocytes. The protein encoded by this gene is a large (700 kDa) structural scaffold protein consisting of a central domain …	signal transducer	Repressed	5.30137	11.8989	2.25779	14.7848	-3.36113	-6.95788	-1.74895	-2.79865	0.00197295	9.7754e-17	1.81206	2.80017	1.57048	0.912648	1.79979	17.3137	34.9664	4.37	6.23274	2.28972	2.22586	10.1012	13.6966	14.4155	15.1542
Slc9a2	solute carrier family 9 (sodium/hydrogen exchanger), member 2; NHE2; Na(+)/H(+) exchangers (NHEs) play important roles in regulating internal pH (pHi), cell volume and neutral Na(+) absorption in the human intestine. Earlier studies have shown that low extracellular pH (pHe) and metabolic acidosis increases the expression and function of NHE1-3 genes. the acid-dependent NHE2 stimulation is implem…	transporter	Repressed	2.78046	9.43663	2.8507	13.1276	-3.27156	-4.8953	-1.70998	-2.2914	0.0331266	4.62425e-10	0.428828	0.320524	0.603503	0.276617	0.622747	12.2981	20.2621	2.82597	2.73494	1.96842	3.73298	8.51324	10.36	12.3475	13.9077
Ms4a6c	membrane-spanning 4-domains, subfamily A, member 6C; unknown function,no literature	unknown	Repressed	5.04023	18.2951	5.34029	16.2018	-3.12816	-3.22166	-1.64531	-1.6878	0.0122428	1.97881e-05	2.04391	3.94518	3.64227	2.07967	5.16355	18.9105	26.7273	5.37642	4.70403	4.61175	6.06884	21.174	15.4163	16.6479	15.7557
Il18rap	interleukin 18 receptor accessory protein; IL-18R-beta, AcPL (accessory protein-like), CD218 antigen-like family member B; IL-18R-beta; The protein encoded by this gene is an accessory subunit of the heterodimeric receptor for interleukin 18 (IL18), a proinflammatory cytokine involved in inducing cell-mediated immunity. This protein enhances the IL18-binding activity of the IL18 receptor and play…	surface receptor	Repressed	2.54126	13.5985	4.23775	28.9533	-2.93007	-7.23271	-1.55094	-2.85454	0.0209597	3.67393e-16	1.2051	1.18024	1.17594	1.08698	3.20062	87.4406	91.8268	2.57895	2.50358	4.34005	4.13545	12.2789	14.918	38.2277	19.6789
Chn2	chimerin (chimaerin) 2; ARHGAP3, BCH, CHN2-3, RHOGAP3; eta-chimaerin; beta-chimerin; beta3-chimaerin; Predicted to enable GTPase activator activity. Predicted to be involved in regulation of GTPase activity. Predicted to be located in synapse. Chimaerin selectively mediates axonal pruning in the hippocampus. chimerin (chimaerin) 2 is a GTPase-activating proteins that inactivate the GTP-hydrolase …	signal transducer	Repressed	2.33507	7.58189	2.3655	8.7309	-2.51387	-3.90897	-1.32991	-1.96679	0.0124502	7.18495e-12	1.21057	1.78978	1.1853	1.61356	1.89225	13.1322	13.8917	2.25744	2.41271	2.06688	2.66413	7.2386	7.92518	10.4163	7.04546
Fyb	FYN binding protein; ADAP, FYB, PRO0823, SLAP-130, SLAP130, THC3; Recently the adapter protein ADAP/Fyb/Slap has been shown to couple TCR stimulation to integrin activation by mediating increased integrin avidity. ADAP may also play a role in transduction of external signals by integrins. Like other adapters, ADAP is a multifunctional protein and interacts with molecules such as Fyn, Slp-76, Ena/…	signal transducer	Repressed	2.66225	5.98868	3.04126	8.94626	-2.41104	-3.11839	-1.26965	-1.6408	0.0230705	2.46642e-07	3.29735	3.56761	4.1419	2.51369	4.17058	34.7761	71.9678	2.55641	2.7681	3.06262	3.0199	6.17428	5.80308	10.3162	7.57628
Fcrl6	Fc receptor-like 6; FcRH6, mIFGP6, moFcRH6; Cutting edge: FcR-like 6 is an MHC class II receptor. Fc receptor-like 6 (FCRL6), the most recently characterized member of the FCRL family, is a cell surface glycoprotein with tyrosine-based regulatory potential. An extensive survey of human hematopoietic tissues disclosed that FCRL6 expression by NK- and T-cell subpopulations increases as a function o…	surface receptor	Activated	63.362	35.0569	89.8833	26.0946	2.18773	3.2428	1.12943	1.69724	0.0322875	8.00921e-09	34.5909	46.2109	69.2366	55.7405	59.8678	10.9846	10.3702	70.729	55.995	91.7005	88.0661	43.2771	26.8368	26.2537	25.9355
Tnfrsf19	tumor necrosis factor receptor superfamily, member 19; TAJ, TAJ-ALPHA, TRADE, Troy; Predicted to enable signaling receptor activity. Acts upstream of or within hair follicle development and positive regulation of I-kappaB kinase/NF-kappaB signaling. Predicted to be an integral component of membrane and to be active in plasma membrane.	surface receptor	Activated	148.382	66.5095	130.904	40.1312	2.30988	3.06262	1.20782	1.61476	0.0115819	1.32723e-08	107.344	179.366	144.622	132.552	153.809	5.67807	10.6062	154.111	142.654	123.519	138.29	71.1451	61.8739	30.5253	49.737
Adgrl2	adhesion G protein-coupled receptor L2; CIRL-2, Gm619, Lec, Lec1, Lp, Lph, Lphh1, Lphn2; ADGRL2 encodes latrophilin 2, an adhesion G-protein-coupled receptor. Predicted to enable G protein-coupled receptor activity and PDZ domain binding activity. Involved in synapse organization.	surface receptor	Activated	24.4692	10.6808	28.5975	6.63868	2.31352	4.04396	1.21009	2.01577	8.2542e-06	1.16196e-30	25.5425	25.7997	27.4698	24.7064	26.7136	0.836326	1.42406	25.0962	23.8421	28.036	29.159	10.8151	10.5465	5.75778	7.51959
Rflnb	refilin B; Ref, RefilinB, cfm; predicted to enable filamin binding activity. Acts upstream of or within several processes, including actin filament bundle organization. Filamin-interacting proteins, Cfm1 and Cfm2, are essential for the formation of cartilaginous skeletal elements. Mice with loss of a single Cfm gene displayed no overt phenotype, whereas Cfm DKO mice showed skeletal malformations …	cytoskeleton	Activated	29.8754	11.9655	24.28	7.24746	2.50175	3.15327	1.32294	1.65685	0.00545061	1.84075e-08	34.0451	33.0164	32.0673	32.0607	32.0969	14.416	7.2153	29.6505	30.1002	26.0057	22.5543	13.624	10.3069	7.19501	7.29991
H1fx	H1 histone family, member X; H1f10, H1.10 linker histione.	other	Activated	50.77	8.52828	38.8024	11.1296	2.55227	3.25789	1.35178	1.70394	0.00417621	4.50345e-09	143.49	138.672	181.354	61.9433	66.4034	21.2635	16.2305	46.6304	54.9097	38.1495	39.4553	9.15841	7.89816	7.80004	14.4592
Selenom	selenoprotein M; SELM, SEPM; ER-resident proteins - selenom. Selenoprotein M Promotes Hypothalamic Leptin Signaling and Thioredoxin Antioxidant Activity. Selenoproteins are an essential class of proteins involved in redox signaling and energy metabolism. However, the functions of many selenoproteins are not clearly established. Selenoprotein M (SELENOM), an endoplasmic reticulum (ER)-resident oxi…	other	Activated	53.5281	19.2801	47.9284	13.1666	2.85031	3.43314	1.51112	1.77953	0.0157073	4.13001e-06	151.136	112.83	251.069	204.373	131.43	10.7907	8.80329	54.0577	52.9986	41.3687	54.4882	17.6466	20.9135	14.5381	11.7951
Reep2	receptor accessory protein 2; SPG72, Yip2d; REEP2 belongs to a family of proteins that shape the endoplasmic reticulum, an organelle that was altered in fibroblasts from an affected subject. Enables taste receptor binding activity. Involved in regulation of intracellular transport. Acts upstream of or within protein transport into membrane raft; sensory perception of bitter taste;	other	Activated	10.813	2.85889	7.38958	2.14234	2.98856	3.2478	1.57945	1.69946	0.00164693	7.33407e-07	25.6649	20.7928	36.6663	20.7359	21.6047	0.875985	0.813596	10.4657	11.1602	6.52568	8.25349	2.98031	2.73746	2.16825	2.11642
F13a1	coagulation factor XIII A chain; F13a; This gene encodes subunit A of the coagulation factor XIII that catalyzes the final step of the blood coagulation pathway. The encoded protein associates with subunit B to form a heterotetrameric proenzyme that undergoes thrombin-mediated proteolysis to generate active factor XIIIa.	other	Activated	34.5462	13.7453	21.4937	6.69777	3.04156	3.01554	1.60481	1.59241	0.00313584	8.34636e-06	27.3362	40.8133	40.1628	34.9796	49.5315	3.93275	1.52961	34.9588	34.1336	17.2075	25.7799	16.1192	11.3713	5.94469	7.45085
Asb2	ankyrin repeat and SOCS box-containing 2; ASB2 is the specificity subunit of an E3 ubiquitin ligase complex. ASB2 targets the actin-binding proteins filamin A and B for proteasomal degradation. ASB2 is part of Cul5-RING ubiquitin ligase complex	protein turnover	Activated	31.8308	7.47544	14.8486	3.10217	3.39866	4.46981	1.76497	2.16021	3.06834e-05	1.06712e-13	42.5054	46.1027	62.1226	41.1873	35.7891	0.192982	0.388348	29.4798	34.1818	16.408	13.2893	8.06123	6.88964	2.23958	3.96476
Pcp4l1	Purkinje cell protein 4-like 1; IQM1; Purkinje cell protein 4-like 1 (Pcp4l1) is a small neuronal IQ motif protein closely related to the calmodulin-binding protein Pcp4/PEP-19. PEP-19 interacts with calmodulin via its IQ motif to inhibit calmodulin-dependent enzymes and we hypothesized Pcp4l1 would have similar properties. Pcp4l1 may be a latent calmodulin inhibitor regulated by post-translation…	signal transducer	Activated	156.645	41.2186	90.9208	16.6266	3.49776	5.13402	1.80643	2.36009	8.5682e-10	1.43339e-30	208.596	233.159	286.182	229.082	199.816	3.37842	1.65819	149.206	164.084	89.6573	92.1844	41.8104	40.6268	14.6048	18.6484
Ephx1	epoxide hydrolase 1,microsomal; EPHX, EPOX, HYL1, MEH; Ephx1 enables cis-stilbene-oxide hydrolase activity; enzyme binding activity; and epoxide hydrolase activity. Involved in several processes, including cellular response to glucocorticoid stimulus;	metabolism	Activated	19.8975	5.8049	12.2252	3.14763	4.01692	3.69546	2.00609	1.88575	1.60325e-07	4.1741e-11	27.4485	30.0611	29.0931	29.9572	35.8313	3.20907	1.80217	18.7939	21.0011	11.1812	13.2692	6.05144	5.55836	4.01547	2.27979
Steap4	STEAP family member 4; Tiarp, Tnfaip9; Enzymes of the six-transmembrane epithelial antigen of the prostate (STEAP) family reduce Fe3+ and Cu2+ ions to facilitate metal-ion uptake by mammalian cells. Cryo-EM structures of human STEAP4 reveal mechanism of iron(III) reduction. Steap4 enables cupric reductase activity and ferric-chelate reductase (NADPH) activity. It acts upstream of or within fat ce…	surface receptor	Activated	99.0107	20.9259	68.8893	12.289	4.05638	5.26366	2.02019	2.39607	5.79847e-07	1.58526e-18	58.3576	115.36	99.7869	65.9279	84.2482	12.6061	10.8957	95.1818	102.84	73.2492	64.5293	24.3486	17.5033	10.1382	14.4398
Ankrd6	ankyrin repeat domain 6; diversin; Ankrd6 is related to the Drosophila gene Diego, which interacts with Flamingo in the regulation of planar cell polarity; Ankyrin repeat domain 6 (ANKRD6) is a ubiquitous protein that associates with early development in mammals and is highly expressed in the brain, spinal cord, and heart of humans. Centrosomal localization of Diversin and its relevance to Wnt si…	signal transducer	Activated	9.00163	1.8305	5.70543	1.0966	4.15718	4.85348	2.05561	2.27902	2.58051e-06	1.36226e-13	16.7816	19.6442	27.8811	17.5146	17.2774	0.490108	0.789016	8.36397	9.63929	5.97487	5.43599	2.1677	1.4933	0.801456	1.39175
Cdc25b	cell division cycle 25B; Cell Division Cycle-25 (CDC25) plays an important role in transitions between cell-cycle phases by dephosphorylating and activating CDKs. CDC25B and CDC25C play a major role in G2/M progression, whereas CDC25A assists in G1/S transition.	cell cycle	Activated	212.09	44.938	138.292	35.3582	4.77996	3.67647	2.257	1.87832	2.9698e-19	4.09704e-25	635.319	727.271	682.264	642.693	694.458	19.4403	15.3333	199.387	224.794	127.029	149.554	48.6537	41.2224	31.6771	39.0393
Smtnl2	smoothelin-like 2; Smoothelins and the Control of Muscle Contractility. The more recently identified smoothelin-like proteins (SMTNL1 and SMTNL2) have more diverse functional implications. SMTNL1 is linked to the regulation of smooth muscle contractility and adaptations of both smooth and skeletal muscle to hypertension, pregnancy, and exercise training. SMTNL2 remains essentially uncharacterized…	other	Activated	149.324	29.6026	95.3711	16.1895	5.43178	5.51671	2.44142	2.46381	1.24858e-08	1.37835e-16	215.399	233.883	256.274	257.789	228.853	4.69861	3.7821	150.253	148.396	89.7102	101.032	33.9978	25.2074	9.99243	22.3866
Cnn1	calponin 1; CN, CnnI; HEL-S-14, SMCC, Sm-Calp 600; Calponin is a calcium binding protein. Calponin tonically inhibits the ATPase activity of myosin in smooth muscle. Phosphorylation of calponin by a protein kinase, which is dependent upon calcium binding to calmodulin, releases the calponin's inhibition of the smooth muscle ATPase. Calponin1 inhibits dilated cardiomyopathy development in mice thr…	cytoskeleton	Activated	22.9824	4.55766	18.6196	1.25747	5.44654	14.0312	2.44534	3.81056	2.67347e-07	5.92954e-28	25.8821	16.9037	19.9645	24.111	19.7407	0	0.262873	23.1276	22.8372	16.4831	20.7561	5.3764	3.73892	1.44706	1.06788
Atp1b1	ATPase, Na+/K+ transporting, beta 1 polypeptide; Atp4b, Atpb, Atpb-1, NKbeta1; Sodium/potassium-transporting ATPase subunit beta-1 elongs to the family of Na+/K+ and H+/K+ ATPases beta chain proteins, and to the subfamily of Na+/K+-ATPases. Na+/K+-ATPase is an integral membrane protein responsible for establishing and maintaining the electrochemical gradients of Na and K ions across the plasma me…	transporter	Activated	215.051	29.8886	166.831	29.4479	5.44749	5.34274	2.44559	2.41758	3.21877e-17	1.19193e-31	338.251	431.177	420.238	274.168	306.01	50.0081	90.752	216.056	214.047	166.704	166.958	29.1805	30.5966	33.3048	25.5909
Apobec2	apolipoprotein B mRNA editing enzyme, catalytic polypeptide 2; Arp1; Apobec2 enables cytidine deaminase activity. It acts upstream of or within cytidine to uridine editing and mRNA modification. Predicted to be active in cytoplasm and nucleus.		Activated	11.3854	2.65327	12.1182	3.65093	5.58944	3.13696	2.4827	1.64937	5.66654e-08	1.06824e-06	19.7588	25.2428	26.5117	30.4094	29.2661	3.62278	1.0721	11.5777	11.1931	12.9897	11.2468	2.94544	2.36111	4.04689	3.25497
Fbp1	fructose bisphosphatase 1; Fbp-2, Fbp2, Fbp3;	metabolism	Activated	17.2046	4.34277	15.5105	3.71364	5.6192	3.92065	2.49037	1.97109	3.04174e-08	1.29598e-09	10.6004	9.89912	11.5969	13.1204	16.3682	5.87918	4.41454	17.05	17.3591	12.497	18.5241	5.17473	3.5108	3.42531	4.00196
Cd19	CD19 antigen; CD19 is a co-receptor of the pre-B and B cell receptors. It is a member of the immunoglobulin gene superfamily. Itsxpression is restricted to B cell lymphocytes. This protein forms a complex with several membrane proteins including complement receptor type 2 (CD21) and tetraspanin (CD81) and this complex reduces the threshold for antigen-initiated B cell activation. Activation of th…	surface receptor	Activated	663.045	114.123	445.175	46.6183	5.71891	8.97204	2.51574	3.16544	1.75561e-21	5.35754e-66	1122.69	1107.92	1355.44	1142.6	1127.18	11.3478	11.1499	680.528	645.562	422.196	468.155	127.374	100.872	39.8506	53.386
Rpl3l	ribosomal protein L3-like; CMD2D; Rpl3l is redicted to be a structural constituent of ribosome and to be involved in ribosomal large subunit assembly.	other	Activated	13.4053	1.85145	7.77406	0.873657	6.08784	8.6604	2.60593	3.11443	0.000229639	7.34337e-10	20.6607	27.1596	46.4981	23.4741	27.3199	3.41742	4.42096	12.8976	13.913	7.6945	7.85362	1.64945	2.05345	1.50225	0.24506
Rbpms	RNA binding protein with multiple splicing; RBP-MS,Hermes;Rbpms is predicted to enable RNA binding activity; protein homodimerization activity; and transcription coactivator activity. It is predicted to be involved in positive regulation of SMAD protein signal transduction and positive regulation of pathway-restricted SMAD protein phosphorylation,	signal transducer	Activated	14.7207	1.85894	14.579	2.8738	7.56759	4.77298	2.91983	2.25489	2.00462e-18	4.92302e-21	43.3602	40.0904	47.8418	36.9092	44.5173	8.30744	5.01524	14.5429	14.8985	15.0125	14.1455	1.78612	1.93177	2.84844	2.89917
Hspa12b	heat shock protein family A (Hsp70) member 12B; Heat shock protein A12B (HSPA12B) is one of the HSP70 superfamily members and is mainly expressed in vascular endothelial cells. Heat shock protein A12B protects against sepsis-induced impairment in vascular endothelial permeability.	other	Activated	24.2954	2.7658	14.2142	2.66174	8.17515	5.03586	3.03125	2.33224	3.46386e-14	3.18955e-15	19.8498	28.766	31.3539	28.0707	19.0266	2.99867	1.77482	24.5498	24.0411	13.8921	14.5364	2.84435	2.68724	2.83796	2.48552
Ret	ret proto-oncogene; PTC, RET51, RET9, c-Ret; Ret enables transmembrane receptor protein tyrosine kinase activity and is involved in several processes, including Peyer's patch morphogenesis. neuron cell-cell adhesion and positive regulation of metanephric glomerulus development.	surface receptor	Activated	8.97289	1.03786	8.08802	0.823994	9.29934	9.15022	3.21713	3.19381	1.10278e-10	2.3213e-19	6.46144	7.47309	8.32762	8.91727	6.28955	0.0176789	0.0355761	9.1075	8.83829	7.66412	8.51193	1.34664	0.729089	0.522238	1.12575
Mmrn1	multimerin 1; ECM, EMILIN4, MMRN; Multimerin 1 (MMRN1) is a large, homopolymeric adhesive protein, stored in platelets and endothelium, that when released, binds to activated platelets, endothelial cells and the extracellular matrix. It is an extracellular matrix structural constituent.	other	Activated	37.1418	3.21793	10.3845	0.947728	11.2896	10.3369	3.49692	3.36973	4.11105e-21	4.87577e-31	56.6935	61.4894	86.4363	55.9428	73.0302	0.13997	0.0563339	37.5568	36.7267	11.0196	9.74936	4.28194	2.15391	1.00416	0.8913
Sertad4	SERTA domain containing 4; Sertade is predicted to be located in nucleus. Function unknown, as no literature available.	unknown	Activated	10.601	0.832846	5.52775	0.204723	11.3866	25.9864	3.50927	4.69968	2.00462e-18	5.04634e-30	29.3619	44.4919	47.6423	30.6355	38.9946	0.343436	0	12.0731	9.12901	5.34763	5.70786	0.984526	0.681165	0.261681	0.147765
Sgsm1	small G protein signaling modulator 1; NuIP, Rutbc2; RUTBC2 protein, a Rab9A effector and GTPase-activating protein for Rab36. Rab GTPases regulate vesicle budding, motility, docking, and fusion. In cells, their cycling between active, GTP-bound states and inactive, GDP-bound states is regulated by the action of opposing enzymes called guanine nucleotide exchange factors and GTPase-activating pro…	signal transducer	Activated	6.36922	0.424469	5.45086	1.55286	12.6612	3.3132	3.66234	1.72823	1.76166e-11	2.61016e-05	8.32935	8.73705	10.8289	8.73962	6.30726	42.0196	19.6095	5.35866	7.37979	6.46307	4.43864	0.442497	0.406441	1.76269	1.34302
