# Supplementary material for: Essential role of the Pax5 C-terminal domain in controlling B cell commitment and development
Source: J Exp Med. 2023 Sep 19;220(12):e20230260. doi: 10.1084/jem.20230260 (PMC10509461; doi:10.1084/jem.20230260)
Supplement: Table S6 — contains the oligonucleotide sequences used for PCR analysis or CRISPR-Cas9 mutagenesis. [file JEM_20230260_TableS6.xlsx]

## Sheet: Sheet1
Table S6: Oligonucleotide sequence information
Primers used for genotyping
Allele	Sequence (5'-3')
Pax5(∆OP)	CAAGTGGAAAGCGTGGTAG
	CTCCTCCCATCTTTACTCCTT
Pax5(∆HD)	GGATAGCCTCCACTTACCCTT
	CAGGCTTTTTATTGATTTTGGCC
Pax5(∆CRD2)	AGAGAATGGCTGGAGTGTCA
	GTCATTTCAAGGGTCGCTTG
	HindIII digest; shorter PCR fragments indicative of mutant allele
Pax5(∆CRD1) or Pax5(∆CRD1,2)	GCAGTGTTGGTGATGGGAAA Forward primer in the 3' end of Pax5 intron 7 (common)
	CTGGACAGGGCAGCTACTCT Reverse primer in Pax5 exon 8 (wt PCR product)
	ACACACCCCAAGCATCCTAA Reverse primer in the 3' end of Pax5 intron 9 (mutant PCR product)
sgRNAs used for CRISPR/Cas9-mediated generation of the Pax5 mutant alleles
Gene	Sequence (5'-3')
sgRNA-1 - Pax5 exon 6 (∆HD)	GAAGCAGATGCGGGGAGACC
sgRNA-2 - Pax5 exon 6 (∆HD)	CGGAACCCATCAAGCCAGAA
sgRNA-3 - 3' end of Pax5 intron 8 (∆CRD1)	AGAACCAGTCAGAAGCAACG
sgRNA-4 - 5' end of Pax5 intron 10 (∆CRD1)	AGTGATTGATTAATGATGTC
sgRNA-5 - 5' end of Pax5 exon 10 (∆CRD2)	CATACTATTACAGCCCTGCA
Repair templates used for CRISPR/Cas9-mediated generation of the Pax5 mutant alleles
Repair template	Sequence (5'-3')
Pax5 - exon 6 (∆HD)	CTCTCTCATGCTCACCAAAGGTATTCAGGAGTCTCCAGTGCCGAATGGCCACTCACTTCCGGGCCGGGACTTCCTACGGAAGCAGATGCGGGGAGACCTGCCCATCAAGCCAGAACAGGTATGCCCGTGACTCCTGCCCACCCCACCTGCTGCCCCAGTGCAGACCTGGGTCAGTTTGCTGGACACAGAGGCATCTGGCA
Pax5 - exon 10 (∆CRD2)	CCTGAGAGGACAGAGGAGACAGAGATGGGGAGACCTGTGGACAGGGGACTCCAGGTCTGACCTCAGTGCTCTCTTGTGTCTTCTAGGCTCCCCATAgTAagcttTACAGCCCTGCAGCCCGAGGAGCGGCCCCACCGGCCGCAGCCACCGCCTATGACCGTCACTGACCCTCAGAGCCACGGGTGCCAAGCACTTACAAC
