# Supplementary material for: Essential role of the Pax5 C-terminal domain in controlling B cell commitment and development
Source: J Exp Med. 2023 Sep 19;220(12):e20230260. doi: 10.1084/jem.20230260 (PMC10509461; doi:10.1084/jem.20230260)
Supplement: Table S7 — describes all Illumina sequencing experiments generated for this study. [file JEM_20230260_TableS7.xlsx]

## Sheet: Data generated for this study
Table S7: Description of all Illumina sequencing experiments generated for this study (GSE224793)
GEO accession #	Exp #	Exp. type	Sample description	Genotype	Cell preparation	Sequencing protocol
GSM7032325	111735	mRNA-Seq	Pro-B cell	Pax5(+/+)	Ex-vivo FACS sorted from bone marrow	50 bp single read
GSM7032326	111736	mRNA-Seq	Pro-B cell	Pax5(+/+)	Ex-vivo FACS sorted from bone marrow	50 bp single read
GSM7032328	181421	mRNA-Seq	Pro-B cell	Pax5(+/+)	Ex-vivo FACS sorted from bone marrow	100 bp single read
GSM7032329	181422	mRNA-Seq	Pro-B cell	Pax5(+/+)	Ex-vivo FACS sorted from bone marrow	100 bp single read
GSM7032321	111725	mRNA-Seq	Pro-B cell	Pax5(+/+)	Ex-vivo FACS sorted from bone marrow	50 bp single read
GSM7032332	181425	mRNA-Seq	Pro-B cell	Pax5(∆OP/∆OP)	Ex-vivo FACS sorted from bone marrow	100 bp single read
GSM7032333	181426	mRNA-Seq	Pro-B cell	Pax5(∆OP/∆OP)	Ex-vivo FACS sorted from bone marrow	100 bp single read
GSM7032330	181423	mRNA-Seq	Pro-B cell	Pax5(∆HD/∆HD)	Ex-vivo FACS sorted from bone marrow	100 bp single read
GSM7032331	181424	mRNA-Seq	Pro-B cell	Pax5(∆HD/∆HD)	Ex-vivo FACS sorted from bone marrow	100 bp single read
GSM7032334	181427	mRNA-Seq	Pro-B cell	Pax5(∆OP,HD/∆OP,HD)	Ex-vivo FACS sorted from bone marrow	100 bp single read
GSM7032335	181428	mRNA-Seq	Pro-B cell	Pax5(∆OP,HD/∆OP,HD)	Ex-vivo FACS sorted from bone marrow	100 bp single read
GSM7032338	181431	mRNA-Seq	Pro-B cell	Pax5(∆CRD2/∆CRD2)	Ex-vivo FACS sorted from bone marrow	100 bp single read
GSM7032339	181432	mRNA-Seq	Pro-B cell	Pax5(∆CRD2/∆CRD2)	Ex-vivo FACS sorted from bone marrow	100 bp single read
GSM7032340	181433	mRNA-Seq	Pro-B cell	Pax5(∆CRD2/–)	Ex-vivo FACS sorted from bone marrow	100 bp single read
GSM7032341	181434	mRNA-Seq	Pro-B cell	Pax5(∆CRD2/–)	Ex-vivo FACS sorted from bone marrow	100 bp single read
GSM7032323	111733	mRNA-Seq	Pro-B cell	Pax5(∆CRD1/∆CRD1)	Ex-vivo FACS sorted from bone marrow	50 bp single read
GSM7032324	111734	mRNA-Seq	Pro-B cell	Pax5(∆CRD1/∆CRD1)	Ex-vivo FACS sorted from bone marrow	50 bp single read
GSM7032336	181429	mRNA-Seq	Pro-B cell	Pax5(∆CRD1/–)	Ex-vivo FACS sorted from bone marrow	100 bp single read
GSM7032337	181430	mRNA-Seq	Pro-B cell	Pax5(∆CRD1/–)	Ex-vivo FACS sorted from bone marrow	100 bp single read
GSM7032342	181435	mRNA-Seq	Pro-B cell (alternative gating)	Pax5(∆CRD1,2/∆CRD1,2)	Ex-vivo FACS sorted from bone marrow	100 bp single read
GSM7032343	181436	mRNA-Seq	Pro-B cell (alternative gating)	Pax5(∆CRD1,2/∆CRD1,2)	Ex-vivo FACS sorted from bone marrow	100 bp single read
GSM7032344	181437	mRNA-Seq	Pro-B cell (alternative gating)	Pax5(∆CRD1,2/–)	Ex-vivo FACS sorted from bone marrow	100 bp single read
GSM7032345	181438	mRNA-Seq	Pro-B cell (alternative gating)	Pax5(∆CRD1,2/–)	Ex-vivo FACS sorted from bone marrow	100 bp single read
GSM7032322	111726	mRNA-Seq	Progenitor (alternative gating)	Vav-Cre Pax5(fl/fl)	Ex-vivo FACS sorted from bone marrow	50 bp single read
GSM7032327	111741	mRNA-Seq	Progenitor (alternative gating)	Vav-Cre Pax5(fl/fl)	Ex-vivo FACS sorted from bone marrow	50 bp single read
GSM7730319	223632	mRNA-Seq	Pro-B cell	Vav-Cre Pax5(fl/+)	Ex-vivo FACS sorted from bone marrow	100 bp single read
GSM7730320	223633	mRNA-Seq	Pro-B cell	Vav-Cre Pax5(fl/+)	Ex-vivo FACS sorted from bone marrow	100 bp single read
GSM7730321	223634	mRNA-Seq	Progenitor (alternative gating)	Vav-Cre Pax5(Prd/fl)	Ex-vivo FACS sorted from bone marrow	100 bp single read
GSM7730322	223635	mRNA-Seq	Progenitor (alternative gating)	Vav-Cre Pax5(Prd/fl)	Ex-vivo FACS sorted from bone marrow	100 bp single read
GSM7730323	223636	mRNA-Seq	Progenitor (alternative gating)	Vav-Cre Pax5(fl/fl)	Ex-vivo FACS sorted from bone marrow	100 bp single read
GSM7730324	223637	mRNA-Seq	Progenitor (alternative gating)	Vav-Cre Pax5(fl/fl)	Ex-vivo FACS sorted from bone marrow	100 bp single read
GSM7032308	14587	mRNA-Seq	LMPP	Wild type	Ex-vivo FACS sorted from bone marrow	50 bp single read
GSM7032313	14592	mRNA-Seq	LMPP	Wild type	Ex-vivo FACS sorted from bone marrow	50 bp single read
GSM7032309	14588	mRNA-Seq	DN1	Wild type	Ex-vivo FACS sorted from thymus	50 bp single read
GSM7032314	14593	mRNA-Seq	DN1	Wild type	Ex-vivo FACS sorted from thymus	50 bp single read
GSM7032312	14591	mRNA-Seq	DN1	Wild type	Ex-vivo FACS sorted from thymus	50 bp single read
GSM7032310	14589	mRNA-Seq	DN2a	Wild type	Ex-vivo FACS sorted from thymus	50 bp single read
GSM7032315	14594	mRNA-Seq	DN2a	Wild type	Ex-vivo FACS sorted from thymus	50 bp single read
GSM7032317	14596	mRNA-Seq	Dn2a	Wild type	Ex-vivo FACS sorted from thymus	50 bp single read
GSM7032311	14590	mRNA-Seq	DN2b	Wild type	Ex-vivo FACS sorted from thymus	50 bp single read
GSM7032316	14595	mRNA-Seq	DN2b	Wild type	Ex-vivo FACS sorted from thymus	50 bp single read
GSM7032318	14597	mRNA-Seq	DN2b	Wild type	Ex-vivo FACS sorted from thymus	50 bp single read
GSM7032304	12521	mRNA-Seq	DN3a	Wild type	Ex-vivo FACS sorted from thymus	50 bp single read
GSM7032305	12522	mRNA-Seq	DN3a	Wild type	Ex-vivo FACS sorted from thymus	50 bp single read
GSM7032319	15069	mRNA-Seq	DN3a	Rag2(–/–)	Ex-vivo FACS sorted from thymus	50 bp single read
GSM7032320	15072	mRNA-Seq	DN3a	Rag2(–/–)	Ex-vivo FACS sorted from thymus	50 bp single read
GSM7032306	13324	mRNA-Seq	DN3b	Wild type	Ex-vivo FACS sorted from thymus	50 bp single read
GSM7032307	13330	mRNA-Seq	DN3b	Wild type	Ex-vivo FACS sorted from thymus	50 bp single read
GSM7032346	164969	Pax5 Ab ChIP-Seq	In vitro pro-B cell	Pax5(+/+)	short term in vitro expansion	50 bp single read
GSM7032347	164970	Pax5 Ab ChIP-Seq	In vitro pro-B cell	Pax5(+/+)	short term in vitro expansion	50 bp single read
GSM7032350	164973	Pax5 Ab ChIP-Seq	In vitro pro-B cell	Pax5(∆CRD1/∆CRD1)	short term in vitro expansion	50 bp single read
GSM7032351	164974	Pax5 Ab ChIP-Seq	In vitro pro-B cell	Pax5(∆CRD1/∆CRD1)	short term in vitro expansion	50 bp single read
GSM7032348	164971	Pax5 Ab ChIP-Seq	In vitro pro-B cell	Pax5(∆CRD1,2/∆CRD1,2)	short term in vitro expansion	50 bp single read
GSM7032349	164972	Pax5 Ab ChIP-Seq	In vitro pro-B cell	Pax5(∆CRD1,2/∆CRD1,2)	short term in vitro expansion	50 bp single read
GSM7730325	227407	Pax5 Ab ChIP-Seq	In vitro pro-B cell	Vav-Cre Pax5(Prd/fl)	short term in vitro expansion	50bp paired end
GSM7730326	227408	Pax5 Ab ChIP-Seq	In vitro pro-B cell	Vav-Cre Pax5(Prd/fl)	short term in vitro expansion	50bp paired end
GSM7730327	231896	Brg1 Ab ChIP-Seq	In vitro pro-B cell	Pax5(+/+)	in vitro expansion	100 bp single read
GSM7730328	231897	Brg1 Ab ChIP-Seq	In vitro pro-B cell	Pax5(+/+)	in vitro expansion	100 bp single read
GSM7730329	231898	Brg1 Ab ChIP-Seq	In vitro pro-B cell	Pax5(∆CRD1/-)	in vitro expansion	100 bp single read
GSM7730330	231899	Brg1 Ab ChIP-Seq	In vitro pro-B cell	Pax5(∆CRD1/-)	in vitro expansion	100 bp single read
GSM7730331	231740	Brg1 Ab ChIP-Seq	In vitro pro-B cell	Input SB Pax5(+/+)	in vitro expansion	100 bp single read
GSM7730332	231741	Brg1 Ab ChIP-Seq	In vitro pro-B cell	Input Pax5(∆CRD1/-)	in vitro expansion	100 bp single read
GSM7730333	231742	Brg1 Ab ChIP-Seq	In vitro pro-B cell	Input Pax5(∆CRD1,2/-)	in vitro expansion	100 bp single read
GSM7032298	41501	ATAC	Pro-B cell	Pax5(+/+)	Ex-vivo FACS sorted from bone marrow	50 bp paired read
GSM7032299	41502	ATAC	Pro-B cell	Pax5(+/+)	Ex-vivo FACS sorted from bone marrow	50 bp paired read
GSM7032300	185187	ATAC	Pro-B cell	Pax5(∆CRD1/∆CRD1)	Ex-vivo FACS sorted from bone marrow	50 bp paired read
GSM7032301	185188	ATAC	Pro-B cell	Pax5(∆CRD1/∆CRD1)	Ex-vivo FACS sorted from bone marrow	50 bp paired read
GSM7032302	185194	ATAC	Pro-B cell (alternative gating)	Pax5(∆CRD1,2/∆CRD1,2)	Ex-vivo FACS sorted from bone marrow	50 bp paired read
GSM7032303	185195	ATAC	Pro-B cell (alternative gating)	Pax5(∆CRD1,2/∆CRD1,2)	Ex-vivo FACS sorted from bone marrow	50 bp paired read
GSM7032296	41499	ATAC	Progenitor (alternative gating)	Vav-Cre Pax5(fl/fl)	Ex-vivo FACS sorted from bone marrow	50 bp paired read
GSM7032297	41500	ATAC	Progenitor (alternative gating)	Vav-Cre Pax5(fl/fl)	Ex-vivo FACS sorted from bone marrow	50 bp paired read

## Sheet: Published data
Table S6: Description of all published Illumina sequencing experiments used in this study
GEO accession #	Exp #	Exp. type	Sample description	Genotype	Cell preparation	Sequencing protocol	Reference
GSM932899	8485	mRNA-Seq	ALP	Wild type	Ex-vivo FACS sorted from bone marrow	36 bp single read	Revilla-i-Domingo et al., 2012
GSM932900	8558	mRNA-Seq	ALP	Wild type	Ex-vivo FACS sorted from bone marrow	36 bp single read	Revilla-i-Domingo et al., 2012
GSM932901	8486	mRNA-Seq	BLP	Wild type	Ex-vivo FACS sorted from bone marrow	36 bp single read	Revilla-i-Domingo et al., 2012
GSM932902	8559	mRNA-Seq	BLP	Wild type	Ex-vivo FACS sorted from bone marrow	36 bp single read	Revilla-i-Domingo et al., 2012
GSM4350187	72351	mRNA-Seq	Pre-B cell	Wild type	Ex-vivo FACS sorted from bone marrow	50 bp single read	Hill et al., 2020
GSM4350188	72352	mRNA-Seq	Pre-B cell	Wild type	Ex-vivo FACS sorted from bone marrow	50 bp single read	Hill et al., 2020
GSM4350176	71445	mRNA-Seq	Immature B cell	Wild type	Ex-vivo FACS sorted from bone marrow	50 bp single read	Hill et al., 2020
GSM4350179	71448	mRNA-Seq	Immature B cell	Wild type	Ex-vivo FACS sorted from bone marrow	50 bp single read	Hill et al., 2020
GSM4350180	71449	mRNA-Seq	Immature B cell	Wild type	Ex-vivo FACS sorted from bone marrow	50 bp single read	Hill et al., 2020
GSM4346166		Brg1 Ab ChIP-Seq	Fetal liver pro-B cell	Wild type	In vitro expansion	100 bp paired read	Wang et al., 2020
